# Supplementary material for: Crystal structures of 4-(2/3-meth­oxy­phen­oxy)phthalo­nitrile
Source: Acta Crystallogr E Crystallogr Commun. 2023 Feb 17;79(Pt 3):172–6. doi: 10.1107/S2056989023000518 (PMC9993919; doi:10.1107/S2056989023000518)
Supplement: Supplementary file 1 [file e-79-00172-sup1.cif]

##############################################################################
#                                                                            #
# This CIF contains the data in a paper accepted for publication in          #
# Acta Crystallographica Section E. It conforms to the requirements of       #
# Notes for Authors for Acta Crystallographica Section E, and has been       #
# peer reviewed under the auspices of the IUCr Commission on Journals.       #
#                                                                            #
# Full details of the Crystallographic Information File format               #
# are given in the paper "The Crystallographic Information File (CIF):       #
# a New Standard Archive File for Crystallography" by S. R. Hall, F. H.      #
# Allen and I. D. Brown [Acta Cryst. (1991), A47, 655-685].                  #
#                                                                            #
# The current version of the core CIF dictionary is obtainable from          #
# ftp://ftp.iucr.org/pub/cif_core.dic.                                       #
#                                                                            #
# Software is freely available for graphical display of the structure(s)     #
# in this CIF. For information consult the CIF software page                 #
# http://www.iucr.org/resources/cif/software.                                #
#                                                                            #
# This file may be used for bona fide research purposes within the           #
# scientific community so long as proper attribution is given to the journal # 
# article from which it was obtained.                                        #
#                                                                            #
##############################################################################
data_o-C15H10N2O2
_audit_creation_method     'SHELXL-2018/3'
_chemical_name_systematic
;
4-(2-Methoxyphenoxy)benzene-1,2-dicarbonitrile
;
_chemical_name_common
;
4-(2-Methoxyphenoxy)phthalonitrile
;
_chemical_formula_moiety     'C15 H10 N2 O2'
_chemical_formula_sum     'C15 H10 N2 O2'
_chemical_formula_iupac     'C15 H10 N2 O2'
_chemical_formula_weight     250.25
_chemical_melting_point     ?
_chemical_absolute_configuration     unk
_space_group_crystal_system     orthorhombic
_space_group_name_H-M_alt     'P 21 21 21'
_space_group_name_Hall     'P 2ac 2ab'
loop_
    _space_group_symop_operation_xyz
    'x, y, z'
    '-x+1/2, -y, z+1/2'
    '-x, y+1/2, -z+1/2'
    'x+1/2, -y+1/2, -z'
_cell_length_a     7.7329(3)
_cell_length_b     8.2536(3)
_cell_length_c     19.2301(7)
_cell_angle_alpha     90
_cell_angle_beta     90
_cell_angle_gamma     90
_cell_volume     1227.35(8)
_cell_formula_units_Z     4
_cell_measurement_reflns_used     9781
_cell_measurement_theta_min     2.70
_cell_measurement_theta_max     30.09
_cell_measurement_temperature     100(2)
_exptl_crystal_description     prism
_exptl_crystal_colour     colorless
_exptl_crystal_size_max     0.240
_exptl_crystal_size_mid     0.240
_exptl_crystal_size_min     0.070
_exptl_crystal_density_diffrn     1.354
_exptl_crystal_density_meas     ?
_exptl_crystal_density_method     ?
_exptl_crystal_F_000     520
_exptl_absorpt_coefficient_mu     0.092
_exptl_absorpt_correction_type     multi-scan
_exptl_absorpt_process_details
;
(SADABS; Krause <i>et al.</i>,  2015)
;
_exptl_absorpt_correction_T_min     0.9033
_exptl_absorpt_correction_T_max     0.9705
_diffrn_ambient_temperature     100(2)
_diffrn_source     'microfocus tube'
_diffrn_radiation_type     MoK\a
_diffrn_radiation_wavelength     0.71073
_diffrn_measurement_device_type     'Bruker D8 Quest (CMOS)'
_diffrn_measurement_method     '\w scans'
_diffrn_detector_area_resol_mean     ?
_diffrn_reflns_number     19395
_diffrn_reflns_av_R_equivalents     0.0457
_diffrn_reflns_av_unetI/netI     0.0382
_diffrn_reflns_theta_min     2.118
_diffrn_reflns_theta_max     28.278
_diffrn_reflns_theta_full     25.242
_diffrn_measured_fraction_theta_max     1.000
_diffrn_measured_fraction_theta_full     1.000
_diffrn_reflns_limit_h_min     -10
_diffrn_reflns_limit_h_max     10
_diffrn_reflns_limit_k_min     -11
_diffrn_reflns_limit_k_max     11
_diffrn_reflns_limit_l_min     -25
_diffrn_reflns_limit_l_max     25
_refine_special_details     ?
_reflns_number_total     3035
_reflns_number_gt     2616
_reflns_threshold_expression     'I > 2\s(I)'
_refine_ls_structure_factor_coef     Fsqd
_refine_ls_matrix_type     full
_refine_ls_R_factor_all     0.0590
_refine_ls_R_factor_gt     0.0449
_refine_ls_wR_factor_gt     0.0889
_refine_ls_wR_factor_ref     0.0949
_refine_ls_goodness_of_fit_ref     1.085
_refine_ls_restrained_S_all     1.085
_refine_ls_number_reflns     3035
_refine_ls_number_parameters     173
_refine_ls_number_restraints     0
_refine_ls_hydrogen_treatment     constr
_refine_ls_weighting_scheme     calc
_refine_ls_weighting_details
              'w=1/[\s^2^(Fo^2^)+(0.0385P)^2^+0.3865P] where P=(Fo^2^+2Fc^2^)/3'
_atom_sites_solution_hydrogens     geom
_atom_sites_solution_primary     dual
_atom_sites_solution_secondary     difmap
_refine_ls_shift/su_max     0.000
_refine_ls_shift/su_mean     0.000
_refine_diff_density_max     0.207
_refine_diff_density_min     -0.316
_refine_ls_extinction_method     none
_refine_ls_extinction_coef     .
_refine_ls_abs_structure_details
;
Flack <i>x</i> determined using 931 quotients
[(<i>I</i>^+^)-(<i>I</i>^-^)]/[(<i>I</i>^+^)+(<i>I</i>^-^)]
(Parsons <i>et al.</i>,  2013)
;
_refine_ls_abs_structure_Flack     ?
loop_
    _atom_type_symbol
    _atom_type_description
    _atom_type_scat_dispersion_real
    _atom_type_scat_dispersion_imag
    _atom_type_scat_source
    'C' 'C' 0.0033 0.0016
                         'International Tables Vol C Tables 4.2.6.8 and 6.1.1.4'
    'H' 'H' 0.0000 0.0000
                         'International Tables Vol C Tables 4.2.6.8 and 6.1.1.4'
    'N' 'N' 0.0061 0.0033
                         'International Tables Vol C Tables 4.2.6.8 and 6.1.1.4'
    'O' 'O' 0.0106 0.0060
                         'International Tables Vol C Tables 4.2.6.8 and 6.1.1.4'
_computing_data_collection
;
APEX3 (Bruker, 2003)
;
_computing_cell_refinement
;
SAINT (Bruker, 2003)
;
_computing_data_reduction
;
SAINT (Bruker, 2003)
;
_computing_structure_solution
;
<i>SHELXT2014/5</i> (Sheldrick, 2015a)
;
_computing_structure_refinement
;
<i>SHELXL2018/3</i> (Sheldrick, 2015b)
;
_computing_molecular_graphics
;
SHELXTL (Sheldrick, 2008)
;
_computing_publication_material
;
Mercury (Macrae <i>et al.</i>,  2020)
;
loop_
    _atom_site_type_symbol
    _atom_site_label
    _atom_site_fract_x
    _atom_site_fract_y
    _atom_site_fract_z
    _atom_site_U_iso_or_equiv
    _atom_site_adp_type
    _atom_site_calc_flag
    _atom_site_occupancy
    _atom_site_disorder_assembly
    _atom_site_disorder_group
    O O1 0.6870(2) 0.31404(19) 0.64727(8) 0.0195(4) Uani d 1 . .
    O O2 0.9772(2) 0.4854(2) 0.66084(9) 0.0268(4) Uani d 1 . .
    N N1 0.4498(4) 0.9100(3) 0.50573(12) 0.0377(6) Uani d 1 . .
    N N2 0.3018(3) 0.6112(3) 0.36049(11) 0.0244(5) Uani d 1 . .
    C C1 0.7085(3) 0.4120(3) 0.70640(12) 0.0172(5) Uani d 1 . .
    C C2 0.8609(3) 0.5003(3) 0.71355(12) 0.0193(5) Uani d 1 . .
    C C3 0.8807(3) 0.5958(3) 0.77286(13) 0.0235(5) Uani d 1 . .
    H H3A 0.982511 0.658542 0.779084 0.028 Uiso calc 1 . .
    C C4 0.7515(3) 0.5990(3) 0.82256(12) 0.0249(6) Uani d 1 . .
    H H4A 0.765466 0.665266 0.862552 0.030 Uiso calc 1 . .
    C C5 0.6029(3) 0.5081(3) 0.81540(12) 0.0242(5) Uani d 1 . .
    H H5A 0.516618 0.509974 0.850546 0.029 Uiso calc 1 . .
    C C6 0.5809(3) 0.4138(3) 0.75631(12) 0.0210(5) Uani d 1 . .
    H H6A 0.478840 0.351196 0.750360 0.025 Uiso calc 1 . .
    C C7 0.6104(3) 0.3826(3) 0.59041(11) 0.0160(5) Uani d 1 . .
    C C8 0.5802(3) 0.5471(3) 0.58379(11) 0.0166(5) Uani d 1 . .
    H H8A 0.611760 0.619803 0.619924 0.020 Uiso calc 1 . .
    C C9 0.5027(3) 0.6041(3) 0.52311(11) 0.0174(5) Uani d 1 . .
    C C10 0.4544(3) 0.4968(3) 0.46957(11) 0.0170(5) Uani d 1 . .
    C C11 0.4861(3) 0.3315(3) 0.47775(12) 0.0178(5) Uani d 1 . .
    H H11A 0.454353 0.257754 0.442035 0.021 Uiso calc 1 . .
    C C12 0.5635(3) 0.2752(3) 0.53775(12) 0.0180(5) Uani d 1 . .
    H H12A 0.584819 0.162514 0.543185 0.022 Uiso calc 1 . .
    C C13 0.4736(3) 0.7744(3) 0.51398(12) 0.0235(5) Uani d 1 . .
    C C14 0.3705(3) 0.5595(3) 0.40833(12) 0.0187(5) Uani d 1 . .
    C C15 1.1358(3) 0.5737(4) 0.66790(16) 0.0365(7) Uani d 1 . .
    H H15A 1.209911 0.552231 0.627585 0.055 Uiso calc 1 . .
    H H15B 1.195310 0.539339 0.710413 0.055 Uiso calc 1 . .
    H H15C 1.110784 0.689945 0.670515 0.055 Uiso calc 1 . .
loop_
    _atom_site_aniso_label
    _atom_site_aniso_U_11
    _atom_site_aniso_U_22
    _atom_site_aniso_U_33
    _atom_site_aniso_U_12
    _atom_site_aniso_U_13
    _atom_site_aniso_U_23
    O1 0.0259(9) 0.0151(8) 0.0175(8) 0.0017(7) -0.0029(7) -0.0003(6)
    O2 0.0213(8) 0.0321(10) 0.0270(9) -0.0034(8) 0.0053(8) 0.0023(8)
    N1 0.0639(18) 0.0183(11) 0.0310(12) 0.0001(11) -0.0236(13) -0.0027(10)
    N2 0.0281(11) 0.0235(11) 0.0216(11) 0.0009(10) -0.0029(10) -0.0021(9)
    C1 0.0213(11) 0.0130(10) 0.0172(11) 0.0032(10) -0.0023(10) 0.0017(9)
    C2 0.0193(11) 0.0204(11) 0.0183(11) 0.0025(10) 0.0003(9) 0.0067(10)
    C3 0.0216(12) 0.0234(13) 0.0255(12) -0.0002(11) -0.0092(11) 0.0033(10)
    C4 0.0317(14) 0.0266(13) 0.0165(12) 0.0070(12) -0.0083(10) -0.0031(10)
    C5 0.0267(13) 0.0280(13) 0.0177(11) 0.0067(12) 0.0025(10) 0.0004(10)
    C6 0.0197(11) 0.0193(12) 0.0241(12) 0.0019(10) -0.0016(10) 0.0053(10)
    C7 0.0137(10) 0.0174(11) 0.0168(10) -0.0005(9) 0.0038(9) 0.0016(9)
    C8 0.0192(11) 0.0162(11) 0.0144(10) -0.0032(9) 0.0003(9) -0.0029(9)
    C9 0.0183(11) 0.0150(11) 0.0187(11) -0.0016(9) 0.0010(10) -0.0004(9)
    C10 0.0162(10) 0.0183(11) 0.0164(10) -0.0011(10) 0.0009(9) -0.0026(9)
    C11 0.0162(11) 0.0183(11) 0.0191(11) -0.0029(9) 0.0020(9) -0.0042(9)
    C12 0.0175(11) 0.0123(11) 0.0243(12) 0.0000(9) 0.0028(10) -0.0015(9)
    C13 0.0320(14) 0.0208(13) 0.0175(11) -0.0029(11) -0.0098(11) -0.0038(10)
    C14 0.0196(11) 0.0167(11) 0.0199(12) -0.0030(9) 0.0021(10) -0.0054(9)
    C15 0.0195(12) 0.0447(17) 0.0451(17) -0.0050(13) 0.0056(12) 0.0081(14)
_geom_special_details
;
 All esds (except the esd in the dihedral angle between two l.s. planes)
 are estimated using the full covariance matrix.  The cell esds are taken
 into account individually in the estimation of esds in distances, angles
 and torsion angles; correlations between esds in cell parameters are only
 used when they are defined by crystal symmetry.  An approximate (isotropic)
 treatment of cell esds is used for estimating esds involving l.s. planes.
;
loop_
    _geom_bond_atom_site_label_1
    _geom_bond_atom_site_label_2
    _geom_bond_site_symmetry_2
    _geom_bond_distance
    _geom_bond_publ_flag
    O1 C7 . 1.366(3) ?
    O1 C1 . 1.405(3) ?
    O2 C2 . 1.360(3) ?
    O2 C15 . 1.434(3) ?
    N1 C13 . 1.145(3) ?
    N2 C14 . 1.145(3) ?
    C1 C6 . 1.377(3) ?
    C1 C2 . 1.393(3) ?
    C2 C3 . 1.395(3) ?
    C3 C4 . 1.382(4) ?
    C3 H3A . 0.9500 ?
    C4 C5 . 1.379(4) ?
    C4 H4A . 0.9500 ?
    C5 C6 . 1.388(3) ?
    C5 H5A . 0.9500 ?
    C6 H6A . 0.9500 ?
    C7 C8 . 1.384(3) ?
    C7 C12 . 1.394(3) ?
    C8 C9 . 1.394(3) ?
    C8 H8A . 0.9500 ?
    C9 C10 . 1.408(3) ?
    C9 C13 . 1.434(3) ?
    C10 C11 . 1.395(3) ?
    C10 C14 . 1.441(3) ?
    C11 C12 . 1.381(3) ?
    C11 H11A . 0.9500 ?
    C12 H12A . 0.9500 ?
    C15 H15A . 0.9800 ?
    C15 H15B . 0.9800 ?
    C15 H15C . 0.9800 ?
loop_
    _geom_angle_atom_site_label_1
    _geom_angle_atom_site_label_2
    _geom_angle_atom_site_label_3
    _geom_angle_site_symmetry_1
    _geom_angle_site_symmetry_3
    _geom_angle
    _geom_angle_publ_flag
    C7 O1 C1 . . 117.45(17) ?
    C2 O2 C15 . . 116.7(2) ?
    C6 C1 C2 . . 122.1(2) ?
    C6 C1 O1 . . 119.1(2) ?
    C2 C1 O1 . . 118.8(2) ?
    O2 C2 C1 . . 116.0(2) ?
    O2 C2 C3 . . 126.0(2) ?
    C1 C2 C3 . . 118.0(2) ?
    C4 C3 C2 . . 119.8(2) ?
    C4 C3 H3A . . 120.1 ?
    C2 C3 H3A . . 120.1 ?
    C5 C4 C3 . . 121.5(2) ?
    C5 C4 H4A . . 119.2 ?
    C3 C4 H4A . . 119.2 ?
    C4 C5 C6 . . 119.3(2) ?
    C4 C5 H5A . . 120.4 ?
    C6 C5 H5A . . 120.4 ?
    C1 C6 C5 . . 119.3(2) ?
    C1 C6 H6A . . 120.4 ?
    C5 C6 H6A . . 120.4 ?
    O1 C7 C8 . . 123.6(2) ?
    O1 C7 C12 . . 115.53(19) ?
    C8 C7 C12 . . 120.9(2) ?
    C7 C8 C9 . . 118.8(2) ?
    C7 C8 H8A . . 120.6 ?
    C9 C8 H8A . . 120.6 ?
    C8 C9 C10 . . 120.9(2) ?
    C8 C9 C13 . . 120.1(2) ?
    C10 C9 C13 . . 119.0(2) ?
    C11 C10 C9 . . 119.1(2) ?
    C11 C10 C14 . . 121.5(2) ?
    C9 C10 C14 . . 119.4(2) ?
    C12 C11 C10 . . 120.0(2) ?
    C12 C11 H11A . . 120.0 ?
    C10 C11 H11A . . 120.0 ?
    C11 C12 C7 . . 120.4(2) ?
    C11 C12 H12A . . 119.8 ?
    C7 C12 H12A . . 119.8 ?
    N1 C13 C9 . . 179.0(3) ?
    N2 C14 C10 . . 178.6(2) ?
    O2 C15 H15A . . 109.5 ?
    O2 C15 H15B . . 109.5 ?
    H15A C15 H15B . . 109.5 ?
    O2 C15 H15C . . 109.5 ?
    H15A C15 H15C . . 109.5 ?
    H15B C15 H15C . . 109.5 ?
loop_
    _geom_hbond_atom_site_label_D
    _geom_hbond_atom_site_label_H
    _geom_hbond_atom_site_label_A
    _geom_hbond_site_symmetry_A
    _geom_hbond_distance_DH
    _geom_hbond_distance_HA
    _geom_hbond_distance_DA
    _geom_hbond_angle_DHA
    _geom_hbond_publ_flag
    C3 H3A O2 3_756 0.95 2.95 3.629(3) 129.4 yes
    C5 H5A N2 2_565 0.95 2.66 3.394(3) 134.0 yes
    C5 H5A N1 3_646 0.95 2.90 3.557(3) 127.7 yes
    C5 H5A O1 3_656 0.95 2.96 3.453(3) 113.4 yes
    C8 H8A N2 4_566 0.95 2.69 3.469(3) 139.8 yes
    C11 H11A O2 4_456 0.95 2.82 3.735(3) 161.1 yes
    C11 H11A O1 4_456 0.95 2.75 3.546(3) 141.5 yes
    C12 H12A N1 1_545 0.95 2.44 3.199(3) 136.8 yes
_shelx_space_group_comment
;
The symmetry employed for this shelxl refinement is uniquely defined
by the following loop, which should always be used as a source of
symmetry information in preference to the above space-group names.
They are only intended as comments.
;
_shelx_estimated_absorpt_T_min     0.978
_shelx_estimated_absorpt_T_max     0.994
_shelx_hkl_file
;
   1   0   0   -0.05    0.07
  -1   0   0   -0.06    0.05
   1   0   0   -0.04    0.07
  -1   0   0   -0.02    0.06
   2   0   0  574.24   14.05
   2   0   0  587.84   13.82
   2   0   0  561.91   13.98
  -2   0   0  603.68   13.82
  -2   0   0  589.30   13.87
   2   0   0  575.72   13.81
   3   0   0   -0.02    0.21
  -3   0   0   -0.05    0.21
   3   0   0    0.00    0.16
   3   0   0    0.37    0.26
  -3   0   0    0.08    0.18
   3   0   0   -0.16    0.20
   4   0   0    0.73    0.35
  -4   0   0    0.71    0.33
   4   0   0    1.07    0.34
   4   0   0    0.68    0.26
   4   0   0    0.47    0.34
  -5   0   0    0.42    0.36
  -5   0   0    0.04    0.34
   5   0   0    0.13    0.45
   5   0   0   -0.15    0.29
   5   0   0   -0.05    0.36
   5   0   0    0.34    0.41
   6   0   0    1.82    0.52
   6   0   0    0.85    0.64
  -6   0   0    1.73    0.56
   6   0   0    1.19    0.55
  -6   0   0    2.27    0.63
   6   0   0    1.70    0.48
   7   0   0    0.51    0.85
  -7   0   0   -0.17    0.59
   7   0   0    0.37    0.65
  -7   0   0    1.06    0.72
  -8   0   0   10.15    1.40
  -8   0   0    8.89    1.46
   8   0   0    7.17    1.10
   9   0   0    1.18    1.45
  -9   0   0    0.05    1.03
   9   0   0   -1.18    1.02
 -10   0   0    4.72    1.48
  10   0   0    6.54    2.07
   0   1   0    0.02    0.03
   0  -1   0    0.06    0.06
  -1   1   0  402.60    9.43
  -1  -1   0  393.61    9.46
  -1  -1   0  398.54    9.33
   1  -1   0  396.31    9.44
   1   1   0  395.22    9.45
  -1  -1   0  389.28    9.41
   1   1   0  400.80    9.40
   1  -1   0  380.72    9.38
  -2   1   0  401.36    9.83
   2   1   0  423.91    9.85
   2  -1   0  416.34   10.00
   2   1   0  418.81   10.13
  -2   1   0  428.36    9.99
   2  -1   0  409.19    9.79
  -2  -1   0  411.86   10.14
   2  -1   0  407.64    9.96
  -2  -1   0  417.18    9.86
  -2   1   0  394.32   10.04
   2   1   0  407.49    9.96
   3   1   0  172.42    4.90
   3  -1   0  178.94    4.71
  -3   1   0  183.44    4.68
   3  -1   0  182.63    4.52
   3  -1   0  171.75    4.86
  -3  -1   0  177.74    4.93
  -3  -1   0  183.19    4.57
   3   1   0  185.83    4.59
  -3  -1   0  181.86    4.80
  -3   1   0  174.78    4.91
   3   1   0  178.33    4.67
  -3   1   0  168.62    4.63
  -4  -1   0    3.03    0.46
  -4   1   0    3.52    0.55
   4   1   0    3.24    0.48
   4  -1   0    2.61    0.40
   4  -1   0    3.16    0.53
  -4   1   0    2.62    0.44
   4   1   0    3.71    0.52
  -4  -1   0    3.02    0.51
   4   1   0    3.48    0.60
  -4  -1   0    3.13    0.57
   4  -1   0    3.09    0.49
  -5   1   0   36.99    1.57
  -5  -1   0   38.43    1.50
   5  -1   0   36.04    1.61
   5   1   0   38.73    1.51
   5  -1   0   36.42    1.64
   5  -1   0   36.64    1.96
   5  -1   0   36.11    1.40
   5   1   0   34.01    1.50
   5   1   0   35.16    1.85
   5   1   0   36.49    1.83
  -5  -1   0   37.88    1.76
  -5   1   0   38.01    1.59
   6   1   0   18.44    1.22
   6   1   0   19.85    1.47
  -6  -1   0   19.51    1.20
   6  -1   0   18.47    1.60
   6  -1   0   18.69    1.31
  -6   1   0   18.82    1.26
   6   1   0   18.73    1.49
  -6  -1   0   20.75    1.44
   6  -1   0   18.56    1.07
   6   1   0   20.44    1.22
  -6   1   0   16.99    1.26
   6  -1   0   19.91    1.27
  -7   1   0   15.07    1.38
   7   1   0   15.85    1.28
   7  -1   0   16.34    1.26
   7  -1   0   14.02    1.76
  -7  -1   0   15.69    1.27
  -7   1   0   15.62    1.27
  -7  -1   0   16.65    1.63
   7  -1   0   15.03    1.42
   7   1   0   12.99    1.63
   8   1   0    5.15    0.96
   8  -1   0    6.75    1.14
  -8   1   0    7.77    1.23
   8   1   0    4.95    2.17
   8  -1   0    6.99    1.43
  -8  -1   0    5.95    1.16
  -8  -1   0    6.19    0.95
   9   1   0    4.79    1.09
   9  -1   0    3.68    1.70
   9  -1   0    3.06    1.14
  -9  -1   0    3.84    1.25
   9   1   0    5.91    1.55
  -9   1   0    4.51    1.20
  10  -1   0    1.95    1.98
 -10  -1   0    1.54    1.41
  10  -1   0    3.05    1.52
 -10   1   0    0.64    1.41
  10   1   0    1.54    1.81
   0   2   0  954.22   22.46
  -1  -2   0  330.81    7.78
  -1   2   0  299.67    7.98
  -1  -2   0  327.93    7.91
   1   2   0  319.79    7.75
   1  -2   0  313.31    8.06
   1  -2   0  332.40    7.94
  -1  -2   0  308.76    7.79
   1   2   0  320.92    7.95
  -1   2   0  334.45    7.89
  -2  -2   0   30.50    1.03
   2  -2   0   29.49    1.14
   2   2   0   30.96    1.22
   2   2   0   31.61    1.05
  -2  -2   0   29.76    1.22
  -2   2   0   32.00    1.19
  -2  -2   0   29.83    1.17
   2   2   0   29.66    1.10
  -2   2   0   29.94    1.16
  -2   2   0   30.02    0.88
   2  -2   0   30.34    0.83
  -3  -2   0   19.16    0.99
  -3  -2   0   18.57    0.81
   3   2   0   19.55    0.85
  -3   2   0   18.05    0.77
   3   2   0   17.94    1.01
  -3  -2   0   18.89    1.09
  -3   2   0   19.65    0.97
   3  -2   0   18.82    0.92
   3   2   0   19.11    0.91
  -3   2   0   16.96    0.96
   3  -2   0   18.80    0.96
   3  -2   0   18.23    0.67
   4   2   0   51.11    2.04
   4   2   0   50.81    1.72
  -4  -2   0   51.80    2.13
  -4  -2   0   52.27    2.01
  -4   2   0   49.26    1.68
   4   2   0   49.14    1.83
  -4  -2   0   53.42    1.71
  -4   2   0   49.22    2.06
   4  -2   0   50.73    1.84
   4  -2   0   48.31    1.89
   4  -2   0   49.69    1.58
  -4   2   0   50.92    1.89
  -5   2   0    4.75    0.88
   5  -2   0    5.15    0.55
  -5  -2   0    4.95    0.66
  -5  -2   0    6.26    1.09
  -5  -2   0    6.37    0.90
   5   2   0    6.62    0.74
  -5   2   0    5.42    0.65
   5   2   0    6.36    0.67
   5   2   0    5.81    0.85
   5  -2   0    6.02    0.82
   5  -2   0    5.59    0.75
  -5   2   0    5.70    0.80
   6  -2   0    7.71    0.91
   6   2   0    6.45    0.84
  -6  -2   0    4.09    0.84
  -6   2   0    5.55    0.78
   6   2   0    5.84    0.97
   6  -2   0    5.06    0.79
  -6  -2   0    6.35    0.82
  -6   2   0    4.84    0.78
   7   2   0    2.17    0.93
   7  -2   0    1.87    0.48
   7  -2   0    3.64    0.86
  -7  -2   0    2.42    0.71
   7  -2   0    2.04    1.08
  -7   2   0    3.51    1.08
  -7   2   0    2.13    0.68
   7   2   0    1.14    0.58
   8   2   0   12.38    1.35
   8  -2   0   11.32    2.16
   8  -2   0   17.25    1.80
  -8  -2   0   13.61    1.71
  -8   2   0   15.10    1.53
   9   2   0    2.12    1.02
   9  -2   0    0.32    1.59
  -9   2   0    0.27    0.94
  -9  -2   0   -1.15    1.12
   9   2   0   -0.93    1.31
   9  -2   0    0.49    1.14
  10   2   0    0.69    1.74
  10  -2   0    1.24    1.68
  10  -2   0   -1.61    1.98
 -10   2   0   -0.05    1.38
 -10  -2   0    0.15    1.57
   0  -3   0    0.61    0.56
   0   3   0    0.01    0.18
   0  -3   0    0.24    0.21
   0   3   0    0.15    0.49
   0  -3   0   -0.03    0.11
  -1   3   0   20.47    0.94
  -1  -3   0   21.12    1.05
  -1  -3   0   19.81    0.90
   1   3   0   21.31    1.27
  -1  -3   0   20.89    0.88
   1  -3   0   20.02    0.96
   1   3   0   19.74    0.79
  -1   3   0   19.21    1.01
   1  -3   0   21.13    1.22
  -2   3   0   66.50    2.15
   2   3   0   63.02    2.19
  -2  -3   0   65.79    1.97
   2   3   0   64.94    1.97
  -2   3   0   67.10    2.10
   2  -3   0   63.31    2.18
  -2  -3   0   61.24    2.06
  -2  -3   0   65.12    2.18
   2   3   0   64.28    1.99
   2  -3   0   61.66    2.13
  -3   3   0   16.79    1.00
  -3   3   0   17.68    1.04
  -3   3   0   17.48    0.65
  -3  -3   0   17.55    0.86
  -3  -3   0   19.12    1.06
   3  -3   0   16.46    1.01
   3  -3   0   16.97    0.56
   3   3   0   17.28    0.92
   3   3   0   18.63    1.04
   3   3   0   18.28    0.88
  -3  -3   0   18.79    1.12
   3  -3   0   15.93    1.00
  -4  -3   0    8.89    0.91
   4  -3   0    9.15    0.47
   4   3   0    9.80    0.71
  -4   3   0   10.19    0.94
   4   3   0    8.98    0.78
  -4   3   0    8.76    0.90
  -4  -3   0   10.07    1.04
   4   3   0    9.58    0.90
   4  -3   0    9.57    0.89
   4  -3   0   10.01    0.86
  -5   3   0    0.12    0.54
   5   3   0    0.30    0.45
   5   3   0   -0.25    0.34
   5  -3   0    0.52    0.42
  -5   3   0   -0.26    0.42
   5  -3   0    0.00    0.22
   5   3   0    0.17    0.43
  -5   3   0    0.52    0.30
  -5  -3   0    0.30    0.65
  -5  -3   0   -0.31    0.40
   5  -3   0    0.03    0.47
  -5  -3   0   -0.31    0.52
   6  -3   0    5.17    0.59
   6   3   0    4.97    0.80
   6   3   0    5.05    1.00
  -6   3   0    5.41    0.73
   6  -3   0    3.73    0.80
  -6   3   0    5.71    1.19
  -6  -3   0    4.81    1.01
  -6   3   0    3.72    0.84
  -6  -3   0    4.21    0.72
  -6  -3   0    5.53    1.13
  -7   3   0    1.50    0.60
   7   3   0    0.15    0.87
   7  -3   0    0.81    0.79
   7   3   0    0.99    0.58
  -7  -3   0    1.35    0.86
  -7  -3   0    0.52    0.60
   8  -3   0   14.36    1.74
   8   3   0   17.06    2.03
  -8   3   0   18.98    1.61
  -8  -3   0   16.23    2.06
   8  -3   0   20.07    2.62
   8   3   0   17.96    1.43
  -9  -3   0    2.36    1.31
   9   3   0    0.81    1.42
   9  -3   0    3.10    1.86
   9  -3   0   -0.19    1.18
   0   4   0   11.33    0.49
   0   4   0   11.15    1.10
   0   4   0   12.25    0.77
   0  -4   0   11.79    0.58
   0  -4   0   11.73    0.75
   0  -4   0   13.58    1.31
  -1   4   0   82.11    2.66
  -1  -4   0   83.25    2.48
  -1   4   0   84.80    2.71
   1  -4   0   84.72    3.02
  -1  -4   0   84.11    2.57
  -1  -4   0   87.30    2.83
   1  -4   0   83.43    2.68
   1   4   0   84.76    2.36
   1   4   0   80.82    2.94
  -1  -4   0   83.04    2.57
   2   4   0  121.58    3.33
  -2  -4   0  117.60    3.48
   2  -4   0  118.32    3.79
   2  -4   0  114.39    3.59
  -2  -4   0  122.99    3.42
   2   4   0  109.74    3.73
  -2  -4   0  122.18    3.66
  -2  -4   0  118.40    3.39
  -2   4   0  120.79    3.60
  -2   4   0  120.19    3.53
  -3  -4   0   14.08    1.01
  -3   4   0   12.84    1.04
   3  -4   0   13.80    1.04
   3   4   0   13.09    0.88
  -3  -4   0   15.37    1.14
   3   4   0   15.95    1.19
  -3   4   0   14.12    1.01
   3  -4   0   14.61    1.20
  -3  -4   0   15.04    0.89
   4  -4   0    1.03    0.18
  -4   4   0    1.67    0.26
   4   4   0    1.40    0.58
  -4  -4   0    0.96    0.67
   4  -4   0    1.59    0.65
  -4  -4   0    0.96    0.41
   4  -4   0    1.56    0.51
   4   4   0    0.64    0.37
   4   4   0    0.50    0.40
  -4   4   0    0.49    0.45
  -4   4   0    0.93    0.56
  -4  -4   0    1.07    0.55
  -5   4   0   34.42    1.28
  -5  -4   0   32.83    2.05
   5   4   0   34.58    1.50
  -5  -4   0   36.03    1.98
  -5   4   0   33.12    1.94
   5  -4   0   33.06    1.92
   5  -4   0   34.16    1.08
  -5  -4   0   34.61    1.55
   5   4   0   32.65    1.84
  -5   4   0   35.23    2.04
  -6   4   0   -0.08    0.75
  -6  -4   0    0.19    0.57
  -6  -4   0   -0.76    1.16
   6  -4   0    0.54    0.29
   6   4   0    0.86    0.50
   6   4   0   -0.96    0.72
  -6  -4   0   -0.40    0.95
   6  -4   0   -0.18    0.71
  -6   4   0   -0.13    0.43
  -7   4   0    3.36    0.68
  -7  -4   0    2.15    1.02
   7   4   0    2.48    1.08
  -7   4   0    3.71    1.05
   7  -4   0    2.45    0.90
   7   4   0    2.63    0.65
  -7  -4   0    1.44    0.71
  -8   4   0    7.53    1.07
   8   4   0    4.24    1.27
  -8  -4   0    5.48    1.44
   8   4   0    5.39    0.92
   8  -4   0    5.50    1.25
  -9  -4   0   -1.06    1.36
   9  -4   0    0.78    1.92
   9  -4   0    0.96    1.46
   9   4   0   -0.33    1.64
   0   5   0    0.45    0.17
   0  -5   0    1.06    0.84
   0   5   0    1.42    0.44
   0   5   0    0.11    0.62
   0  -5   0    0.51    0.35
   0  -5   0    0.70    0.27
   1  -5   0    3.01    0.25
   1   5   0    3.34    0.41
  -1  -5   0    2.28    0.43
  -1  -5   0    2.27    0.47
  -1   5   0    4.46    0.82
  -1   5   0    3.68    0.63
  -1  -5   0    2.74    0.77
   1  -5   0    3.28    1.00
   1   5   0    3.19    0.92
   1  -5   0    2.69    0.55
  -1  -5   0    3.32    0.52
  -2  -5   0    2.76    0.60
   2   5   0    2.72    1.02
  -2  -5   0    2.63    0.49
  -2  -5   0    1.95    0.47
   2  -5   0    2.96    0.95
  -2   5   0    2.74    0.64
   2   5   0    2.86    0.45
  -2  -5   0    2.10    0.51
   2  -5   0    2.30    0.55
  -2   5   0    2.19    0.64
  -3  -5   0    0.26    0.59
   3   5   0    1.59    0.92
  -3   5   0    0.91    0.54
  -3  -5   0    0.13    0.47
  -3  -5   0    0.33    0.44
   3   5   0    1.12    0.42
   3  -5   0    0.68    0.44
   3  -5   0   -0.17    0.77
  -3  -5   0    0.31    0.37
  -3   5   0    0.83    0.51
   4   5   0    7.94    0.89
  -4  -5   0    9.07    1.00
   4   5   0    9.32    1.37
  -4  -5   0    7.29    0.75
  -4  -5   0    8.95    1.30
  -4   5   0    7.35    1.04
   4  -5   0    8.22    1.18
  -4  -5   0    7.16    1.04
   5   5   0   29.10    1.97
  -5   5   0   27.74    1.92
  -5  -5   0   27.73    1.56
   5  -5   0   26.73    1.90
  -5  -5   0   29.92    1.98
  -5  -5   0   24.58    2.21
   6  -5   0    1.70    0.84
  -6  -5   0    0.98    0.75
   6   5   0    0.42    0.53
  -6  -5   0   -0.10    0.65
   6   5   0   -0.87    0.86
  -6   5   0    0.40    0.80
  -7  -5   0   12.61    1.96
  -7   5   0    9.85    1.02
   7  -5   0   11.27    1.55
   7   5   0    9.09    1.21
  -7   5   0    9.98    1.84
   7   5   0   11.05    1.90
   8   5   0    0.05    1.36
  -8   5   0    0.87    1.33
   8  -5   0    2.09    1.27
  -8  -5   0    3.03    1.44
   9  -5   0   -0.69    2.13
  -9  -5   0   -3.12    2.19
   9  -5   0   -1.77    1.57
   0  -6   0   33.04    1.61
   0   6   0   31.36    1.02
   0  -6   0   30.79    2.29
   0  -6   0   31.49    1.26
   0   6   0   29.05    1.92
   1  -6   0    0.04    1.14
   1   6   0    0.51    0.28
  -1  -6   0    0.65    0.52
   1   6   0    1.13    1.00
  -1   6   0    1.00    0.54
   1  -6   0    0.93    0.47
  -1  -6   0    0.89    0.38
  -1  -6   0    0.23    0.65
  -1   6   0    0.32    0.68
  -1  -6   0    0.96    0.43
  -2   6   0    5.73    0.96
  -2  -6   0    5.06    0.80
   2  -6   0    3.83    1.44
   2   6   0    5.57    0.66
  -2  -6   0    4.64    0.75
   2  -6   0    5.45    0.90
  -2  -6   0    6.23    1.06
   2   6   0    5.76    1.37
  -2   6   0    4.11    0.89
  -2  -6   0    4.86    0.72
   3   6   0    1.90    1.21
  -3  -6   0    0.83    0.79
  -3   6   0    1.51    0.69
  -3  -6   0    1.56    0.62
   3   6   0    0.98    0.41
  -3  -6   0    0.98    0.46
   3  -6   0    0.87    0.57
  -3  -6   0    1.62    0.61
  -4  -6   0    1.92    0.66
  -4   6   0    2.43    0.81
  -4  -6   0    2.22    0.59
   4  -6   0    2.76    0.79
  -4  -6   0    0.96    0.74
   4   6   0    0.09    1.15
  -5  -6   0   47.08    2.07
   5   6   0   41.36    2.83
   5  -6   0   44.45    2.49
  -5  -6   0   46.45    1.95
  -5   6   0   50.09    2.53
  -6  -6   0   16.14    1.28
  -6  -6   0   17.70    1.82
  -6   6   0   20.03    1.95
   6   6   0   12.51    2.33
   6  -6   0   15.52    1.88
   7   6   0   -2.54    1.34
  -7   6   0    0.17    1.12
  -7  -6   0   -0.40    0.82
  -7  -6   0    1.77    1.24
   7  -6   0    1.84    1.20
  -8   6   0    1.29    1.51
  -8  -6   0   -0.60    1.38
   8  -6   0   -1.74    1.31
   0   7   0    0.70    0.26
   0  -7   0    1.08    0.39
   0  -7   0    0.35    0.54
   0   7   0   -0.29    0.82
  -1  -7   0    2.19    0.56
  -1  -7   0    1.10    0.72
   1  -7   0    1.93    0.71
  -1   7   0    2.26    0.92
  -1  -7   0    1.94    0.63
   1   7   0    2.42    0.42
   1   7   0    1.87    1.16
   2   7   0   41.46    2.75
  -2  -7   0   41.20    1.89
  -2  -7   0   40.37    1.97
   2   7   0   41.27    1.59
  -2   7   0   43.96    2.21
  -2  -7   0   42.40    2.06
   2  -7   0   44.08    2.25
   3   7   0   -0.33    1.18
  -3   7   0    0.66    0.62
   3  -7   0    0.05    0.64
  -3  -7   0   -0.07    0.71
  -3  -7   0   -0.32    0.56
  -3  -7   0   -0.75    0.57
  -4  -7   0   25.76    1.85
  -4   7   0   25.41    1.85
  -4  -7   0   21.55    1.46
  -4  -7   0   24.23    1.68
   4  -7   0   26.19    2.04
   4   7   0   20.47    2.43
   5  -7   0   57.70    2.98
  -5  -7   0   60.36    2.44
  -5  -7   0   57.65    2.58
   5   7   0   47.34    3.46
  -5  -7   0   61.10    2.89
  -5   7   0   62.13    2.97
  -6  -7   0    6.20    1.39
  -6  -7   0    5.64    0.97
   6  -7   0    5.06    1.47
  -6   7   0    5.44    1.32
   7  -7   0   12.13    1.96
  -7  -7   0   16.76    2.41
  -7   7   0   15.46    2.52
   0   8   0    5.75    1.13
   0  -8   0    5.99    0.75
   0  -8   0    5.46    1.49
  -1   8   0   53.31    2.56
  -1  -8   0   48.90    2.39
   1   8   0   50.72    1.63
  -1  -8   0   46.07    1.95
   1   8   0   48.90    2.74
   1  -8   0   45.28    2.46
   2   8   0    7.31    1.62
  -2  -8   0    7.21    1.09
  -2  -8   0    8.49    1.23
  -2   8   0   10.98    1.55
   2  -8   0    8.88    1.37
   2   8   0   11.03    0.79
  -3   8   0    2.50    0.85
   3   8   0    0.60    1.33
  -3  -8   0    0.55    0.76
  -3  -8   0    1.67    0.79
   3  -8   0    0.67    0.90
  -4  -8   0    1.19    0.87
   4  -8   0    0.46    1.12
  -4  -8   0    1.17    0.83
  -4   8   0    2.52    0.99
   4   8   0   -0.92    1.41
   5  -8   0   22.29    2.43
  -5   8   0   21.71    2.10
  -5  -8   0   20.76    2.06
   5   8   0   14.80    2.79
  -5  -8   0   21.25    1.80
   6  -8   0   -0.60    1.36
  -6  -8   0    2.62    1.43
  -6   8   0   -0.02    1.25
  -7  -8   0    6.85    1.83
   7  -8   0   10.47    2.41
   0   9   0    0.88    0.88
   0  -9   0   -1.12    0.78
   0  -9   0    0.17    0.59
  -1  -9   0   11.85    1.57
  -1   9   0   18.81    2.09
   1  -9   0   17.55    1.89
   1   9   0   15.84    1.99
  -1  -9   0   12.42    1.19
  -2  -9   0   16.81    1.68
  -2  -9   0   17.63    1.53
   2   9   0   21.54    2.36
   2  -9   0   20.29    2.17
  -2   9   0   23.08    2.28
  -3  -9   0   21.99    1.83
  -3  -9   0   23.00    1.81
   3   9   0   22.08    2.69
   3  -9   0   24.14    2.46
  -4   9   0    1.89    1.16
  -4  -9   0   -0.66    0.90
   4   9   0    0.30    1.57
   4  -9   0    0.52    1.38
  -4  -9   0   -0.24    1.02
  -5   9   0    0.74    1.05
  -5  -9   0    0.85    0.98
  -5  -9   0    1.46    1.33
   5   9   0   -3.01    1.96
   5  -9   0    0.63    1.46
   0 -10   0   79.10    3.74
   0  10   0   83.17    3.79
   1 -10   0    1.23    1.28
  -1 -10   0    3.54    1.19
  -1  10   0    5.01    1.44
  -2 -10   0   -0.74    1.01
   2 -10   0   -0.30    1.22
   3 -10   0    3.03    1.46
   3  10   0    4.08    1.59
  -3 -10   0    1.19    1.24
  -3 -10   0   -0.03    1.15
   4  10   0    2.23    1.78
  -4 -10   0    1.02    1.29
  -4 -10   0    0.70    1.44
   0  11   0    3.43    2.83
   0 -11   0    0.61    1.53
  -1   0   1    9.96    0.41
  -1   0  -1   10.63    0.37
  -1   0  -1   10.07    0.42
   1   0  -1    9.87    0.49
   1   0   1   10.48    0.39
  -1   0   1   10.00    0.33
   2   0   1    0.73    0.24
   2   0  -1    0.31    0.16
   2   0   1    0.39    0.15
   2   0   1    0.55    0.17
  -2   0   1    0.48    0.13
   2   0  -1    0.44    0.15
   2   0  -1    0.63    0.29
  -2   0  -1    0.76    0.19
   2   0   1    0.34    0.18
  -2   0   1    0.44    0.21
   2   0  -1    0.69    0.26
  -2   0  -1    0.44    0.19
  -3   0  -1    1.67    0.30
   3   0  -1    1.29    0.37
  -3   0  -1    1.88    0.34
   3   0   1    1.59    0.41
  -3   0   1    1.27    0.29
   3   0   1    1.84    0.35
   3   0  -1    1.66    0.30
   3   0  -1    1.76    0.29
  -3   0   1    1.15    0.24
   3   0   1    1.44    0.32
   3   0   1    1.55    0.28
   4   0  -1   35.68    1.74
   4   0   1   35.86    1.52
   4   0   1   36.21    1.66
   4   0   1   35.21    1.33
  -4   0   1   38.04    1.52
   4   0  -1   36.29    1.64
   4   0  -1   36.99    1.40
  -4   0  -1   36.80    1.48
   4   0  -1   38.91    1.43
  -4   0  -1   39.07    1.47
   4   0   1   37.11    1.48
  -4   0   1   39.31    1.37
   5   0   1    6.04    0.89
   5   0  -1    7.29    0.71
  -5   0   1    5.91    0.66
   5   0   1    6.76    0.63
   5   0  -1    8.04    0.90
   5   0  -1    6.74    0.97
   5   0   1    6.97    0.76
  -5   0   1    6.26    0.77
   5   0  -1    7.02    0.70
  -5   0  -1    6.80    0.74
  -5   0  -1    5.29    0.71
   5   0   1    7.42    0.81
   6   0  -1   28.33    1.63
   6   0  -1   28.49    1.89
   6   0   1   26.29    1.52
   6   0   1   25.74    1.48
   6   0  -1   27.03    1.38
  -6   0  -1   24.40    1.49
   6   0   1   26.78    1.31
   6   0   1   28.40    1.78
  -6   0   1   27.14    1.54
  -6   0   1   26.69    1.38
  -6   0  -1   28.18    1.51
   6   0  -1   28.59    1.43
  -7   0   1   78.29    2.76
   7   0   1   84.39    3.58
  -7   0  -1   78.51    3.13
   7   0   1   78.69    2.97
   7   0  -1   75.64    3.58
  -7   0   1   77.14    3.12
  -7   0  -1   77.48    2.85
   7   0  -1   76.57    2.82
   7   0   1   74.40    3.46
  -8   0   1   27.90    1.72
   8   0   1   30.65    1.96
  -8   0  -1   33.91    2.16
   8   0  -1   31.77    1.87
   8   0  -1   29.65    2.57
  -8   0  -1   31.40    2.42
   8   0   1   30.01    2.53
  -8   0   1   30.59    2.09
  -9   0   1   -0.23    1.06
   9   0  -1    1.79    0.97
   9   0   1    0.88    1.40
   9   0   1    1.48    1.13
   9   0  -1    0.62    1.55
  -9   0  -1   -0.11    1.09
 -10   0  -1   13.38    2.24
 -10   0   1   15.07    2.32
  10   0   1   19.55    2.50
  10   0  -1   13.33    2.52
  10   0   1   17.85    3.21
   0  -1  -1    8.86    0.38
   0  -1  -1   10.14    0.45
   0   1   1    9.33    0.29
   0  -1   1    9.17    0.36
   0   1   1    9.19    0.38
   0  -1   1    9.63    0.49
   0   1  -1    9.03    0.33
  -1  -1  -1  136.33    3.41
   1  -1   1  135.54    3.42
  -1   1   1  135.48    3.30
  -1  -1  -1  136.37    3.42
  -1  -1  -1  137.87    3.50
  -1   1   1  140.48    3.44
  -1   1   1  131.50    3.45
   1   1  -1  139.98    3.54
   1   1  -1  136.99    3.46
  -1   1  -1  134.98    3.39
   1   1   1  135.47    3.38
   1  -1  -1  131.44    3.41
  -1   1  -1  140.80    3.47
   1  -1  -1  133.85    3.42
   1   1   1  136.70    3.41
  -1  -1   1  140.63    3.55
  -1  -1   1  141.53    3.28
  -1   1  -1  131.43    3.24
   1   1   1  134.67    3.37
  -1  -1   1  136.14    3.45
   2  -1   1  268.18    6.59
  -2   1   1  261.02    6.53
  -2  -1  -1  246.78    6.86
  -2   1   1  273.60    6.62
   2   1  -1  267.37    6.67
  -2  -1  -1  273.09    6.61
   2  -1   1  280.61    6.75
  -2  -1  -1  268.68    6.74
   2  -1   1  266.85    6.44
   2   1  -1  277.24    6.45
   2   1  -1  274.25    6.87
  -2   1  -1  279.43    6.71
   2   1   1  270.59    6.61
   2  -1  -1  272.11    6.64
  -2   1  -1  269.37    6.50
  -2  -1   1  273.50    6.90
  -2   1  -1  265.03    6.67
   2   1   1  274.67    6.61
   2  -1  -1  266.11    6.52
  -2  -1   1  241.86    6.92
  -2  -1   1  275.68    6.46
   2   1   1  273.34    6.73
   2  -1  -1  268.55    6.71
   3   1  -1   20.02    0.76
   3  -1   1   19.32    0.74
  -3   1   1   18.48    0.86
  -3  -1  -1   19.30    0.94
   3  -1   1   18.82    0.93
  -3   1   1   18.62    1.05
  -3  -1  -1   18.68    0.98
   3  -1   1   18.55    1.02
   3   1  -1   19.51    1.08
  -3   1   1   19.33    0.86
   3   1  -1   19.40    0.91
  -3  -1  -1   20.12    0.87
  -3   1  -1   17.97    1.04
   3   1   1   18.13    0.83
  -3   1  -1   17.95    0.96
   3  -1  -1   19.98    0.97
   3  -1  -1   19.77    0.80
   3   1   1   18.15    1.00
   3  -1  -1   19.44    0.91
  -3   1  -1   19.02    0.83
  -3  -1   1   19.35    0.96
  -3  -1   1   20.06    0.76
   4  -1   1    5.72    0.60
  -4  -1  -1    4.72    0.59
   4  -1   1    5.00    0.46
   4   1  -1    6.11    0.73
  -4   1   1    6.16    0.57
  -4   1   1    6.62    0.59
   4   1  -1    5.21    0.60
   4  -1   1    5.76    0.63
   4   1   1    5.58    0.59
  -4   1  -1    5.41    0.68
   4  -1  -1    6.54    0.68
  -4   1  -1    5.19    0.53
   4   1   1    5.48    0.55
  -4   1  -1    7.15    0.68
   4   1   1    5.29    0.68
  -4  -1   1    5.87    0.50
   4  -1  -1    6.01    0.60
  -4  -1   1    6.71    0.77
   4  -1  -1    5.23    0.52
  -4  -1   1    6.13    0.63
   5  -1   1    1.04    0.46
   5   1  -1    0.82    0.51
   5  -1   1    1.97    0.40
   5   1  -1    1.55    0.58
  -5   1   1    1.75    0.43
   5   1  -1    0.76    0.40
  -5  -1  -1    1.78    0.53
   5  -1   1    1.52    0.59
  -5  -1  -1    2.11    0.45
   5   1  -1    1.42    0.40
  -5   1   1    1.24    0.42
   5  -1   1    1.42    0.49
   5  -1  -1    0.86    0.55
   5   1   1    1.06    0.50
  -5  -1   1    1.96    0.63
  -5   1  -1    1.34    0.48
   5  -1  -1    1.95    0.43
   5   1   1    1.57    0.45
   5  -1  -1    1.56    0.45
   5   1   1    0.96    0.38
   5  -1  -1    1.85    0.39
  -5  -1   1    2.10    0.60
  -5   1  -1    1.43    0.42
   5   1   1    1.26    0.52
  -6   1   1    5.06    0.79
   6   1  -1    5.70    1.08
   6   1  -1    4.71    0.78
   6   1  -1    5.20    0.78
   6   1  -1    5.04    0.91
   6  -1   1    6.56    1.19
  -6   1   1    4.30    0.73
   6  -1   1    6.14    0.69
  -6  -1  -1    4.66    0.80
   6  -1   1    3.64    0.71
  -6  -1  -1    4.23    0.72
   6  -1   1    5.60    0.81
   6   1   1    5.57    0.83
   6   1   1    5.28    0.77
   6  -1  -1    5.40    1.04
   6   1   1    4.56    0.85
   6  -1  -1    3.97    0.70
   6   1   1    5.21    0.96
   6  -1  -1    5.69    0.86
  -6   1  -1    5.70    0.83
  -6   1  -1    4.53    0.76
   6  -1  -1    5.87    0.74
  -6  -1   1    5.34    0.79
  -6  -1   1    5.90    0.90
   7  -1   1    5.57    0.93
  -7   1   1    4.74    0.91
  -7  -1  -1    5.58    0.91
   7   1  -1    6.26    0.83
   7   1  -1    6.22    1.31
   7  -1   1    6.03    1.01
   7  -1   1    6.66    1.29
  -7   1   1    7.52    1.09
  -7  -1  -1    5.92    1.05
  -7   1  -1    8.70    1.22
  -7   1  -1    6.02    0.99
   7   1   1    5.27    0.88
  -7  -1   1    7.07    1.13
   7  -1  -1    5.20    0.91
  -7  -1   1    4.87    0.80
   7  -1  -1    6.06    0.97
   7   1   1    6.92    1.27
   7  -1  -1    6.72    1.30
   7   1   1    4.74    1.08
  -8  -1  -1   26.67    2.04
   8  -1   1   25.41    3.98
   8   1  -1   27.09    1.69
  -8   1   1   24.84    1.89
  -8   1   1   25.46    1.96
   8   1  -1   27.10    2.38
   8  -1   1   27.06    1.98
  -8  -1  -1   24.52    1.72
  -8  -1   1   27.81    1.68
  -8  -1   1   29.79    2.08
  -8   1  -1   24.59    1.93
   8  -1  -1   28.71    1.92
   8   1   1   25.45    1.79
   8  -1  -1   27.45    2.56
   8   1   1   27.22    2.38
   9  -1   1    3.69    1.56
  -9   1   1    4.20    1.21
   9   1  -1    3.14    0.98
   9   1  -1    5.00    1.57
   9  -1   1    3.39    1.51
  -9  -1  -1    3.42    1.27
   9  -1  -1    3.45    1.66
  -9  -1   1    5.51    1.32
   9   1   1    5.84    1.54
   9   1   1    4.28    1.10
  -9   1  -1    3.10    1.10
   9  -1  -1    4.23    1.26
  10  -1   1    4.46    2.03
  10  -1   1    5.20    1.74
 -10   1   1    7.12    1.60
 -10  -1  -1    4.35    1.58
  10   1  -1    3.00    1.86
  10   1   1    2.33    1.92
 -10  -1   1    3.60    1.59
 -10   1  -1    4.89    1.50
  10  -1  -1    4.74    2.03
   0   2   1   49.56    1.51
   0   2  -1   49.18    1.46
   0   2   1   47.60    1.62
   0  -2  -1   48.55    1.30
   0   2  -1   48.62    1.34
   0  -2  -1   49.38    1.52
   0   2   1   49.01    1.27
   0   2  -1   50.06    1.80
   0  -2   1   48.05    1.46
   0  -2   1   48.35    1.35
   0  -2   1   53.46    1.80
   0  -2  -1   51.66    1.73
   1   2  -1  269.24    6.81
  -1   2   1  278.76    6.90
   1   2  -1  273.15    7.01
   1  -2   1  291.71    7.04
  -1  -2  -1  284.56    6.89
  -1  -2  -1  268.81    6.79
  -1  -2  -1  284.79    6.86
   1  -2  -1  279.12    6.82
  -1   2  -1  287.04    6.85
  -1  -2   1  277.86    6.67
   1   2   1  267.19    6.87
  -1  -2   1  283.29    6.90
   1   2   1  276.72    6.77
  -1  -2   1  273.97    6.78
   1   2   1  267.95    6.65
  -1  -2   1  274.12    6.66
  -1   2  -1  265.25    7.01
  -2  -2  -1   97.02    2.66
  -2   2   1   97.06    2.45
  -2   2   1   98.36    2.76
  -2  -2  -1   95.66    2.78
   2   2  -1   99.70    2.74
  -2  -2  -1   94.92    2.73
   2  -2   1   96.86    2.74
   2   2  -1   95.89    2.85
   2  -2   1   90.96    2.78
   2   2  -1   98.01    2.52
   2  -2   1   94.96    2.36
  -2   2   1   97.09    2.78
  -2  -2   1  100.38    2.93
   2   2   1   95.63    2.78
  -2   2  -1   97.31    2.43
  -2  -2   1   95.01    2.79
  -2   2  -1   97.30    2.82
   2  -2  -1   96.24    2.42
   2  -2  -1   94.60    2.76
  -2   2  -1   95.46    2.71
   2   2   1   95.16    2.65
   2   2   1   96.98    2.67
  -2  -2   1   98.82    2.55
   3   2  -1   50.32    1.48
  -3  -2  -1   48.76    1.83
   3   2  -1   48.98    1.70
   3   2  -1   47.32    1.84
  -3   2   1   49.19    1.70
  -3  -2  -1   45.41    1.72
   3  -2   1   47.10    1.76
   3  -2   1   47.91    1.35
  -3  -2  -1   47.95    1.60
  -3   2   1   47.82    1.50
   3  -2   1   47.67    1.64
  -3   2   1   47.51    1.83
  -3  -2   1   48.45    1.92
   3   2   1   49.60    1.62
   3   2   1   46.76    1.61
   3  -2  -1   47.14    1.41
  -3  -2   1   47.50    1.78
  -3   2  -1   47.54    1.47
  -3  -2   1   48.09    1.47
  -3   2  -1   49.45    1.74
   3  -2  -1   48.26    1.68
   3   2   1   47.24    1.74
   3  -2  -1   47.19    1.71
   4   2  -1    6.71    0.72
  -4  -2  -1    7.00    0.71
  -4  -2  -1    7.35    0.83
  -4   2   1    7.63    0.74
  -4  -2  -1    6.36    0.70
  -4   2   1    6.57    0.79
   4  -2   1    7.18    0.75
   4  -2   1    6.60    0.54
   4   2  -1    5.84    0.78
   4  -2   1    7.47    0.67
  -4   2   1    7.18    0.56
  -4  -2   1    6.77    0.73
   4  -2  -1    6.96    0.60
  -4  -2   1    7.28    0.88
   4  -2  -1    6.86    0.68
  -4   2  -1    6.57    0.52
  -4   2  -1    5.71    0.74
   4   2   1    7.08    0.62
   4  -2  -1    8.15    0.73
   4   2   1    6.77    0.75
  -4   2  -1    6.46    0.74
   4   2   1    6.43    0.65
  -4  -2   1    7.44    0.54
  -5   2   1   53.23    2.06
   5   2  -1   54.07    1.80
   5  -2   1   51.62    2.17
   5   2  -1   52.20    2.33
  -5  -2  -1   52.31    2.21
  -5  -2  -1   55.64    1.97
   5  -2   1   52.27    1.99
   5  -2   1   51.98    1.69
  -5   2   1   51.55    2.41
  -5   2   1   50.88    1.91
   5   2  -1   52.13    2.02
  -5  -2  -1   57.21    2.42
  -5   2  -1   53.64    1.93
  -5   2  -1   54.12    2.13
   5   2   1   55.14    1.97
  -5  -2   1   56.75    1.86
   5  -2  -1   51.02    2.06
  -5  -2   1   53.67    2.28
  -5   2  -1   52.15    2.37
   5  -2  -1   55.57    1.80
   5  -2  -1   54.03    2.13
  -5  -2   1   55.08    2.47
   5   2   1   53.36    2.24
   5   2   1   51.57    1.96
  -6  -2  -1    6.77    1.10
  -6   2   1    6.36    0.82
   6   2  -1    5.88    0.77
  -6  -2  -1    5.21    0.77
   6  -2   1    5.40    0.64
   6  -2   1    5.22    0.86
   6   2  -1    6.17    1.11
  -6   2   1    6.09    0.85
   6  -2   1    7.28    0.85
  -6   2  -1    5.96    0.79
  -6  -2   1    5.24    1.05
   6   2   1    5.68    0.88
   6  -2  -1    6.43    0.70
  -6   2  -1    6.86    1.02
   6  -2  -1    7.04    1.29
   6   2   1    6.12    1.06
  -6  -2   1    5.22    0.67
  -6  -2   1    6.84    1.33
   6  -2  -1    6.25    0.95
   6  -2  -1    6.88    0.96
   7  -2   1   29.77    2.37
   7  -2   1   32.08    1.34
  -7   2   1   32.08    1.82
   7  -2   1   29.16    1.93
  -7  -2  -1   27.72    2.66
  -7  -2  -1   28.83    1.60
   7   2  -1   32.18    2.19
  -7   2   1   30.33    1.70
   7   2  -1   29.57    1.48
  -7   2  -1   28.39    1.67
   7   2   1   32.79    2.50
   7  -2  -1   28.86    1.84
   7   2   1   29.58    2.06
   7  -2  -1   29.56    2.39
  -7  -2   1   29.49    1.54
   7   2   1   29.86    1.65
  -7  -2   1   28.71    2.77
   7  -2  -1   31.46    1.42
   8  -2   1   24.44    2.55
  -8  -2  -1   21.41    1.72
  -8   2   1   25.27    1.88
   8  -2   1   27.05    1.99
  -8  -2  -1   27.36    2.13
   8   2  -1   27.66    1.60
   8   2  -1   24.29    2.27
  -8  -2   1   26.99    2.06
  -8   2  -1   25.51    1.85
   8   2   1   23.92    1.70
   8  -2  -1   26.83    1.96
   8   2   1   23.11    2.21
   8  -2  -1   23.77    2.50
   9  -2   1    1.40    1.13
  -9   2   1    1.86    1.04
   9  -2   1    0.17    1.58
  -9  -2  -1    3.51    1.43
   9   2  -1   -0.01    1.41
  -9  -2   1    1.76    1.22
   9  -2  -1    0.63    1.09
   9  -2  -1   -0.50    1.54
  -9   2  -1    1.75    1.02
   9   2   1    1.17    1.38
   9   2   1    0.38    0.98
  10  -2   1    2.10    1.82
  10  -2   1    6.27    2.22
  10   2  -1    5.35    2.00
 -10  -2  -1    8.55    1.99
 -10   2   1    6.64    1.67
  10  -2  -1    8.90    1.87
  10  -2  -1    6.45    2.38
 -10  -2   1    6.12    1.86
  10   2   1    5.97    1.93
 -10   2  -1    8.78    1.67
   0  -3  -1  260.99    6.59
   0   3  -1  260.13    6.53
   0  -3   1  259.17    6.32
   0   3   1  258.30    6.19
   0  -3  -1  254.24    6.26
   0   3  -1  254.82    6.27
   0   3   1  260.95    6.63
   0   3   1  258.81    6.67
   0   3  -1  256.97    6.80
   0  -3   1  261.64    6.54
   0  -3  -1  267.59    6.83
   1  -3   1   76.72    2.35
  -1  -3  -1   74.96    2.28
  -1  -3  -1   77.38    2.40
  -1   3   1   76.47    2.31
   1   3  -1   73.10    2.14
   1  -3   1   78.75    2.61
  -1  -3  -1   75.67    2.26
   1   3  -1   72.68    2.54
   1   3   1   71.81    2.47
   1  -3  -1   74.13    2.32
   1   3   1   75.72    2.06
  -1  -3   1   68.89    2.31
  -1   3  -1   78.32    2.32
  -1  -3   1   76.99    2.17
   1  -3  -1   79.86    2.48
  -1  -3   1   72.72    2.55
  -1   3  -1   73.60    2.36
   2   3  -1   49.51    1.66
  -2   3   1   48.93    1.71
  -2  -3  -1   46.78    1.67
   2  -3   1   45.71    1.74
  -2   3   1   48.33    1.74
   2  -3   1   49.85    1.88
   2   3  -1   49.73    1.83
  -2  -3  -1   50.14    1.65
  -2  -3   1   50.95    1.56
  -2  -3   1   47.35    1.71
   2   3   1   49.45    1.64
  -2   3  -1   52.59    1.79
  -2  -3   1   49.68    1.85
   2   3   1   47.35    1.57
   2  -3  -1   47.31    1.75
   2   3   1   47.13    1.80
  -2  -3   1   44.25    1.67
  -2   3  -1   48.80    1.71
   2  -3  -1   49.51    1.77
  -3  -3  -1    6.75    0.72
  -3   3   1    6.52    0.39
  -3   3   1    6.02    0.65
   3   3  -1    5.73    0.62
  -3  -3  -1    5.70    0.66
   3   3  -1    6.71    0.70
   3  -3   1    6.66    0.68
   3  -3   1    6.43    0.32
  -3   3   1    6.70    0.73
   3  -3   1    6.45    0.76
  -3  -3   1    6.77    0.51
  -3   3  -1    6.51    0.38
   3  -3  -1    5.69    0.64
  -3   3  -1    6.53    0.66
   3   3   1    7.66    0.60
   3   3   1    6.36    0.59
  -3  -3   1    6.18    0.76
   3  -3  -1    5.61    0.31
  -3  -3   1    6.73    0.69
  -3   3  -1    7.13    0.74
   3  -3  -1    6.40    0.69
   3   3   1    6.19    0.66
  -4  -3  -1   24.06    1.35
   4  -3   1   23.57    1.26
   4   3  -1   23.52    1.04
   4   3  -1   22.92    1.22
   4   3  -1   22.52    1.34
  -4   3   1   22.75    1.39
  -4   3   1   22.17    1.29
  -4  -3  -1   24.00    1.43
   4  -3   1   23.47    1.35
   4  -3   1   24.68    0.81
  -4  -3  -1   21.97    1.12
   4  -3  -1   22.69    0.83
  -4  -3   1   22.59    1.48
  -4   3  -1   23.67    1.33
   4   3   1   24.58    1.12
  -4   3  -1   22.04    1.29
   4   3   1   23.33    1.17
  -4  -3   1   22.37    1.35
  -4  -3   1   23.27    1.00
   4   3   1   23.57    1.27
   4  -3  -1   23.18    1.23
   4  -3  -1   23.02    1.27
   5  -3   1   24.54    1.55
  -5   3   1   25.12    1.70
  -5   3   1   27.51    1.53
  -5  -3  -1   26.52    1.34
   5   3  -1   26.44    1.58
  -5   3   1   26.07    1.13
   5   3  -1   25.39    1.40
   5  -3   1   24.59    1.38
   5   3  -1   26.85    1.18
  -5  -3  -1   26.06    1.70
   5  -3   1   25.69    0.97
  -5  -3  -1   26.24    1.58
   5   3   1   26.35    1.28
  -5   3  -1   27.47    1.53
  -5  -3   1   26.53    1.80
  -5   3  -1   27.37    1.13
   5  -3  -1   24.99    1.37
   5  -3  -1   26.56    1.02
   5   3   1   26.15    1.35
  -5  -3   1   23.07    1.55
  -5  -3   1   25.56    1.61
   5   3   1   26.06    1.51
  -5   3  -1   24.70    1.61
   5  -3  -1   24.61    1.52
  -6   3   1    7.31    0.93
  -6  -3  -1   11.45    1.48
   6   3  -1    6.98    1.24
   6   3  -1    8.50    0.79
  -6   3   1    8.47    0.83
   6  -3   1    6.71    1.05
  -6  -3  -1    8.11    1.23
  -6  -3  -1    7.51    1.09
   6  -3   1    8.29    0.66
  -6   3   1    6.94    1.28
  -6  -3   1    8.73    1.40
  -6   3  -1    6.84    1.27
   6   3   1    6.20    1.12
  -6  -3   1    7.78    0.89
   6   3   1    7.65    0.91
  -6   3  -1    6.10    1.52
   6  -3  -1    9.67    0.72
   6  -3  -1    6.92    1.10
  -6   3  -1    8.38    0.82
  -6  -3   1    9.13    1.32
   7  -3   1    8.25    0.70
   7   3  -1    5.91    1.30
  -7   3   1    6.45    1.01
   7  -3   1    6.06    1.19
   7   3  -1    6.79    0.90
  -7  -3  -1    4.41    0.80
  -7  -3  -1    7.01    1.28
  -7  -3   1    6.08    1.19
   7   3   1    4.47    0.78
   7  -3  -1    5.40    0.99
  -7   3  -1    4.62    0.71
  -7  -3   1    4.48    0.75
   7   3   1    5.44    1.09
   8   3  -1    9.54    1.14
   8   3  -1    8.29    1.48
   8  -3   1    7.71    1.60
  -8  -3  -1    9.55    1.62
   8  -3   1    8.04    1.34
  -8   3   1    8.30    1.38
   8  -3  -1    8.79    1.70
  -8  -3   1    9.09    1.56
   8  -3  -1    5.44    1.40
   8   3   1    9.69    1.29
  -8   3  -1   10.42    1.36
   9  -3   1    6.43    1.90
   9   3  -1    7.98    1.77
  -9  -3  -1    5.80    1.54
   9  -3   1    6.96    1.57
   9  -3  -1    6.22    1.44
   9  -3  -1    8.34    2.11
  -9  -3   1    5.83    1.58
  -9   3  -1    6.34    1.48
   9   3   1    7.44    1.66
   0  -4   1    9.89    0.70
   0  -4   1    9.53    0.54
   0  -4  -1    9.62    0.51
   0   4   1    9.90    0.72
   0  -4  -1   10.03    0.72
   0   4  -1    9.47    0.68
   0   4   1    9.66    0.43
   0  -4  -1   11.21    1.28
   0   4  -1    9.26    0.48
   0   4   1   11.21    1.00
   0  -4   1   10.78    1.24
   0   4  -1    8.79    1.13
   1  -4   1   16.83    1.44
  -1   4   1   17.85    0.97
   1  -4   1   15.67    0.55
   1   4  -1   17.34    0.79
  -1  -4  -1   17.28    0.94
  -1  -4  -1   16.75    0.93
   1  -4   1   16.41    0.95
  -1  -4  -1   16.87    0.82
  -1  -4  -1   19.45    1.17
  -1   4   1   15.99    1.01
  -1   4  -1   16.26    1.11
   1   4   1   17.75    0.74
  -1  -4   1   18.70    0.91
  -1   4  -1   16.46    0.49
   1  -4  -1   16.55    0.53
  -1  -4   1   17.82    1.10
  -1  -4   1   17.09    0.85
   1  -4  -1   16.93    1.36
   1   4   1   16.56    1.33
  -1  -4   1   17.30    0.88
  -1   4  -1   18.02    0.98
  -2  -4  -1   26.01    1.28
   2   4  -1   27.07    1.15
   2   4  -1   26.01    1.53
   2  -4   1   26.91    1.31
  -2  -4  -1   25.83    1.18
  -2   4   1   24.79    1.25
  -2  -4  -1   26.27    1.21
   2  -4   1   27.18    1.63
  -2  -4  -1   25.83    1.19
  -2   4   1   25.82    1.31
  -2   4  -1   25.30    1.31
   2  -4  -1   26.72    1.29
   2   4   1   24.23    1.56
  -2   4  -1   26.38    1.29
  -2  -4   1   28.18    1.15
   2   4   1   25.35    1.06
   2  -4  -1   24.11    1.46
  -2  -4   1   24.43    1.20
  -2  -4   1   27.62    1.39
  -2  -4   1   27.04    1.11
   3   4  -1   11.50    0.85
  -3  -4  -1   11.90    0.86
  -3   4   1   10.35    0.90
   3  -4   1   11.10    1.16
  -3  -4  -1   12.36    1.01
   3  -4   1   10.65    0.96
  -3  -4  -1   10.19    0.88
  -3   4   1   11.47    0.98
   3   4  -1   11.91    1.10
  -3  -4   1   12.17    0.95
   3   4   1   11.95    0.81
  -3  -4   1   11.72    0.77
  -3   4  -1   11.67    0.94
   3   4   1   10.46    0.77
  -3   4  -1   12.66    1.04
  -3  -4   1   12.37    1.07
  -3  -4   1   11.62    0.69
   3   4   1   12.89    1.14
   3  -4  -1   11.38    1.07
   3  -4  -1    9.79    0.95
   4   4  -1   11.53    0.92
  -4  -4  -1   10.36    0.99
   4  -4   1   11.00    0.49
  -4   4   1   10.59    1.05
   4  -4   1   11.87    1.11
   4  -4   1   11.36    1.20
  -4  -4  -1   11.07    0.90
  -4  -4  -1    9.69    1.17
   4   4  -1   10.85    1.08
  -4   4   1   10.52    1.10
  -4   4   1   11.05    0.53
  -4   4  -1   11.03    1.02
  -4  -4   1   11.29    1.25
   4   4   1   11.37    1.09
   4  -4  -1   12.21    1.06
  -4  -4   1   10.62    1.04
   4   4   1   10.04    0.84
   4   4   1   11.77    0.90
   4  -4  -1   10.55    0.43
  -4   4  -1   11.09    0.54
   4  -4  -1   11.30    1.06
  -4   4  -1   12.12    1.11
  -4  -4   1   11.77    0.83
  -5   4   1   11.70    1.30
   5  -4   1   10.28    1.23
  -5   4   1   10.54    0.74
  -5  -4  -1   12.02    1.26
   5   4  -1   12.16    1.27
   5  -4   1   12.72    2.14
   5   4  -1   11.09    0.84
   5  -4   1   12.04    0.59
  -5  -4  -1    9.94    1.05
  -5  -4  -1   10.03    1.39
  -5   4   1    8.05    1.23
  -5  -4   1   11.12    1.43
  -5   4  -1    7.70    1.27
   5   4   1   11.07    0.95
   5  -4  -1   10.76    1.19
  -5  -4   1   10.42    0.89
  -5  -4   1   12.60    1.31
   5   4   1   11.77    1.18
  -5   4  -1   10.91    0.74
   5  -4  -1   10.81    0.55
  -5   4  -1   11.51    1.26
   6  -4   1    2.16    0.83
  -6  -4  -1    1.91    1.02
   6   4  -1    2.17    0.91
   6   4  -1    3.04    0.58
  -6   4   1    3.04    1.01
  -6  -4  -1    3.11    0.82
  -6  -4  -1    1.40    1.34
   6  -4   1    3.29    0.46
  -6   4   1    2.57    0.54
   6   4   1    2.58    0.63
   6   4   1    1.55    0.79
  -6   4  -1    1.84    0.89
  -6  -4   1    2.06    0.61
  -6   4  -1    2.76    0.52
   6  -4  -1    1.35    0.74
  -6  -4   1    3.00    1.55
  -7   4   1    4.16    1.31
   7   4  -1    3.65    1.22
  -7   4   1    4.05    0.70
  -7  -4  -1    3.49    0.87
   7   4  -1    2.95    0.64
   7  -4   1    4.67    1.03
  -7  -4  -1    2.23    0.95
  -7  -4   1    3.38    0.75
  -7  -4   1    1.53    0.98
   7   4   1    2.34    0.99
   7   4   1    3.27    0.80
  -7   4  -1    1.82    0.89
  -7   4  -1    4.14    0.71
   8  -4   1    2.58    1.17
  -8   4   1    3.41    0.96
   8   4  -1    2.63    1.34
   8   4  -1    1.82    0.73
  -8  -4  -1    2.11    1.31
  -8   4  -1    1.46    0.85
   8   4   1    2.22    0.79
  -8  -4   1    2.12    1.22
   8  -4  -1    3.86    1.13
   8  -4  -1    6.15    1.99
   8   4   1    1.45    1.21
   9   4  -1   15.93    2.91
  -9  -4  -1   17.83    2.46
   9  -4   1   16.27    2.61
   9  -4   1   16.78    2.67
   9  -4  -1   17.50    3.41
   9  -4  -1   14.31    1.99
  -9  -4   1   15.71    2.47
   9   4   1   15.04    2.72
   0  -5  -1   71.35    2.19
   0   5   1   74.99    1.98
   0  -5   1   73.31    2.27
   0  -5  -1   73.75    2.58
   0   5  -1   76.61    2.06
   0   5  -1   75.72    2.54
   0  -5  -1   72.47    3.06
   0   5  -1   73.58    2.86
   0  -5   1   77.03    3.07
   0   5   1   73.91    2.72
   0  -5   1   75.63    2.54
   1  -5   1   -0.32    0.30
  -1   5   1    0.47    0.49
   1  -5   1    0.16    0.89
  -1  -5  -1    0.43    0.40
   1   5  -1    0.42    0.24
  -1  -5  -1    0.26    0.34
  -1  -5  -1    0.17    0.28
  -1   5   1   -0.08    0.39
  -1  -5  -1    0.99    0.61
   1  -5   1    0.41    0.16
   1   5  -1    0.77    0.84
  -1   5  -1    0.16    0.38
   1  -5  -1    0.41    0.86
  -1  -5   1    0.49    0.49
   1   5   1    0.11    0.20
  -1  -5   1    0.03    0.28
   1  -5  -1    0.26    0.39
  -1  -5   1    0.14    0.29
  -1   5  -1    0.24    0.09
  -1  -5   1    1.06    0.41
   1  -5  -1    0.24    0.14
  -1   5  -1    0.00    0.51
   1   5   1    1.15    0.79
  -2  -5  -1   15.19    1.00
   2  -5   1   14.80    1.10
  -2  -5  -1   14.84    0.96
  -2  -5  -1   15.94    1.09
   2  -5   1   15.13    1.69
   2   5  -1   16.06    1.69
  -2   5   1   15.23    1.11
  -2  -5  -1   16.44    1.20
   2   5  -1   15.46    0.89
  -2   5   1   17.52    1.18
  -2  -5   1   15.61    1.01
   2   5   1   15.32    0.84
  -2  -5   1   16.08    1.22
   2  -5  -1   17.41    1.59
  -2  -5   1   16.88    0.95
  -2  -5   1   16.14    1.00
  -2   5  -1   15.30    1.16
  -2   5  -1   16.63    1.21
   2   5   1   16.41    1.61
   2  -5  -1   15.09    1.11
  -3  -5  -1    4.41    0.73
   3  -5   1    3.98    0.72
   3  -5   1    3.07    0.96
  -3  -5  -1    3.90    0.69
   3   5  -1    4.06    0.63
   3   5  -1    4.19    1.01
  -3   5   1    3.12    0.68
  -3  -5  -1    3.89    0.80
  -3  -5  -1    3.43    0.54
  -3   5   1    3.43    0.72
   3   5   1    4.41    1.13
   3  -5  -1    2.96    0.89
  -3  -5   1    3.58    0.55
  -3  -5   1    4.60    0.64
  -3  -5   1    4.20    0.88
   3  -5  -1    2.95    0.72
  -3   5  -1    5.08    0.78
  -3   5  -1    3.41    0.70
  -3  -5   1    3.58    0.69
   3   5   1    4.05    0.60
  -4  -5  -1    3.85    0.74
   4   5  -1    3.80    0.94
   4   5  -1    2.70    0.61
  -4  -5  -1    3.51    0.74
  -4  -5  -1    3.88    0.88
   4  -5   1    4.23    0.83
  -4   5   1    2.28    0.63
   4  -5  -1    2.89    0.70
  -4   5  -1    3.37    0.77
  -4  -5   1    3.58    0.55
  -4  -5   1    3.27    0.75
   4   5   1    4.68    1.05
   4   5   1    3.53    0.61
  -4  -5   1    4.39    0.93
  -4  -5   1    3.84    0.65
  -5  -5  -1    4.85    0.84
  -5   5   1    3.70    1.03
   5  -5   1    2.96    0.92
  -5  -5  -1    3.85    1.06
   5   5  -1    2.51    0.98
  -5  -5  -1    4.81    1.09
   5   5   1    3.40    1.11
  -5  -5   1    3.32    0.55
   5  -5  -1    3.07    0.78
  -5  -5   1    4.06    0.72
  -5   5  -1    3.81    1.02
   5   5   1    3.96    0.64
  -5  -5   1    4.44    1.08
  -6  -5  -1    1.75    0.72
  -6  -5  -1    2.12    0.83
   6  -5   1    1.95    0.92
   6   5  -1    1.17    1.06
   6  -5   1    2.42    0.37
  -6   5   1    2.09    0.94
   6   5   1    1.98    0.69
  -6   5  -1    2.00    0.87
  -6  -5   1    1.44    0.55
  -6  -5   1    1.70    0.80
   6   5   1    2.03    1.04
  -6  -5   1    2.17    0.70
  -6   5  -1    2.09    0.77
   6  -5  -1    1.69    0.86
  -7   5   1    9.68    0.99
   7  -5   1    9.09    1.48
  -7  -5  -1   11.97    1.84
  -7   5   1   11.03    1.99
   7   5  -1    9.62    1.79
  -7   5  -1   10.47    1.06
   7  -5  -1    9.61    1.48
  -7  -5   1   12.96    1.93
  -7   5  -1   11.76    1.85
   7   5   1    8.17    1.28
   7   5   1   10.36    2.04
   8   5  -1    3.30    1.54
   8  -5   1    4.53    1.46
  -8  -5  -1    4.32    1.57
  -8   5   1    3.62    1.44
   8  -5  -1    1.98    1.33
   8   5   1    5.82    1.76
  -8  -5   1    6.07    1.60
  -8   5  -1    2.19    1.46
   8   5   1    4.69    1.47
   9  -5   1   17.21    2.27
   9  -5   1   14.64    2.97
  -9  -5  -1   14.46    3.52
   9   5  -1   15.68    2.81
   9   5   1   16.10    2.97
   9  -5  -1   15.79    3.17
   9  -5  -1   14.41    2.19
  -9  -5   1   11.81    3.29
   0   6  -1    0.31    0.21
   0   6   1    0.35    0.73
   0   6  -1    0.81    0.91
   0  -6  -1    0.02    1.09
   0   6   1    0.60    0.20
   0  -6   1    0.51    0.40
   0  -6   1    0.39    0.43
   0  -6  -1   -0.31    0.48
   0  -6  -1    0.64    0.38
   0  -6  -1    0.39    0.43
   0  -6   1    0.68    0.94
   0   6  -1    0.07    0.49
   1  -6   1    5.36    1.41
  -1  -6  -1    4.88    0.77
  -1  -6  -1    7.55    1.25
  -1   6   1    6.32    1.01
   1  -6   1    4.07    0.68
  -1  -6  -1    3.84    0.63
  -1   6   1    6.19    0.90
   1   6  -1    5.31    1.19
   1   6  -1    5.19    0.56
   1  -6   1    5.70    0.39
  -1  -6  -1    4.79    0.65
  -1  -6   1    4.59    0.67
  -1   6  -1    4.54    0.96
   1  -6  -1    4.69    1.36
  -1  -6   1    5.35    0.80
   1  -6  -1    5.80    0.84
  -1  -6   1    6.28    1.05
   1   6   1    4.87    0.49
  -1  -6   1    5.10    0.75
   1   6   1    4.86    1.11
  -1   6  -1    4.23    0.74
  -2  -6  -1    1.16    0.47
  -2  -6  -1    1.36    0.47
  -2  -6  -1    1.73    0.70
   2   6  -1    2.23    1.11
  -2   6   1    0.79    0.61
   2  -6   1    0.11    1.38
  -2   6   1    1.83    0.70
  -2  -6  -1    0.86    0.57
   2   6  -1    2.52    0.48
   2  -6   1    1.37    0.55
   2  -6  -1    1.45    0.62
  -2   6  -1    2.58    0.83
  -2  -6   1    1.18    0.48
  -2  -6   1    2.65    0.78
  -2  -6   1    1.81    0.56
   2   6   1    1.77    1.12
   2   6   1    1.80    0.41
  -2   6  -1    1.34    0.67
  -2  -6   1    1.23    0.50
   2  -6  -1    1.24    1.18
   3  -6   1   20.80    1.54
  -3  -6  -1   18.88    1.24
  -3  -6  -1   18.85    1.35
  -3  -6  -1   20.28    1.58
   3   6  -1   18.54    1.13
   3   6  -1   20.77    2.19
  -3  -6  -1   19.44    1.36
  -3   6   1   18.23    1.47
  -3  -6   1   19.42    1.33
  -3  -6   1   19.41    1.36
   3   6   1   20.95    2.11
   3  -6  -1   16.26    1.45
  -3  -6   1   20.45    1.16
   3   6   1   19.40    1.06
  -3   6  -1   19.00    1.50
  -3  -6   1   18.59    1.80
   4   6  -1   12.82    1.89
  -4   6   1   16.22    1.41
  -4  -6  -1   13.38    1.84
  -4  -6  -1   16.71    1.31
  -4  -6  -1   15.84    1.14
  -4  -6  -1   15.72    1.42
   4  -6   1   14.06    1.50
   4  -6  -1   14.25    1.50
  -4  -6   1   16.30    1.08
  -4  -6   1   14.14    1.27
  -4   6  -1   17.46    1.46
   4   6   1   14.38    2.06
  -4  -6   1   15.50    1.43
  -5  -6  -1    4.68    0.77
   5   6  -1    2.33    1.32
  -5   6   1    3.60    0.88
   5  -6   1    3.89    0.89
  -5  -6  -1    2.76    0.78
  -5  -6   1    4.25    0.69
  -5   6  -1    5.10    1.12
   5  -6  -1    5.05    1.05
  -5  -6   1    4.85    0.81
  -6  -6  -1    3.19    0.76
   6  -6   1    0.33    0.95
  -6   6   1    3.24    1.14
  -6  -6  -1    2.07    0.93
  -6  -6  -1    3.37    0.92
   6  -6  -1    0.84    0.88
  -6   6  -1    2.59    0.94
  -6  -6   1    2.31    0.67
   6   6   1   -1.20    1.38
  -6  -6   1    1.94    0.93
  -7  -6  -1    3.33    0.89
  -7   6   1    4.56    1.61
   7  -6   1    3.66    1.26
  -7  -6  -1    3.46    1.39
  -7   6  -1    2.77    1.26
   7  -6  -1    3.55    1.33
  -7  -6   1    3.84    1.33
   8   6  -1   -2.66    1.72
  -8  -6  -1    1.47    1.50
  -8   6   1    3.57    1.62
   8  -6   1    1.11    1.43
   8  -6  -1    0.37    1.33
  -8   6  -1    2.06    1.57
  -8  -6   1    0.41    1.51
   0   7   1   17.50    1.68
   0  -7   1   18.32    0.96
   0  -7  -1   16.99    0.93
   0  -7  -1   19.31    1.42
   0  -7   1   16.93    1.36
   0   7  -1   19.60    1.92
   0   7   1   18.47    0.78
   0   7  -1   17.51    0.81
  -1   7   1    6.86    1.10
   1  -7   1    6.69    1.03
  -1  -7  -1    5.20    0.78
   1   7  -1    8.18    0.68
   1   7  -1    8.98    1.59
  -1  -7  -1    6.65    0.99
   1   7   1    7.24    0.62
  -1  -7   1    5.65    0.80
   1  -7  -1    8.01    1.19
  -1  -7   1    6.27    0.92
   1   7   1    8.66    1.47
  -1   7  -1    7.11    1.36
  -1  -7   1    5.41    0.90
   2  -7   1   26.04    1.82
  -2  -7  -1   26.83    1.63
  -2  -7  -1   25.36    1.82
   2   7  -1   27.31    2.44
  -2   7   1   27.90    1.83
  -2  -7  -1   27.84    1.52
   2   7  -1   28.05    1.27
  -2  -7   1   25.79    1.53
  -2   7  -1   29.05    1.87
   2   7   1   28.86    2.30
  -2  -7   1   28.58    1.68
   2   7   1   29.24    1.24
   2  -7  -1   30.81    1.88
  -2  -7   1   26.27    1.54
   3   7  -1   19.07    1.24
  -3  -7  -1   21.98    1.43
  -3  -7  -1   21.04    1.51
   3  -7   1   19.06    1.69
   3   7  -1   16.41    2.28
  -3   7   1   21.42    1.74
  -3  -7  -1   19.78    1.70
  -3  -7   1   19.97    1.34
   3   7   1   21.90    1.23
  -3  -7   1   21.39    1.51
  -3  -7   1   18.77    1.50
   3  -7  -1   22.08    1.77
   3   7   1   19.06    2.22
  -3   7  -1   21.52    1.72
  -4  -7  -1   35.83    2.21
  -4   7   1   39.50    2.24
   4  -7   1   35.51    2.27
  -4  -7  -1   35.15    1.89
  -4  -7  -1   37.81    2.18
  -4  -7   1   37.73    1.78
  -4  -7   1   37.05    2.18
   4  -7  -1   37.76    2.32
   4   7   1   27.69    2.66
  -4  -7   1   31.76    1.88
  -4   7  -1   38.82    2.11
  -5  -7  -1    4.07    0.99
   5  -7   1    1.20    0.94
  -5  -7  -1    3.93    0.80
  -5   7   1    3.53    0.94
  -5  -7   1    3.62    1.64
   5   7   1   -0.65    1.88
   5  -7  -1    3.97    1.13
  -5   7  -1    2.99    0.89
  -5  -7   1    4.17    0.77
  -5  -7   1    3.20    0.97
  -6  -7  -1   31.07    2.52
   6  -7   1   32.27    2.75
  -6  -7  -1   31.44    1.95
  -6   7   1   33.47    2.69
  -6  -7   1   29.91    1.77
   6  -7  -1   30.82    2.57
  -6   7  -1   33.58    2.64
  -6  -7   1   27.35    2.46
  -7  -7  -1    4.60    1.44
   7  -7   1    4.87    1.56
  -7   7   1    3.83    1.57
   7  -7  -1    5.33    1.68
  -7  -7   1    3.86    1.39
  -7   7  -1    5.22    1.56
   0   8  -1    2.89    1.08
   0   8   1    2.56    0.91
   0  -8   1    1.95    0.51
   0  -8  -1    2.68    0.54
   0  -8   1    1.60    0.72
   0  -8  -1    1.62    0.90
   0   8  -1    3.15    0.56
  -1  -8  -1    7.99    1.13
   1  -8   1    6.53    1.11
  -1  -8  -1    5.85    0.89
   1   8  -1    8.75    0.65
  -1   8   1    7.67    1.42
  -1   8  -1    6.01    1.14
  -1  -8   1    6.01    0.92
   1  -8  -1    4.74    0.93
   1   8   1    6.64    1.40
   1   8   1    7.42    0.62
  -1  -8   1    4.79    0.94
  -2  -8  -1    3.08    0.72
  -2   8   1    3.34    0.92
  -2  -8  -1    1.31    0.72
   2   8  -1    1.78    1.20
   2   8  -1    4.93    0.70
   2  -8   1    1.88    0.81
  -2  -8   1    1.38    0.68
  -2  -8   1    1.12    0.69
   2   8   1    2.58    1.23
   2  -8  -1    0.73    0.77
  -2   8  -1    2.62    0.88
   3   8  -1    1.74    1.44
  -3   8   1    3.11    0.98
  -3  -8  -1    0.96    0.80
  -3  -8  -1    1.48    0.78
   3  -8   1    2.41    0.99
  -3  -8   1    1.13    0.77
   3   8   1    0.61    1.31
  -3  -8   1    1.25    0.79
   3  -8  -1   -0.13    0.75
  -3   8  -1    1.56    0.80
  -4  -8  -1    0.04    0.77
   4  -8   1   -0.31    1.03
   4   8  -1   -1.84    1.44
  -4  -8  -1    0.57    0.81
  -4   8   1    1.40    1.00
  -4  -8   1    0.18    0.70
  -4  -8   1    0.42    0.83
   4   8   1   -1.27    1.39
   4  -8  -1    0.89    1.06
  -4   8  -1    0.31    0.82
  -5  -8  -1   11.80    1.54
  -5   8   1   10.51    1.86
  -5  -8  -1   10.64    1.52
   5  -8   1   10.35    1.73
   5  -8  -1   12.27    1.94
  -5  -8   1    9.22    1.19
  -5   8  -1   13.61    1.82
  -5  -8   1   13.05    1.88
   6  -8   1    8.24    1.76
  -6  -8  -1   11.30    1.42
  -6  -8  -1   11.52    1.83
   6   8  -1    8.11    2.51
  -6   8   1   13.52    2.49
  -6  -8   1    9.09    1.80
   6   8   1    6.02    2.46
   6  -8  -1   12.15    2.00
  -6   8  -1   15.11    2.20
   7  -8   1    5.31    2.67
  -7  -8  -1    3.21    1.74
  -7  -8   1    3.06    1.71
   7  -8  -1    2.43    1.88
  -7   8  -1    3.67    2.32
   0  -9   1    0.92    0.90
   0  -9  -1    1.81    0.89
   0  -9  -1    3.10    0.66
   0  -9   1    2.73    0.67
   0   9  -1    2.79    1.04
   0   9   1    4.36    1.16
  -1  -9  -1    5.19    0.81
   1  -9   1    6.48    1.27
   1   9  -1    7.43    1.66
  -1  -9  -1    5.23    1.02
  -1  -9   1    6.30    0.87
  -1   9  -1   10.39    1.85
  -1  -9   1    5.23    1.05
   1  -9  -1    5.58    1.18
   1   9   1    6.23    1.28
   2  -9   1    8.10    1.40
  -2  -9  -1   10.03    1.29
  -2  -9  -1   10.53    1.30
   2   9  -1   11.32    2.17
   2   9   1   13.01    2.02
  -2  -9   1   10.84    1.39
   2  -9  -1   13.62    2.00
  -2  -9   1    9.55    1.50
  -3   9   1    2.96    1.18
   3  -9   1   -0.96    1.12
  -3  -9  -1    0.04    0.86
   3   9  -1   -0.55    1.61
  -3  -9  -1    0.45    0.80
  -3  -9   1   -0.53    0.85
  -3   9  -1    2.57    1.17
   3   9   1    2.40    1.44
  -3  -9   1    1.10    0.97
   3  -9  -1    1.52    1.05
  -4   9   1    1.27    1.26
  -4  -9  -1    0.03    0.86
   4  -9   1   -2.09    1.23
   4   9  -1   -0.39    1.73
  -4  -9  -1   -1.45    0.98
  -4  -9   1   -1.21    0.88
  -4  -9   1   -0.19    1.05
   4   9   1   -0.27    1.57
   4  -9  -1   -0.24    1.36
  -5   9   1    2.07    1.16
  -5  -9  -1    0.80    1.31
  -5  -9  -1    0.36    1.07
   5   9  -1   -2.62    1.84
   5  -9   1    1.93    1.44
  -5   9  -1    1.17    1.10
  -5  -9   1    0.40    1.36
   5   9   1   -0.56    1.96
   5  -9  -1    1.25    1.40
   0 -10  -1    0.04    1.15
   0  10  -1    4.42    1.15
   0  10   1    2.47    1.06
   0 -10   1    0.02    1.07
   1 -10   1   -1.33    1.02
  -1 -10  -1   -1.04    1.07
   1  10  -1    2.01    1.28
  -1 -10   1    0.56    1.06
   1 -10  -1    0.09    1.22
   1  10   1    3.87    1.17
  -1  10  -1    3.05    1.20
   2  10  -1    3.59    1.59
  -2 -10  -1    2.12    1.18
   2 -10   1    2.10    1.32
   2  10   1    4.99    1.47
  -2  10  -1    5.99    1.36
   2 -10  -1    2.52    1.38
   3  10  -1    2.96    1.64
   3 -10   1    6.20    1.65
  -3 -10  -1    4.21    1.26
  -3 -10  -1    2.78    1.23
   3 -10  -1    5.50    1.61
  -3 -10   1    4.67    1.35
  -3 -10   1    3.06    1.25
   3  10   1    6.96    1.83
  -4 -10  -1    6.31    1.41
  -4 -10  -1    6.94    1.58
   4  10  -1    3.60    1.98
  -4 -10   1    8.63    1.50
  -4 -10   1    6.40    1.70
   4  10   1    7.98    2.04
   0   0   2   -0.01    0.05
   1   0  -2  320.77    7.87
  -1   0  -2  294.96    7.59
  -1   0   2  324.85    7.73
   1   0   2  335.96    7.77
  -1   0   2  321.58    7.55
  -1   0   2  327.81    7.87
   1   0  -2  318.30    7.72
  -1   0  -2  328.94    7.76
   2   0  -2  942.86   23.10
   2   0  -2 1000.00   23.97
  -2   0   2  960.88   23.13
  -2   0  -2  998.04   23.16
   2   0   2  993.93   23.16
   3   0   2   61.76    1.96
   3   0  -2   57.60    2.12
  -3   0   2   58.31    1.93
   3   0   2   59.98    1.88
   3   0  -2   60.34    1.75
   3   0  -2   59.60    2.22
  -3   0  -2   60.94    1.94
  -3   0  -2   60.24    1.87
  -3   0   2   60.55    1.72
   4   0  -2  130.33    4.15
   4   0   2  136.45    3.86
   4   0  -2  137.26    3.83
   4   0   2  135.85    3.68
   4   0   2  134.51    4.09
  -4   0   2  137.07    3.94
   4   0  -2  134.26    4.32
  -4   0  -2  139.85    3.90
  -4   0   2  139.23    3.64
   4   0   2  136.49    3.90
  -4   0  -2  134.36    3.85
   4   0  -2  138.40    3.71
  -5   0  -2    1.47    0.49
   5   0   2    1.31    0.35
   5   0  -2    1.68    0.65
   5   0  -2    1.35    0.59
   5   0  -2    1.35    0.40
   5   0   2    1.17    0.51
  -5   0  -2    0.97    0.41
  -5   0   2    0.98    0.33
   5   0   2    1.06    0.43
  -5   0   2    1.29    0.49
   5   0  -2    0.95    0.36
   5   0   2    1.44    0.42
   6   0   2    4.11    0.78
  -6   0   2    3.80    0.72
   6   0   2    3.78    0.87
   6   0   2    4.80    0.80
   6   0  -2    4.70    0.85
   6   0  -2    3.30    0.77
   6   0  -2    4.28    0.68
   6   0   2    4.85    0.70
  -6   0  -2    3.64    0.70
   6   0  -2    4.74    0.71
  -6   0   2    3.05    0.57
  -6   0  -2    3.09    0.66
   7   0   2   30.27    2.14
  -7   0   2   28.49    1.59
  -7   0   2   31.52    1.92
   7   0  -2   27.96    2.28
   7   0   2   29.24    1.67
  -7   0  -2   31.54    1.89
   7   0   2   31.55    1.85
   7   0  -2   30.83    1.64
  -7   0  -2   33.35    1.74
  -8   0  -2    2.88    0.95
   8   0   2    2.19    1.21
  -8   0   2    1.50    0.87
   8   0  -2    1.13    1.26
  -8   0   2    1.53    0.76
   8   0  -2    2.21    0.83
   8   0   2    2.43    0.94
  -9   0  -2    5.17    1.34
   9   0   2    4.85    1.31
  -9   0   2    4.27    1.33
   9   0  -2    5.85    1.14
   9   0   2    4.28    1.44
   9   0  -2    2.21    1.55
 -10   0  -2    2.87    1.37
 -10   0   2    2.54    1.48
  10   0   2   -0.45    1.95
  10   0   2    1.11    1.51
  10   0  -2    0.17    1.81
   0  -1   2   66.98    1.81
   0   1  -2   70.80    1.99
   0  -1  -2   63.40    1.76
   0   1   2   62.47    1.75
   0  -1   2   64.92    1.71
   0   1   2   62.90    1.66
   0   1  -2   64.55    1.71
   0   1   2   66.37    1.66
  -1  -1  -2  276.65    6.67
   1  -1   2  282.11    6.71
  -1   1   2  269.59    6.61
  -1  -1  -2  269.36    6.53
  -1   1   2  265.58    6.53
   1   1  -2  279.19    6.79
   1  -1   2  279.48    6.66
  -1  -1  -2  270.60    6.57
   1  -1   2  278.28    6.49
  -1   1   2  264.17    6.70
   1   1  -2  274.11    6.69
   1   1   2  271.99    6.51
   1   1   2  276.38    6.66
  -1  -1   2  275.66    6.69
  -1   1  -2  274.90    6.60
   1   1   2  272.86    6.53
   1  -1  -2  275.68    6.65
  -1   1  -2  269.45    6.45
   1  -1  -2  260.53    6.60
   1  -1  -2  271.17    6.54
  -1  -1   2  282.83    6.80
  -2   1   2   65.34    1.86
  -2   1   2   66.13    1.86
   2   1  -2   68.64    1.99
  -2  -1  -2   66.53    1.92
   2  -1   2   64.59    1.84
   2  -1   2   64.72    2.05
  -2  -1  -2   65.08    1.94
   2  -1   2   64.53    1.72
  -2  -1  -2   64.39    1.92
   2   1  -2   64.76    2.18
   2  -1  -2   66.69    2.02
  -2  -1   2   66.62    2.02
  -2  -1   2   67.58    2.18
   2  -1  -2   65.82    1.89
  -2   1  -2   64.06    1.88
   2   1   2   64.95    1.94
  -2   1  -2   63.87    1.76
   2   1   2   65.53    1.90
   2   1   2   65.52    1.85
   2  -1  -2   64.91    1.84
  -2   1  -2   66.81    2.00
   3  -1   2  214.90    5.41
  -3  -1  -2  227.05    5.69
  -3   1   2  217.92    5.63
  -3  -1  -2  226.20    5.78
   3  -1   2  220.24    5.57
  -3  -1  -2  220.20    5.74
  -3   1   2  207.67    5.97
  -3   1   2  223.77    5.59
   3  -1   2  212.44    5.76
   3   1  -2  218.96    6.03
   3   1  -2  227.74    5.75
   3   1  -2  220.62    5.38
   3  -1  -2  215.40    5.60
   3   1   2  220.70    5.69
  -3  -1   2  222.77    5.37
  -3   1  -2  226.78    5.78
   3   1   2  223.40    5.59
  -3   1  -2  212.05    5.74
   3  -1  -2  222.08    5.84
  -3   1  -2  217.62    5.53
  -3  -1   2  228.26    6.08
   3  -1  -2  212.71    5.56
  -3  -1   2  219.11    5.82
  -4  -1  -2   36.18    1.53
  -4   1   2   39.44    1.42
   4   1  -2   37.17    1.51
   4   1  -2   35.63    1.76
  -4  -1  -2   39.94    1.51
  -4   1   2   37.52    1.47
   4  -1   2   37.61    1.43
   4   1  -2   40.00    1.31
   4  -1   2   36.73    1.57
   4  -1   2   38.79    1.29
  -4   1  -2   40.28    1.60
   4  -1  -2   37.73    1.45
   4   1   2   37.65    1.41
   4  -1  -2   39.19    1.67
  -4   1  -2   34.05    1.60
  -4  -1   2   39.87    1.86
   4  -1  -2   37.87    1.86
  -4  -1   2   39.44    1.64
   4   1   2   38.49    1.60
   4  -1  -2   39.24    1.43
  -4   1  -2   38.23    1.43
   4   1   2   36.22    1.61
  -4  -1   2   39.56    1.27
   4   1   2   37.92    1.50
   5  -1   2    3.27    0.58
   5   1  -2    2.84    0.69
  -5  -1  -2    3.39    0.64
   5   1  -2    2.45    0.45
   5  -1   2    3.13    0.49
  -5  -1  -2    3.64    0.57
   5   1  -2    2.56    0.54
   5  -1   2    3.13    0.74
  -5   1   2    3.40    0.52
   5  -1   2    2.05    0.54
  -5   1   2    3.12    0.52
  -5  -1   2    3.67    0.51
   5  -1  -2    3.60    0.55
   5   1   2    2.24    0.57
   5   1   2    2.46    0.60
   5   1   2    3.50    0.58
   5  -1  -2    3.25    0.55
  -5   1  -2    3.91    0.60
  -5   1  -2    2.68    0.58
   5  -1  -2    3.33    0.70
   5  -1  -2    1.99    0.65
  -5  -1   2    2.98    0.62
   5   1   2    2.82    0.50
   6  -1   2    6.97    1.16
   6   1  -2    6.03    1.18
   6   1  -2    7.98    0.78
   6  -1   2    7.07    0.82
   6  -1   2    6.65    0.71
   6   1  -2    6.97    0.97
  -6   1   2    6.34    0.89
  -6  -1  -2    7.59    1.01
  -6   1   2    7.05    0.89
   6   1  -2    7.47    1.18
  -6  -1  -2    6.75    1.02
   6  -1   2    6.76    1.03
   6   1   2    5.70    1.04
  -6  -1   2    5.90    1.01
   6   1   2    6.61    0.91
   6  -1  -2    7.67    1.02
  -6   1  -2    6.64    0.88
   6   1   2    6.67    0.96
   6  -1  -2    7.48    1.28
  -6  -1   2    6.33    0.75
   6  -1  -2    6.57    0.86
  -6   1  -2    7.52    1.05
   6  -1  -2    5.83    0.80
   6   1   2    8.31    0.88
   7  -1   2    3.38    0.87
  -7   1   2    3.90    0.88
  -7  -1  -2    5.17    1.06
   7  -1   2    3.32    1.04
  -7   1   2    4.23    0.81
   7   1  -2    4.22    0.71
  -7  -1  -2    2.63    0.75
   7   1  -2    1.98    0.93
  -7  -1   2    4.49    0.76
   7   1   2    3.98    0.83
   7   1   2    4.11    0.81
  -7   1  -2    1.89    0.87
  -7   1  -2    3.75    0.84
   7  -1  -2    3.37    0.73
  -7  -1   2    3.97    0.88
   7   1   2    4.45    1.04
   7  -1  -2    5.01    1.43
  -8  -1  -2    1.77    0.88
   8   1  -2    2.02    1.17
  -8   1   2    3.65    0.88
   8  -1   2    3.89    1.06
   8  -1   2    3.25    1.30
  -8   1   2    3.00    1.03
  -8  -1  -2    2.80    1.17
   8   1  -2    2.04    0.69
  -8  -1   2    3.27    1.22
   8   1   2    2.07    0.91
   8  -1  -2    2.09    0.83
   8   1   2    1.83    1.26
   8  -1  -2    2.64    1.22
  -8  -1   2    0.58    0.85
  -8   1  -2    3.58    1.07
   9   1  -2    3.75    1.58
  -9  -1  -2    3.83    1.24
   9  -1   2    3.17    1.13
  -9   1   2    3.07    1.16
   9  -1   2    4.84    1.64
   9   1  -2    2.68    0.98
  -9   1  -2    3.83    1.18
   9  -1  -2    3.63    1.19
  -9  -1   2    0.15    1.10
   9  -1  -2    0.19    1.77
   9   1   2    3.30    1.24
   9   1   2   -0.24    1.33
  10  -1   2    3.07    2.04
  10   1  -2   -0.42    1.87
 -10  -1  -2    0.39    1.47
 -10   1   2    2.05    1.52
  10  -1   2   -0.41    1.58
  10   1   2    2.82    1.77
 -10   1  -2   -0.70    1.24
 -10  -1   2   -2.37    1.38
  10  -1  -2    1.94    1.98
   0  -2   2  361.24    8.71
   0   2  -2  357.23    8.61
   0   2  -2  349.88    8.95
   0  -2  -2  368.79    8.82
   0   2   2  345.77    8.70
   0  -2  -2  361.55    8.77
   0  -2   2  362.10    8.92
   0  -2  -2  367.33    8.81
   0  -2   2  358.51    8.62
   0   2  -2  368.64    8.70
  -1  -2  -2   24.27    0.91
  -1  -2  -2   21.76    0.79
   1   2  -2   20.21    0.72
  -1   2   2   21.23    0.87
  -1  -2  -2   20.90    0.86
   1   2  -2   21.20    1.17
   1   2  -2   20.13    0.83
   1  -2   2   22.75    1.20
   1  -2   2   19.10    1.02
   1  -2  -2   20.68    0.89
   1  -2  -2   21.96    0.66
   1   2   2   24.57    1.10
  -1   2  -2   21.35    0.66
   1   2   2   22.72    0.89
  -1   2  -2   22.44    0.89
   1  -2  -2   20.28    0.67
   1   2   2   20.50    0.73
  -1  -2   2   20.63    0.87
  -1  -2   2   20.36    0.72
  -1   2  -2   21.44    0.67
  -1  -2   2   21.02    0.93
   1  -2  -2   18.77    0.99
  -2   2   2   41.46    1.52
  -2  -2  -2   40.59    1.42
  -2   2   2   44.22    1.47
  -2   2   2   42.00    1.22
   2  -2   2   43.27    1.16
  -2  -2  -2   42.49    1.44
   2   2  -2   42.92    1.59
   2  -2   2   42.03    1.53
  -2  -2  -2   40.67    1.42
   2  -2   2   42.69    1.52
  -2   2  -2   41.86    1.16
   2  -2  -2   43.31    1.48
   2   2   2   43.56    1.44
  -2  -2   2   42.05    1.52
   2  -2  -2   43.20    1.57
  -2   2  -2   42.64    1.44
  -2  -2   2   43.54    1.22
  -2  -2   2   43.58    1.68
   2   2   2   37.46    1.47
  -2  -2   2   44.87    1.22
   2   2   2   42.24    1.47
   2  -2  -2   42.40    1.23
  -3  -2  -2   90.12    2.75
   3  -2   2   94.20    2.72
   3  -2   2   92.20    2.38
  -3  -2  -2   89.69    2.84
   3   2  -2   97.18    3.04
  -3   2   2   92.79    2.58
  -3  -2  -2   91.64    2.80
   3   2  -2   91.92    2.80
   3  -2   2   88.35    2.85
  -3   2   2   92.04    2.74
  -3   2   2   91.71    2.98
   3   2  -2   95.26    2.43
  -3  -2   2   92.64    2.42
   3  -2  -2   92.23    2.76
   3   2   2   93.17    2.71
  -3  -2   2   89.09    2.86
   3   2   2   91.76    2.65
   3   2   2   90.88    2.75
  -3   2  -2   91.20    2.48
   3  -2  -2   90.05    2.74
   3  -2  -2   90.51    2.50
  -3   2  -2   94.31    2.84
  -3   2  -2   90.22    2.75
  -3  -2   2   94.37    3.08
  -4  -2  -2    1.22    0.37
  -4  -2  -2    2.02    0.41
   4   2  -2    1.32    0.28
  -4   2   2    1.61    0.34
   4  -2   2    1.66    0.44
   4  -2   2    2.11    0.48
   4   2  -2    1.54    0.56
   4   2  -2    1.30    0.38
   4  -2   2    1.36    0.29
  -4  -2  -2    1.82    0.50
  -4   2   2    1.53    0.41
  -4   2   2    1.62    0.51
  -4  -2   2    0.88    0.52
   4  -2  -2    1.47    0.44
   4   2   2    1.56    0.34
   4  -2  -2    1.58    0.41
  -4   2  -2    1.46    0.45
   4   2   2    1.85    0.38
  -4  -2   2    1.52    0.28
  -4   2  -2    1.87    0.49
  -4  -2   2    0.79    0.43
   4   2   2    1.81    0.41
  -4   2  -2    1.47    0.33
   5  -2   2    7.89    0.57
  -5  -2  -2    8.44    1.02
  -5   2   2    7.16    0.73
   5  -2   2    8.54    0.78
   5  -2   2    8.21    0.98
  -5   2   2    8.89    0.84
   5   2  -2    7.43    0.69
  -5  -2  -2    7.83    0.89
   5   2  -2    7.87    0.85
   5   2  -2    8.36    1.06
  -5  -2  -2    6.64    0.81
  -5   2   2    7.34    1.01
   5   2   2    8.24    0.91
  -5  -2   2    7.84    0.62
   5  -2  -2    6.80    0.80
   5   2   2    7.20    0.74
   5  -2  -2    7.77    0.87
  -5   2  -2    8.11    0.96
   5  -2  -2    7.45    0.66
   5   2   2    7.85    0.82
  -5   2  -2    7.80    0.71
  -5  -2   2    7.76    1.20
  -5  -2   2    8.48    0.98
  -5   2  -2    7.46    0.98
   6  -2   2   -0.14    0.52
   6  -2   2    1.43    0.39
   6  -2   2    1.49    0.48
   6   2  -2    1.51    0.73
  -6   2   2    2.34    0.58
  -6   2   2    0.71    0.57
  -6  -2  -2    1.86    0.72
  -6  -2  -2    1.19    0.66
   6   2  -2    0.90    0.41
   6   2   2    1.36    0.70
  -6  -2   2    1.92    0.84
   6   2   2    0.77    0.55
   6  -2  -2    1.61    0.49
  -6   2  -2    1.61    0.51
  -6  -2   2    1.37    0.51
   6  -2  -2    1.40    0.59
  -6   2  -2    1.74    0.64
   6  -2  -2    1.37    0.90
  -6   2  -2    1.32    0.72
   6   2   2    1.70    0.76
  -6  -2   2    1.41    0.65
  -7   2   2    1.19    0.64
  -7   2   2    1.10    0.70
   7   2  -2    1.61    0.53
  -7  -2  -2    0.79    0.72
   7  -2   2    1.98    0.46
  -7  -2  -2    0.90    0.85
   7  -2   2   -0.14    0.72
   7   2  -2    0.38    0.92
   7  -2   2   -0.51    0.89
   7   2   2    0.84    0.81
   7  -2  -2    1.90    0.72
   7  -2  -2    1.56    0.53
   7   2   2    1.54    0.79
   7   2   2    0.75    0.71
   7  -2  -2    0.05    0.95
  -7   2  -2    1.20    0.67
  -7  -2   2    0.21    0.53
  -7  -2   2    0.52    0.87
   8   2  -2    6.80    1.09
  -8  -2  -2    4.93    1.09
  -8   2   2    7.62    1.18
   8   2  -2    4.82    1.26
  -8  -2  -2    5.06    1.18
   8  -2   2    5.75    1.39
   8  -2  -2    4.73    1.03
   8   2   2    6.80    1.06
   8  -2  -2    6.62    1.58
  -8  -2   2    6.14    1.22
  -8   2  -2    6.97    1.17
   8   2   2    4.66    1.37
   9   2  -2    9.80    2.02
   9  -2   2    8.15    1.56
  -9  -2  -2    9.52    1.74
   9  -2   2    7.34    1.97
  -9   2   2    7.35    1.27
  -9  -2   2    8.43    1.70
   9   2   2    7.70    1.33
  -9   2  -2    9.18    1.31
   9   2   2    7.73    1.60
   9  -2  -2    4.55    1.82
  10  -2   2    0.94    2.09
  10  -2   2   -0.79    1.67
 -10  -2  -2    0.26    1.69
  10   2  -2    1.94    1.85
 -10   2   2    0.80    1.52
 -10   2  -2    0.64    1.42
 -10  -2   2    1.68    1.65
  10  -2  -2    1.32    2.24
  10   2   2    3.01    1.77
   0  -3   2    0.20    0.20
   0   3  -2    0.17    0.18
   0  -3  -2   -0.13    0.51
   0   3  -2    0.34    0.53
   0   3   2   -0.08    0.11
   0  -3   2   -0.11    0.14
   0  -3  -2    0.27    0.23
   0  -3  -2   -0.06    0.10
   0   3   2   -0.13    0.35
   0  -3  -2   -0.08    0.22
   0   3  -2   -0.05    0.13
   0  -3   2    0.91    0.52
   1   3  -2   16.05    1.11
   1   3  -2   15.39    0.70
  -1   3   2   15.93    0.84
  -1  -3  -2   15.33    0.71
   1   3  -2   15.43    0.73
  -1   3   2   14.99    0.82
   1  -3   2   15.65    1.20
  -1  -3  -2   16.30    0.94
  -1  -3   2   16.08    0.90
   1  -3  -2   16.20    0.97
  -1   3  -2   15.67    0.54
   1   3   2   16.00    1.11
   1   3   2   15.42    0.63
   1  -3  -2   15.61    0.47
  -1   3  -2   15.45    1.02
  -1   3  -2   16.91    0.84
  -1  -3   2   15.16    0.79
  -1  -3   2   14.65    0.83
  -2  -3  -2   37.74    1.42
  -2  -3  -2   40.19    1.49
  -2   3   2   38.35    1.52
   2   3  -2   39.63    1.62
   2  -3   2   41.80    1.74
   2  -3   2   38.60    1.55
  -2   3   2   38.94    1.50
  -2  -3  -2   40.17    1.48
   2   3  -2   39.00    1.45
  -2  -3   2   39.58    1.63
   2   3   2   37.88    1.33
   2  -3  -2   40.45    1.52
   2  -3  -2   37.96    1.07
   2   3   2   39.54    1.46
  -2  -3   2   40.39    1.52
  -2   3  -2   40.16    1.55
  -2  -3   2   42.43    1.32
  -2  -3   2   40.52    1.31
  -2   3  -2   40.98    1.52
   2  -3  -2   37.87    1.51
   2   3   2   38.46    1.61
  -2   3  -2   39.19    1.04
  -2   3  -2   40.53    1.10
   3   3  -2  158.32    4.54
  -3   3   2  154.45    4.35
  -3   3   2  150.07    4.45
  -3  -3  -2  149.66    4.38
  -3  -3  -2  157.18    4.37
  -3   3   2  152.76    3.86
   3   3  -2  147.62    4.29
   3  -3   2  155.68    4.40
   3  -3   2  150.60    4.45
   3  -3   2  156.09    3.78
  -3  -3  -2  156.48    4.25
  -3   3  -2  153.73    4.29
  -3  -3   2  153.26    3.96
  -3  -3   2  150.60    4.62
   3   3   2  154.43    4.30
  -3  -3   2  155.16    4.45
   3  -3  -2  155.47    4.30
   3   3   2  146.18    4.13
  -3  -3   2  152.87    3.96
  -3   3  -2  157.27    4.44
  -3   3  -2  153.18    3.84
   3  -3  -2  150.61    3.82
   3  -3  -2  151.66    4.36
   3   3   2  159.48    4.25
  -4   3   2   43.65    1.49
   4   3  -2   43.39    1.95
  -4   3   2   42.40    2.00
   4  -3   2   42.50    1.80
  -4   3   2   43.04    1.81
   4   3  -2   43.98    1.45
  -4  -3  -2   43.57    1.71
   4   3  -2   41.42    1.78
   4  -3   2   42.30    1.90
   4  -3   2   44.61    1.29
  -4  -3  -2   41.83    1.86
  -4  -3  -2   43.87    1.92
   4  -3  -2   42.25    1.75
   4   3   2   41.17    1.63
  -4   3  -2   42.98    1.86
  -4  -3   2   43.28    1.94
   4   3   2   43.19    1.67
  -4   3  -2   43.63    1.44
  -4  -3   2   43.07    1.42
   4  -3  -2   43.29    1.82
  -4   3  -2   42.65    1.84
   4   3   2   42.61    1.74
  -4  -3   2   43.20    2.11
   4  -3  -2   43.51    1.36
  -5  -3  -2    0.72    0.50
  -5  -3  -2    1.36    0.68
  -5   3   2    1.08    0.35
   5  -3   2    1.60    0.61
  -5  -3  -2    0.68    0.49
   5  -3   2    1.60    0.58
  -5   3   2    1.48    0.59
   5   3  -2    1.63    0.40
   5   3  -2    1.37    0.61
   5  -3   2    1.79    0.32
   5   3  -2    1.29    0.58
  -5   3   2    1.11    0.65
  -5   3  -2    1.73    0.37
  -5   3  -2    1.01    0.57
   5  -3  -2    1.17    0.52
   5   3   2    1.68    0.56
   5   3   2    1.64    0.49
  -5  -3   2    1.78    0.78
  -5   3  -2    1.35    0.52
  -5  -3   2    0.78    0.60
  -5  -3   2    1.44    0.36
   5   3   2    1.28    0.47
   5  -3  -2    1.90    0.35
   5  -3  -2    1.03    0.48
   6   3  -2   11.26    0.82
  -6   3   2   10.43    0.91
  -6  -3  -2   11.36    1.51
  -6  -3  -2   10.82    1.31
  -6   3   2   10.67    1.22
  -6  -3  -2    8.33    1.09
   6   3  -2    9.18    1.34
   6  -3   2   10.00    1.35
   6  -3   2   11.64    0.74
  -6   3   2    9.37    1.46
  -6  -3   2   11.47    1.39
   6   3   2   10.25    1.03
  -6   3  -2   11.03    1.46
   6  -3  -2   11.41    0.82
   6   3   2   10.63    1.16
  -6  -3   2   13.35    2.16
  -6   3  -2   10.23    0.90
   6  -3  -2   10.31    1.20
   7  -3   2    2.25    0.89
   7   3  -2    1.69    0.98
   7   3  -2    2.11    0.56
  -7  -3  -2    2.77    0.94
  -7  -3  -2    2.45    0.78
  -7   3   2    3.47    0.70
  -7   3  -2    3.75    0.74
   7   3   2    3.67    0.76
  -7  -3   2    2.02    0.63
  -7   3  -2    4.91    1.20
   7   3   2    3.07    0.93
  -7  -3   2    2.52    0.87
   7  -3  -2    2.34    0.85
   7   3   2    2.01    1.16
   7  -3  -2    2.51    1.11
  -8   3   2    9.00    1.40
   8   3  -2    6.47    1.38
   8  -3   2    5.13    1.07
   8  -3   2    6.17    1.58
  -8  -3  -2    8.57    1.56
   8   3  -2    6.71    1.02
   8  -3  -2    4.28    1.41
  -8  -3   2    6.69    1.43
  -8   3  -2    8.12    1.16
   8  -3  -2    7.67    1.52
   8   3   2    5.98    0.97
   8   3   2    4.83    1.23
  -9  -3  -2   10.52    1.87
   9  -3   2    6.15    1.92
   9  -3   2    7.58    1.62
  -9   3   2    7.05    1.64
   9   3  -2   11.19    1.93
  -9   3  -2    7.78    1.31
   9  -3  -2    8.86    1.50
  -9  -3   2    8.26    1.65
   9  -3  -2    8.51    2.14
   9   3   2    7.00    1.27
   9   3   2    8.03    1.67
   0  -4   2    7.81    1.15
   0   4  -2    7.28    1.12
   0   4  -2    6.36    0.43
   0  -4  -2    6.99    1.19
   0  -4  -2    5.94    0.43
   0  -4  -2    5.85    0.60
   0  -4   2    6.11    0.49
   0   4   2    6.83    0.37
   0   4   2    5.41    0.78
   0  -4  -2    6.44    0.63
   0   4  -2    6.85    0.58
   0  -4   2    6.16    0.58
   1   4  -2   95.70    3.04
   1  -4   2  107.71    3.60
  -1   4   2  103.41    3.06
  -1  -4  -2  102.58    3.11
   1   4  -2   99.86    3.46
   1   4  -2  103.31    2.97
  -1   4   2  100.68    2.54
   1  -4   2   99.41    3.10
   1  -4   2   99.88    2.60
  -1  -4  -2  103.67    3.26
  -1  -4  -2  107.21    3.10
  -1  -4  -2  100.97    2.87
   1  -4  -2  100.79    2.54
  -1  -4   2  107.89    3.31
  -1  -4   2  103.06    2.97
  -1   4  -2   99.90    2.56
   1  -4  -2  101.37    3.15
   1  -4  -2  103.09    3.36
   1   4   2   99.96    3.27
  -1   4  -2  102.27    3.25
  -1   4  -2  104.41    3.12
  -1  -4   2  100.02    2.95
   1   4   2  101.36    2.76
  -2  -4  -2  135.75    3.82
   2   4  -2  127.44    4.10
   2   4  -2  130.72    3.70
  -2   4   2  130.36    3.81
   2  -4   2  125.86    3.89
  -2   4   2  131.97    3.89
  -2  -4  -2  133.92    3.86
   2  -4   2  130.31    4.20
  -2  -4  -2  133.77    3.75
   2   4   2  121.64    3.98
   2  -4  -2  136.15    3.95
  -2  -4   2  133.02    3.60
  -2  -4   2  133.61    3.84
  -2  -4   2  127.89    3.79
  -2   4  -2  134.45    3.93
   2   4   2  129.21    3.55
   2  -4  -2  132.63    3.99
  -2   4  -2  130.81    3.85
  -2  -4   2  136.08    4.08
  -3  -4  -2    5.35    0.75
  -3  -4  -2    4.72    0.67
   3  -4   2    4.80    0.74
  -3  -4  -2    4.88    0.70
   3   4  -2    6.31    0.90
   3  -4   2    5.44    0.92
  -3   4   2    3.59    0.66
  -3   4   2    5.14    0.81
   3   4  -2    4.02    0.67
  -3  -4   2    4.78    0.85
   3   4   2    3.81    0.56
   3   4   2    4.04    0.64
  -3   4  -2    4.08    0.69
  -3  -4   2    4.71    0.49
  -3   4  -2    4.02    0.69
   3   4   2    6.41    0.98
   3  -4  -2    5.32    0.83
  -3  -4   2    4.74    0.72
  -3  -4   2    5.32    0.57
   3  -4  -2    6.19    0.79
  -4   4   2    3.74    0.39
   4  -4   2    2.95    0.89
   4   4  -2    2.49    0.53
  -4   4   2    2.09    0.62
  -4  -4  -2    2.56    0.59
  -4   4   2    3.53    0.66
   4  -4   2    3.02    0.75
   4   4  -2    3.67    0.75
  -4  -4  -2    3.98    0.81
  -4  -4  -2    3.92    0.72
   4  -4   2    3.52    0.39
  -4  -4   2    2.84    0.45
  -4   4  -2    3.35    0.40
   4   4   2    2.77    0.54
  -4  -4   2    2.56    0.62
   4   4   2    3.18    0.69
   4  -4  -2    2.31    0.56
  -4  -4   2    2.94    0.47
   4  -4  -2    2.61    0.27
   4  -4  -2    2.75    0.59
   4   4   2    2.63    0.50
  -4   4  -2    3.54    0.68
  -4  -4   2    2.34    0.76
  -4   4  -2    3.27    0.66
  -5  -4  -2   10.67    1.12
  -5  -4  -2   11.37    1.38
  -5   4   2   11.95    1.34
   5  -4   2   10.69    1.38
   5  -4   2   12.75    0.65
  -5   4   2   11.78    1.30
   5  -4   2   11.52    1.28
  -5  -4  -2   11.77    1.24
   5   4  -2   11.56    1.27
  -5   4   2   11.03    0.73
  -5  -4   2   10.44    1.28
   5   4   2   11.26    1.22
  -5  -4   2   11.79    1.50
   5   4   2   11.54    0.98
   5  -4  -2   11.80    0.59
   5  -4  -2   10.54    1.18
  -5   4  -2   11.07    1.28
  -5   4  -2   11.79    0.71
   6  -4   2   18.26    0.84
  -6  -4  -2   16.94    1.74
   6   4  -2   16.45    1.66
   6  -4   2   14.39    1.58
  -6   4   2   15.93    1.01
   6   4  -2   18.03    0.99
  -6  -4  -2   14.74    1.38
  -6   4   2   14.12    1.71
   6   4   2   16.07    1.26
   6   4   2   16.44    1.50
  -6   4  -2   16.56    1.70
  -6  -4   2   15.05    1.07
   6  -4  -2   18.74    0.84
  -6   4  -2   16.43    1.00
   6  -4  -2   15.98    1.56
  -7  -4  -2    0.68    0.87
   7   4  -2    2.75    0.57
  -7   4   2    2.74    0.66
   7  -4   2    3.63    0.94
  -7  -4  -2    2.70    1.13
   7   4  -2    1.73    1.07
  -7  -4   2    3.55    1.08
   7  -4  -2    1.29    1.23
  -7   4  -2    1.44    0.89
   7   4   2    2.24    0.73
  -7   4  -2    2.97    0.68
   7   4   2    1.22    0.95
  -8   4   2   14.20    1.50
  -8  -4  -2   14.39    2.18
   8   4  -2   14.59    2.19
   8  -4   2   16.20    2.12
   8   4   2   14.30    1.58
  -8   4  -2   16.94    1.54
   8  -4  -2   15.48    2.80
   8   4   2   13.47    2.16
  -8  -4   2   18.27    2.26
   8  -4  -2   16.25    1.97
  -9  -4  -2   16.35    2.52
   9   4  -2   11.56    2.05
   9  -4   2   10.90    2.23
   9  -4   2   12.73    1.95
   9   4   2   11.55    1.96
  -9  -4   2    9.62    1.72
   9  -4  -2   11.15    2.44
   9  -4  -2   14.73    2.12
   0   5  -2   43.98    1.77
   0  -5   2   41.75    1.75
   0   5   2   46.64    1.33
   0  -5  -2   47.12    2.41
   0  -5  -2   45.99    1.86
   0   5  -2   44.00    2.23
   0  -5   2   47.15    1.82
   0  -5   2   46.41    2.26
   0  -5  -2   46.73    1.88
   0   5  -2   46.53    1.43
   0   5   2   43.82    1.93
  -1   5   2    2.49    0.49
  -1  -5  -2    2.97    0.77
  -1  -5  -2    2.49    0.49
   1   5  -2    2.77    0.46
  -1   5   2    2.19    0.54
  -1   5   2    2.78    0.32
   1  -5   2    1.75    0.44
   1  -5   2    3.52    0.34
   1   5  -2    3.83    1.05
   1  -5   2    2.18    1.01
  -1  -5  -2    2.95    0.47
  -1  -5  -2    1.81    0.52
   1  -5  -2    2.81    1.03
   1   5   2    2.58    0.77
  -1   5  -2    1.99    0.24
  -1   5  -2    2.23    0.55
  -1  -5   2    2.71    0.47
   1   5   2    2.80    0.37
  -1   5  -2    1.27    0.63
   1  -5  -2    2.09    0.47
  -1  -5   2    1.97    0.58
  -1  -5   2    2.16    0.39
   1  -5  -2    2.66    0.27
   2   5  -2   27.08    1.98
  -2  -5  -2   26.99    1.35
  -2  -5  -2   26.70    1.42
  -2  -5  -2   26.18    1.28
   2   5  -2   25.56    1.21
  -2   5   2   25.85    1.48
  -2  -5  -2   28.31    1.49
  -2   5   2   26.45    1.41
   2  -5   2   25.70    2.00
   2  -5   2   26.15    1.44
  -2  -5   2   27.90    1.26
  -2   5  -2   27.45    1.50
  -2   5  -2   27.22    1.50
  -2  -5   2   26.87    1.35
   2  -5  -2   25.61    1.78
  -2  -5   2   26.65    1.60
  -2  -5   2   28.35    1.24
   2   5   2   26.72    1.11
   2  -5  -2   25.77    1.45
   2   5   2   25.36    1.86
  -3  -5  -2   15.04    1.26
   3   5  -2   16.52    1.10
   3   5  -2   16.48    1.59
   3  -5   2   12.98    1.19
   3  -5   2   15.36    1.70
  -3  -5  -2   16.73    1.16
  -3  -5  -2   16.43    1.07
  -3  -5  -2   15.50    1.17
  -3   5   2   14.84    1.17
  -3   5   2   16.77    1.22
  -3  -5   2   16.40    0.90
  -3   5  -2   16.64    1.28
   3  -5  -2   16.78    1.24
  -3  -5   2   15.60    1.18
  -3  -5   2   16.78    1.01
   3   5   2   18.69    1.73
  -3  -5   2   15.82    1.35
   3   5   2   13.78    0.91
  -3   5  -2   16.21    1.25
   3  -5  -2   16.62    1.45
  -4   5   2    9.02    1.13
  -4  -5  -2   10.79    1.34
  -4  -5  -2    9.88    1.09
   4   5  -2   11.13    1.38
   4  -5   2    8.75    1.20
  -4  -5  -2    8.92    1.10
   4   5  -2   10.09    1.03
   4   5   2    9.61    0.87
  -4  -5   2    8.19    1.34
  -4  -5   2    8.46    0.73
  -4  -5   2    9.36    0.88
   4   5   2    7.35    0.93
  -4  -5   2    8.06    1.13
   4  -5  -2    8.90    1.18
   4   5   2    9.55    1.51
  -4   5  -2    8.91    1.11
  -5  -5  -2    2.07    0.72
   5  -5   2    2.88    0.36
  -5  -5  -2    1.99    0.89
   5   5  -2    1.16    0.85
   5  -5   2    2.43    0.87
  -5  -5  -2    1.98    0.95
  -5   5   2    1.71    0.71
  -5   5  -2    2.28    0.84
  -5  -5   2    2.09    0.47
   5  -5  -2    2.59    0.82
   5   5   2    1.51    0.93
  -5  -5   2    1.63    0.57
   5   5   2    1.71    0.64
  -5  -5   2    3.79    1.06
  -6   5   2    7.21    1.41
   6  -5   2    6.47    1.17
  -6  -5  -2    5.12    0.87
  -6  -5  -2    6.79    1.12
   6   5  -2    6.43    1.20
  -6   5   2    5.72    0.74
   6  -5   2    6.32    0.63
   6   5   2    5.53    0.89
  -6   5  -2    5.83    0.77
  -6  -5   2    6.17    0.79
  -6   5  -2    5.59    1.07
   6  -5  -2    4.51    1.31
   6   5   2    4.71    1.19
  -6  -5   2    5.59    0.79
  -6  -5   2    6.76    1.15
   7  -5   2   11.14    1.71
  -7   5   2   10.53    1.02
  -7   5   2   12.76    2.14
   7   5  -2   11.64    1.84
  -7  -5  -2   11.58    1.70
  -7  -5   2   12.22    1.08
   7   5   2   11.35    1.41
  -7   5  -2    9.85    1.82
   7  -5  -2    8.94    1.34
  -7   5  -2    9.41    1.07
  -7  -5   2    9.93    1.56
   7   5   2   10.63    1.57
   8  -5   2    7.26    1.53
   8   5  -2    7.84    1.76
  -8  -5  -2   14.46    2.43
   8  -5  -2   10.11    1.62
   8   5   2   11.28    1.39
  -8  -5   2   13.25    2.05
  -8   5  -2   10.55    2.03
   8   5   2   10.35    1.77
   9  -5   2    8.48    1.95
   9  -5  -2    3.52    1.67
   9   5   2    2.45    1.96
   9  -5  -2    4.67    2.61
   0   6  -2    1.49    0.30
   0  -6  -2    0.44    1.09
   0  -6   2   -0.16    0.76
   0  -6  -2    1.33    0.38
   0  -6  -2    1.34    0.60
   0  -6   2    0.73    0.40
   0   6  -2    0.49    0.50
   0   6   2    1.56    0.72
   0  -6   2    1.71    0.40
   0   6  -2    1.23    0.92
   0  -6  -2    1.12    0.52
   0   6   2    1.25    0.28
   1   6  -2   13.48    1.83
   1  -6   2   12.37    2.06
  -1   6   2   16.21    1.27
  -1  -6  -2   14.59    0.91
  -1   6   2   14.23    0.59
   1   6  -2   13.88    0.85
  -1  -6  -2   15.93    1.21
  -1   6   2   14.56    1.25
  -1  -6  -2   15.78    1.15
  -1  -6  -2   16.18    1.59
   1  -6   2   14.99    1.18
   1  -6   2   14.84    0.65
  -1  -6   2   14.64    1.09
  -1   6  -2   14.58    0.51
   1  -6  -2   15.46    1.21
  -1  -6   2   15.96    1.42
   1   6   2   15.02    1.59
  -1  -6   2   15.01    1.03
   1  -6  -2   15.17    1.96
   1  -6  -2   15.17    0.61
  -1   6  -2   15.48    1.51
  -1   6  -2   13.41    1.16
  -1  -6   2   15.84    0.99
   1   6   2   15.40    0.76
  -2  -6  -2   18.52    1.16
  -2  -6  -2   21.09    1.41
  -2   6   2   18.82    1.45
  -2  -6  -2   22.86    1.52
   2   6  -2   21.79    2.16
   2  -6   2   17.59    1.32
   2   6  -2   19.27    1.10
  -2  -6  -2   18.33    1.28
  -2  -6   2   19.03    1.22
   2  -6  -2   18.96    1.40
  -2   6  -2   19.01    1.57
   2   6   2   20.00    0.98
  -2  -6   2   18.48    1.24
   2  -6  -2   17.83    2.07
   2   6   2   20.37    1.92
  -2   6  -2   19.57    1.51
  -2  -6   2   19.99    1.15
  -2  -6   2   19.59    1.58
  -3   6   2   19.61    1.47
  -3  -6  -2   19.67    1.37
  -3  -6  -2   20.93    1.48
   3   6  -2   20.35    2.19
  -3  -6  -2   21.76    1.57
   3  -6   2   19.22    1.57
  -3  -6  -2   19.75    1.31
   3   6  -2   21.09    1.19
  -3  -6   2   19.29    1.12
  -3  -6   2   21.23    1.34
   3   6   2   22.80    2.09
   3   6   2   21.14    1.08
   3  -6  -2   19.49    1.54
  -3   6  -2   19.02    1.58
  -3  -6   2   19.94    1.40
   4  -6   2   16.57    1.55
  -4  -6  -2   15.28    1.46
  -4  -6  -2   15.44    1.71
  -4   6   2   16.68    1.42
  -4  -6  -2   17.02    1.23
  -4  -6  -2   18.05    1.39
   4   6  -2   14.58    1.95
   4  -6  -2   16.39    1.53
  -4  -6   2   18.45    1.54
  -4  -6   2   16.46    1.08
  -4  -6   2   15.28    1.30
   4   6   2   14.46    2.01
  -4   6  -2   16.18    1.44
  -5  -6  -2    5.47    1.35
   5  -6   2    6.72    1.15
  -5  -6  -2    5.33    0.97
  -5   6   2    6.55    1.17
   5   6  -2    5.49    1.43
  -5  -6  -2    6.27    0.96
   5   6   2    4.07    1.44
  -5   6  -2    7.28    1.25
  -5  -6   2    5.76    1.23
  -5  -6   2    7.50    1.10
  -5  -6   2    6.35    0.83
   5  -6  -2    5.18    1.15
  -6   6   2   15.88    1.93
   6  -6   2   13.05    1.84
   6   6  -2   11.72    1.88
  -6  -6  -2   13.26    1.73
  -6  -6  -2   16.83    1.74
  -6  -6   2   13.42    1.07
  -6   6  -2   12.42    1.67
   6   6   2    9.75    1.90
  -6  -6   2   10.44    1.70
   6  -6  -2   12.13    1.73
  -7   6   2    5.57    1.48
  -7  -6  -2    4.90    1.49
   7  -6   2    3.21    1.30
   7   6  -2    2.37    1.53
  -7   6  -2    3.84    1.38
   7  -6  -2    6.73    1.52
  -7  -6   2    7.19    1.69
   8  -6   2    0.14    1.44
  -8   6   2   -0.57    1.45
  -8  -6  -2   -0.94    1.43
   8  -6  -2   -1.38    1.35
  -8  -6   2    0.14    1.45
  -8   6  -2    1.20    1.53
   0  -7   2    0.87    0.43
   0  -7   2    2.29    0.63
   0  -7  -2    0.15    0.51
   0  -7  -2    0.95    0.39
   0   7   2    0.69    0.85
   0   7  -2    0.80    1.07
   0   7  -2    1.46    0.87
  -1   7   2    4.10    0.98
  -1  -7  -2    2.78    0.69
   1   7  -2    4.62    1.45
   1  -7   2    4.19    0.84
   1   7  -2    4.13    0.68
  -1  -7  -2    2.95    0.58
   1  -7   2    3.17    0.43
  -1  -7   2    3.46    0.68
  -1  -7   2    4.04    0.87
   1   7   2    4.80    0.56
   1   7   2    5.17    1.23
  -1   7  -2    3.87    1.14
  -1  -7   2    2.86    0.65
   1  -7  -2    4.56    0.95
  -2   7   2    0.77    0.75
  -2  -7  -2    0.77    0.55
   2   7  -2   -0.72    1.24
   2  -7   2    0.76    0.67
   2   7  -2    1.43    0.48
  -2  -7  -2    0.98    0.56
  -2   7  -2    0.52    0.74
   2   7   2    0.67    1.00
   2  -7  -2   -0.18    0.69
  -2  -7   2    0.66    0.57
   2   7   2    1.00    0.37
  -2  -7   2    1.25    0.50
  -2  -7   2    1.37    0.65
  -3  -7  -2   30.55    1.79
  -3   7   2   31.60    1.97
   3   7  -2   31.97    1.64
  -3  -7  -2   31.69    1.79
   3  -7   2   32.88    2.06
   3   7  -2   26.69    2.58
  -3  -7   2   31.14    1.60
   3   7   2   29.32    2.40
  -3  -7   2   30.99    1.85
  -3   7  -2   34.27    2.11
  -3  -7   2   30.74    1.73
   3   7   2   31.61    1.47
   3  -7  -2   32.99    2.10
  -4  -7  -2    6.96    1.14
   4   7  -2    2.96    1.46
  -4  -7  -2    5.72    0.96
  -4   7   2    4.48    0.88
   4  -7   2    5.47    0.98
  -4  -7   2    6.01    0.95
  -4  -7   2    5.63    0.92
   4  -7  -2    6.06    1.06
  -4  -7   2    6.95    1.20
  -4   7  -2    7.02    1.12
   4   7   2    6.38    1.70
  -5  -7  -2    9.84    1.34
  -5   7   2   11.70    1.59
  -5  -7  -2   10.92    1.54
   5  -7   2   11.51    1.78
   5   7   2    5.47    1.82
  -5   7  -2   10.57    1.48
  -5  -7   2   10.93    1.59
   5  -7  -2   11.55    1.85
  -5  -7   2    8.53    1.10
  -6  -7  -2    5.27    1.04
   6  -7   2    3.22    1.38
  -6   7   2    6.55    1.59
  -6  -7  -2    3.73    1.24
   6   7  -2    1.21    1.84
   6  -7  -2    3.56    1.11
   6   7   2   -0.99    1.64
  -6  -7   2    3.63    1.29
  -6   7  -2    6.11    1.27
  -6  -7   2    2.64    0.78
  -7   7   2   11.07    2.03
  -7  -7  -2   11.42    1.72
  -7  -7  -2    9.89    1.71
   7  -7   2   12.50    1.99
   7   7  -2    7.10    2.41
  -7  -7   2   11.71    1.90
   7  -7  -2    8.76    1.82
  -7   7  -2   11.72    2.09
   0  -8   2    1.44    0.72
   0   8   2    0.50    0.77
   0  -8  -2    0.03    0.43
   0  -8  -2   -0.16    0.64
   0   8  -2    0.38    0.84
   0   8   2    0.50    0.37
   0  -8   2   -0.23    0.47
   0   8  -2    0.67    0.30
   1   8  -2    3.76    0.63
  -1   8   2    1.72    0.87
  -1  -8  -2    2.13    0.56
   1  -8   2    0.68    0.75
   1   8  -2    1.51    1.14
  -1  -8   2    1.17    0.85
   1   8   2    2.41    0.41
  -1   8  -2    3.59    0.98
  -1  -8   2    1.97    0.61
   1  -8  -2    0.45    0.69
  -2  -8  -2    0.82    0.61
   2   8  -2    1.09    0.48
  -2   8   2    2.27    0.85
   2  -8   2    0.65    0.75
   2   8  -2    0.82    1.23
  -2   8  -2    1.53    0.82
   2   8   2    1.47    0.42
  -2  -8   2    0.41    0.74
  -2  -8   2    0.32    0.63
   2  -8  -2   -0.37    0.77
   3   8  -2    2.30    1.52
   3  -8   2    2.76    0.94
  -3  -8  -2    1.83    0.79
  -3  -8  -2    3.26    0.89
  -3   8   2    3.47    0.87
   3  -8  -2    2.31    0.92
   3   8   2    1.15    1.30
  -3   8  -2    2.68    0.93
  -3  -8   2    1.23    0.77
  -3  -8   2    1.27    0.73
  -4  -8  -2    5.14    1.19
   4  -8   2    4.78    1.32
  -4   8   2    5.58    1.21
  -4  -8  -2    5.91    1.05
   4  -8  -2    4.84    1.35
   4   8   2    3.83    1.59
  -4  -8   2    3.30    0.85
  -4   8  -2    6.68    1.33
  -4  -8   2    5.90    1.08
  -5   8   2    3.85    1.28
  -5  -8  -2    2.34    1.08
   5  -8   2   -0.36    1.14
   5   8  -2   -1.28    1.80
  -5  -8  -2    2.61    1.12
  -5  -8   2    2.75    0.88
  -5   8  -2    4.37    1.10
  -5  -8   2    2.91    1.17
   5  -8  -2    2.13    1.29
   5   8   2    0.80    1.64
  -6  -8  -2    0.89    1.28
   6  -8   2    2.00    1.49
  -6   8   2    0.80    1.20
  -6  -8  -2    0.19    1.04
  -6   8  -2    1.56    1.19
  -6  -8   2    0.70    1.33
   6  -8  -2   -0.49    1.36
  -7  -8  -2    3.25    1.70
  -7   8  -2    5.86    1.87
   7  -8  -2    4.26    2.07
  -7  -8   2    6.36    1.79
   0   9  -2    1.26    1.07
   0  -9  -2    0.63    0.58
   0  -9   2    0.44    0.59
   0  -9   2   -0.12    0.81
   0   9   2    1.37    0.91
   0  -9  -2    1.36    0.88
  -1  -9  -2    3.07    0.73
   1   9  -2    4.92    1.46
   1  -9   2    2.66    0.92
  -1  -9  -2    3.49    0.97
   1   9   2    4.66    1.08
  -1  -9   2    3.57    0.80
  -1  -9   2    4.03    0.97
   1  -9  -2    2.62    1.07
  -1   9  -2    5.94    1.42
  -2  -9  -2   10.85    1.49
  -2  -9  -2    9.28    1.32
   2   9  -2   10.58    2.05
   2  -9   2    7.50    1.38
  -2  -9   2   11.02    1.48
   2  -9  -2   10.19    1.57
  -2  -9   2   10.42    1.40
   2   9   2   15.30    1.95
   3  -9   2    1.68    1.20
  -3   9   2    4.66    1.31
  -3  -9  -2    2.50    0.93
  -3  -9  -2    1.40    0.94
   3   9  -2    1.59    1.79
  -3  -9   2    1.34    0.97
   3  -9  -2    0.46    1.15
   3   9   2    1.25    1.30
  -3   9  -2    4.14    1.21
  -3  -9   2    0.29    0.86
   4   9  -2   -1.01    1.80
  -4  -9  -2    2.18    1.10
  -4  -9  -2    3.56    1.17
   4  -9   2    1.27    1.29
  -4   9   2    2.71    1.11
   4   9   2    0.91    1.58
   4  -9  -2    1.20    1.31
  -4  -9   2    1.89    1.13
  -4   9  -2    2.68    1.27
  -5  -9  -2    6.76    1.35
   5   9  -2    1.80    2.20
  -5  -9  -2    6.46    1.62
   5  -9   2    6.35    1.67
   5   9   2    3.00    1.94
   5  -9  -2    6.06    1.71
  -5  -9   2    6.66    1.61
   0 -10  -2    7.58    1.41
   0 -10   2    8.19    1.50
  -1 -10  -2    7.51    1.43
   1 -10   2    5.60    1.29
   1  10  -2   12.00    2.31
  -1 -10   2    4.82    1.27
   1 -10  -2    5.87    1.53
  -2 -10  -2    8.91    1.59
   2 -10   2    7.63    1.64
   2  10  -2    9.01    1.88
   2 -10  -2    7.94    1.65
  -2 -10   2    8.40    1.47
   3 -10   2    1.79    1.41
  -3 -10  -2    3.02    1.29
  -3 -10  -2   -0.34    1.21
   3  10  -2    3.14    1.80
   3 -10  -2    3.45    1.46
  -3 -10   2    5.60    1.25
  -3 -10   2    4.96    1.40
   3  10   2    7.54    1.66
  -4 -10  -2    8.96    1.64
   4  10  -2   10.29    2.28
  -4 -10  -2   14.59    1.98
  -4 -10   2   10.63    1.89
   4  10   2   12.52    2.15
   0   0   3    0.04    0.09
   0   0  -3    0.07    0.13
   0   0  -3    0.06    0.12
   0   0   3    0.11    0.08
   1   0  -3   58.69    1.79
   1   0  -3   59.08    1.67
   1   0   3   58.56    1.70
   1   0   3   58.07    1.56
  -1   0   3   57.94    1.66
  -1   0   3   57.76    1.78
   1   0  -3   60.05    1.49
  -1   0  -3   55.45    1.43
  -1   0  -3   56.98    1.54
   2   0  -3   52.22    1.62
  -2   0   3   52.72    1.83
   2   0   3   51.18    1.42
   2   0   3   51.54    1.46
  -2   0  -3   53.05    1.67
   2   0  -3   51.64    1.38
  -2   0  -3   47.82    1.49
  -2   0   3   50.10    1.90
   2   0  -3   48.87    1.83
  -2   0   3   52.91    1.38
  -3   0  -3    5.12    0.55
   3   0   3    3.78    0.39
  -3   0  -3    4.09    0.41
  -3   0   3    4.58    0.34
   3   0  -3    4.35    0.59
   3   0  -3    4.28    0.63
   3   0   3    4.66    0.38
  -3   0   3    4.56    0.50
   3   0   3    4.41    0.56
   3   0  -3    4.22    0.35
   3   0  -3    5.39    0.49
   3   0   3    4.96    0.55
   4   0  -3    8.01    0.68
  -4   0   3    7.46    0.70
  -4   0   3    7.52    0.50
   4   0  -3    7.67    0.87
   4   0   3    6.85    0.65
   4   0  -3    7.24    0.84
   4   0  -3    7.64    0.61
  -4   0  -3    7.56    0.73
  -4   0  -3    7.10    0.64
   4   0   3    7.32    0.71
   4   0   3    6.70    0.54
   4   0   3    7.62    0.74
   5   0   3   28.92    1.21
   5   0   3   28.27    1.31
  -5   0  -3   29.65    1.49
   5   0  -3   27.78    1.36
   5   0   3   27.78    1.53
  -5   0   3   28.03    1.33
  -5   0   3   29.46    1.49
   5   0  -3   28.59    1.68
   5   0  -3   28.61    1.80
   5   0  -3   29.74    1.24
   5   0   3   29.89    1.51
  -5   0  -3   28.94    1.41
   6   0   3   10.36    1.20
  -6   0  -3   10.41    1.04
  -6   0   3   10.62    0.85
   6   0   3   10.39    0.95
   6   0  -3   10.72    1.26
   6   0  -3   10.45    1.00
   6   0   3    9.99    1.13
  -6   0  -3   10.19    1.15
  -6   0   3   11.25    1.08
   6   0  -3   12.02    1.45
   6   0  -3    7.76    0.89
   6   0   3   10.64    0.85
  -7   0  -3    2.24    0.72
  -7   0   3    2.25    0.87
   7   0   3    2.75    0.82
   7   0  -3    2.64    1.11
  -7   0   3    2.47    0.65
   7   0   3    2.99    0.91
  -7   0  -3    3.58    0.86
   7   0  -3    2.03    0.64
  -8   0   3    5.10    1.08
   8   0  -3    4.48    0.83
  -8   0  -3    3.62    0.98
   8   0   3    1.86    1.22
  -8   0   3    3.33    0.75
   8   0   3    3.04    0.98
   8   0  -3    5.07    1.47
   9   0  -3   -1.18    0.94
  -9   0  -3   -0.48    1.14
   9   0  -3   -1.23    1.52
   9   0   3    1.79    1.11
  -9   0   3    0.35    1.12
   9   0   3   -0.57    1.32
 -10   0  -3    4.30    1.49
  10   0  -3    1.25    1.87
  10   0   3   -1.21    1.55
 -10   0   3    2.55    1.57
  10   0   3    3.29    1.94
   0  -1   3  124.35    3.10
   0   1   3  119.02    3.12
   0   1  -3  120.59    3.14
   0  -1  -3  120.64    3.12
   0   1   3  124.29    3.04
   0   1  -3  125.06    3.06
   0   1   3  114.30    2.98
   0  -1  -3  120.02    3.01
   0  -1   3  122.99    3.07
   0  -1   3  125.42    3.14
   0   1  -3  122.03    3.10
   0  -1  -3  114.53    2.96
   1   1  -3  348.55    8.36
  -1  -1  -3  330.65    7.96
   1   1  -3  338.51    8.24
  -1  -1  -3  341.68    8.24
  -1  -1  -3  329.04    8.06
  -1   1   3  327.83    8.28
  -1   1   3  328.68    8.09
   1  -1   3  344.62    8.23
   1   1  -3  340.86    7.92
   1  -1   3  346.04    8.08
   1  -1   3  340.98    8.27
   1   1   3  333.98    8.06
   1  -1  -3  334.63    8.21
  -1   1  -3  333.48    8.03
  -1   1  -3  354.07    8.26
  -1  -1   3  337.08    8.24
   1  -1  -3  340.50    8.16
   1  -1  -3  334.51    8.13
  -1   1  -3  332.95    8.15
  -1  -1   3  339.90    8.37
   1   1   3  338.88    8.24
  -2   1   3  307.11    7.42
   2   1  -3  315.10    7.61
  -2   1   3  294.55    7.77
  -2  -1  -3  296.56    7.44
  -2   1   3  311.23    7.47
   2   1  -3  310.29    7.83
   2  -1   3  302.43    7.29
   2  -1   3  302.54    7.39
  -2  -1  -3  291.36    7.39
  -2  -1  -3  306.85    7.58
   2  -1   3  307.16    7.64
   2   1   3  302.41    7.31
  -2   1  -3  300.34    7.32
   2  -1  -3  302.88    7.38
  -2  -1   3  314.98    7.81
   2  -1  -3  301.90    7.59
   2   1   3  298.03    7.29
   2   1   3  281.79    7.69
   2  -1  -3  300.70    7.35
  -2   1  -3  295.26    7.22
  -2  -1   3  311.25    7.57
   3   1  -3  161.06    4.35
   3  -1   3  156.95    4.11
   3  -1   3  156.10    3.99
   3   1  -3  153.88    4.62
  -3  -1  -3  163.12    4.27
  -3   1   3  159.17    4.25
  -3   1   3  161.79    4.14
   3  -1   3  155.71    4.39
  -3  -1   3  161.18    4.63
  -3  -1   3  157.01    3.79
  -3  -1   3  160.68    4.37
   3  -1  -3  141.46    4.27
   3  -1  -3  159.00    4.41
   3   1   3  152.71    4.20
   3   1   3  155.15    4.26
  -3   1  -3  159.56    4.34
  -3   1  -3  153.93    4.03
   3   1   3  160.27    4.08
  -3   1  -3  153.62    4.20
   3  -1  -3  156.92    4.15
   4  -1   3   32.73    1.50
  -4   1   3   33.45    1.38
  -4  -1  -3   34.12    1.45
   4   1  -3   31.45    1.68
   4  -1   3   34.56    1.19
   4   1  -3   33.67    1.46
  -4  -1  -3   34.80    1.45
   4  -1   3   34.17    1.30
   4   1  -3   34.08    1.12
   4  -1  -3   32.57    1.29
  -4  -1   3   34.01    1.76
  -4  -1   3   30.68    1.47
  -4   1  -3   30.11    1.44
   4  -1  -3   34.44    1.58
   4   1   3   32.75    1.42
   4   1   3   32.00    1.43
  -4   1  -3   32.41    1.27
  -4  -1   3   32.19    1.05
   4   1   3   32.19    1.26
   4  -1  -3   34.30    1.34
  -4   1  -3   34.70    1.51
   4  -1  -3   33.47    1.76
  -5   1   3    1.65    0.42
  -5  -1  -3    1.80    0.49
  -5  -1  -3    2.60    0.56
   5   1  -3    2.33    0.54
   5  -1   3    1.96    0.58
   5   1  -3    1.12    0.59
  -5   1   3    1.93    0.49
   5  -1   3    2.80    0.43
   5  -1   3    2.43    0.47
  -5   1  -3    2.23    0.48
   5   1   3    2.02    0.53
   5   1   3    2.11    0.43
   5   1   3    1.77    0.48
   5  -1  -3    2.38    0.46
   5  -1  -3    1.87    0.58
  -5  -1   3    2.22    0.37
   5   1   3    2.58    0.56
  -5  -1   3    2.41    0.59
   5  -1  -3    2.03    0.71
  -5   1  -3    2.09    0.59
   5  -1  -3    2.32    0.49
   6   1  -3   14.33    1.28
   6   1  -3   16.71    1.57
   6   1  -3   17.44    1.57
  -6   1   3   15.08    1.13
   6  -1   3   18.34    0.98
   6  -1   3   18.11    1.40
  -6  -1  -3   17.11    1.25
   6  -1   3   18.50    1.53
   6   1  -3   17.95    1.00
   6  -1   3   16.98    1.10
  -6   1   3   17.36    1.23
  -6  -1  -3   14.85    1.29
   6   1   3   18.04    1.14
   6  -1  -3   16.70    1.14
  -6   1  -3   19.31    1.35
   6   1   3   17.23    1.25
  -6   1  -3   16.56    1.17
   6  -1  -3   17.33    1.46
   6   1   3   17.78    1.32
  -6  -1   3   17.17    1.36
   6  -1  -3   17.62    1.15
   6  -1  -3   16.48    1.68
   6   1   3   17.47    1.37
   7   1  -3   36.27    1.58
   7  -1   3   32.19    2.05
   7   1  -3   32.31    2.40
   7  -1   3   33.32    2.28
   7  -1   3   35.12    1.72
  -7  -1  -3   34.14    1.81
  -7   1   3   35.07    1.96
  -7  -1  -3   35.46    2.05
  -7   1   3   34.39    1.70
   7   1   3   35.83    1.96
   7   1   3   36.92    1.81
  -7  -1   3   37.25    2.17
  -7   1  -3   35.99    1.94
  -7  -1   3   35.86    1.57
   7   1   3   36.78    2.17
   7  -1  -3   37.49    2.62
   7  -1  -3   34.14    1.80
  -8  -1  -3    0.34    0.88
   8   1  -3    0.37    1.20
   8  -1   3    1.86    0.93
  -8   1   3    1.28    0.80
  -8   1   3    0.78    1.50
   8  -1   3    1.54    1.13
   8   1  -3    1.29    0.64
  -8  -1   3    1.31    0.93
   8   1   3    1.59    1.16
   8  -1  -3    3.01    1.35
   8  -1  -3    0.48    0.80
   8   1   3    2.31    0.92
   9  -1   3    3.63    1.22
   9   1  -3    1.46    1.50
  -9  -1  -3    3.42    1.35
   9  -1   3    1.85    1.53
  -9   1   3    1.54    1.09
  -9  -1   3    2.65    1.26
   9  -1  -3    2.48    1.68
   9  -1  -3    4.22    1.10
  -9   1  -3    3.65    1.11
   9   1   3    0.50    1.33
  10  -1   3    6.70    2.14
 -10   1   3    7.43    1.65
  10   1  -3    6.54    2.12
  10  -1   3    2.72    1.78
 -10  -1  -3    6.97    1.73
 -10   1  -3    6.23    1.46
  10   1   3    5.54    1.82
  10  -1  -3    5.83    2.31
 -10  -1   3    5.06    1.73
  10   1   3    5.67    1.96
   0   2   3   28.41    0.90
   0  -2  -3   28.09    1.11
   0  -2  -3   26.99    0.83
   0  -2   3   27.17    0.94
   0  -2   3   27.39    0.99
   0  -2   3   31.66    1.20
   0   2  -3   26.79    0.93
   0   2   3   26.80    0.98
   0  -2  -3   26.78    1.02
   0   2  -3   27.36    0.96
   1  -2   3  649.62   15.34
   1   2  -3  637.87   15.03
   1   2  -3  644.24   15.41
  -1  -2  -3  579.27   15.19
   1  -2   3  662.55   15.47
  -1  -2  -3  621.46   15.17
  -1   2   3  644.62   15.30
  -1  -2  -3  661.24   15.32
   1   2  -3  643.13   15.27
  -1  -2   3  649.34   15.16
   1   2   3  634.61   15.30
  -1   2  -3  666.08   15.42
  -1  -2   3  600.07   15.56
   1  -2  -3  640.71   15.20
   1   2   3  648.44   15.43
  -1  -2   3  653.52   15.56
   1  -2  -3  652.60   15.42
  -2   2   3   66.32    2.05
  -2   2   3   64.22    1.85
  -2   2   3   65.35    2.18
   2  -2   3   69.03    1.82
   2  -2   3   69.51    2.18
   2   2  -3   66.60    2.26
   2  -2   3   66.36    2.18
  -2  -2  -3   66.08    1.98
  -2  -2  -3   68.79    2.03
  -2  -2  -3   69.93    2.12
  -2  -2   3   68.83    2.33
   2   2   3   67.27    2.10
  -2  -2   3   68.45    1.74
  -2  -2   3   66.10    2.16
   2  -2  -3   65.37    1.88
   2  -2  -3   65.74    2.07
  -2   2  -3   69.78    2.18
  -2   2  -3   67.65    1.77
  -2   2  -3   67.56    2.04
   2  -2  -3   66.87    2.07
  -2  -2   3   69.59    1.75
   2   2   3   71.17    1.96
   2   2   3   66.48    1.98
  -3  -2  -3    2.23    0.40
  -3   2   3    2.57    0.40
   3   2  -3    2.05    0.39
  -3   2   3    1.78    0.42
   3   2  -3    2.67    0.55
   3  -2   3    2.19    0.47
  -3  -2  -3    2.44    0.46
   3   2  -3    1.94    0.22
   3  -2   3    2.90    0.50
   3  -2   3    2.42    0.31
  -3  -2  -3    3.17    0.49
   3   2   3    2.65    0.46
   3   2   3    2.39    0.39
  -3  -2   3    2.88    0.50
   3  -2  -3    1.95    0.32
  -3   2  -3    2.30    0.43
   3  -2  -3    2.33    0.45
   3  -2  -3    2.40    0.40
  -3   2  -3    2.95    0.47
  -3  -2   3    3.24    0.60
   3   2   3    2.32    0.47
  -4   2   3   48.59    2.22
  -4  -2  -3   50.98    1.97
  -4   2   3   53.71    1.88
  -4   2   3   51.53    1.78
   4   2  -3   53.77    2.01
  -4  -2  -3   51.48    1.92
   4  -2   3   51.50    2.07
   4   2  -3   51.97    2.24
  -4  -2  -3   50.95    1.99
   4  -2   3   52.56    1.57
   4  -2   3   52.49    1.85
   4   2  -3   55.08    1.51
  -4  -2   3   50.62    2.06
   4   2   3   50.13    1.88
  -4  -2   3   51.32    2.29
   4  -2  -3   52.79    1.73
  -4  -2   3   53.10    1.48
   4   2   3   49.97    1.78
   4  -2  -3   52.08    1.98
  -4   2  -3   51.06    1.68
  -4   2  -3   51.52    1.98
   4   2   3   52.78    1.89
  -4   2  -3   51.49    2.03
   4  -2  -3   51.25    1.89
   5   2  -3    5.64    0.57
  -5  -2  -3    5.56    0.83
  -5   2   3    5.34    0.75
   5   2  -3    3.67    0.78
   5  -2   3    4.49    0.72
   5  -2   3    4.70    0.52
  -5  -2  -3    5.68    0.83
   5  -2   3    5.67    0.88
  -5   2   3    4.40    0.68
   5   2  -3    5.11    0.75
   5   2   3    5.21    0.77
   5   2   3    5.44    0.65
   5  -2  -3    4.98    0.69
   5  -2  -3    4.97    0.79
  -5   2  -3    5.34    0.85
   5  -2  -3    4.67    0.63
  -5   2  -3    4.95    0.61
  -5  -2   3    5.00    0.85
   5   2   3    6.19    0.80
  -5  -2   3    6.11    1.17
  -5  -2   3    4.28    0.47
  -5   2  -3    4.88    0.81
   6   2  -3    0.62    0.43
  -6  -2  -3    0.63    0.58
   6   2  -3    0.65    0.74
   6  -2   3    1.04    0.36
   6  -2   3    0.40    0.59
  -6   2   3    0.55    0.50
  -6   2   3    0.86    0.57
   6  -2   3    0.80    0.44
  -6  -2  -3    0.35    0.59
   6   2   3    1.01    0.64
  -6  -2   3   -0.01    0.54
   6   2   3    0.19    0.53
  -6  -2   3    0.78    0.94
  -6   2  -3    0.81    0.62
   6  -2  -3    0.39    0.46
  -6   2  -3    0.40    0.45
   6  -2  -3   -0.05    0.71
  -6  -2   3    0.01    0.35
   6   2   3    0.31    0.66
  -6   2  -3    0.63    0.75
   6  -2  -3   -0.16    0.46
   7  -2   3   12.17    0.87
  -7   2   3    8.44    1.19
   7   2  -3   10.31    0.92
   7  -2   3    9.11    1.69
  -7  -2  -3    9.88    1.39
  -7   2   3   10.63    1.22
  -7  -2  -3   11.74    1.23
   7   2  -3    9.67    1.60
   7  -2   3   10.68    1.47
  -7   2  -3   10.41    1.18
   7   2   3   10.80    1.24
   7  -2  -3   10.95    1.20
   7  -2  -3   10.69    1.03
   7   2   3    9.04    1.38
   7   2   3    8.92    1.27
  -7  -2   3    9.25    0.93
  -7  -2   3    9.43    1.41
   8   2  -3    8.23    1.04
   8  -2   3    8.19    1.29
  -8  -2  -3   10.01    1.42
  -8   2   3    9.83    1.44
   8   2  -3    7.64    1.44
   8  -2   3    8.34    1.72
   8   2   3    8.81    1.22
   8  -2  -3    8.59    1.77
   8   2   3    7.80    1.38
  -8  -2   3    8.50    1.49
  -8   2  -3    8.60    1.29
   8  -2  -3    8.45    1.23
  -9  -2  -3    2.52    1.29
  -9   2   3    3.82    1.16
   9  -2   3    2.15    1.32
   9  -2   3    1.91    1.56
   9   2  -3    1.98    1.46
   9   2   3    1.33    1.31
   9  -2  -3    3.65    1.13
  -9   2  -3    2.06    1.09
   9  -2  -3    4.35    1.95
   9   2   3    3.51    1.17
  -9  -2   3    3.33    1.35
 -10  -2  -3    2.78    1.94
 -10   2   3    2.97    1.61
  10  -2   3    0.75    1.79
  10   2  -3    2.59    2.05
  10  -2   3    2.99    2.03
  10  -2  -3    2.25    2.37
 -10   2  -3    3.53    1.43
 -10  -2   3    4.32    1.87
  10   2   3    6.56    1.99
   0  -3  -3   70.46    2.22
   0   3   3   71.22    2.15
   0  -3  -3   71.45    2.36
   0  -3   3   70.35    2.02
   0  -3   3   73.83    2.44
   0   3   3   72.52    1.89
   0  -3   3   68.27    2.14
   0   3  -3   69.17    2.01
   0   3  -3   72.35    2.13
   0  -3  -3   71.11    1.89
   0  -3  -3   68.89    2.25
  -1  -3  -3  271.79    6.76
  -1   3   3  261.09    6.76
   1   3  -3  248.99    6.91
   1  -3   3  265.57    6.78
  -1  -3  -3  257.33    6.49
  -1   3   3  258.26    6.63
   1  -3   3  272.24    7.06
   1   3  -3  272.84    6.65
  -1  -3  -3  258.06    6.73
   1   3  -3  260.64    6.49
  -1  -3   3  262.75    6.61
   1  -3  -3  252.01    6.18
  -1   3  -3  249.42    6.77
  -1   3  -3  256.45    6.30
   1   3   3  253.87    6.34
   1   3   3  259.52    6.66
   1  -3  -3  265.85    6.32
  -1   3  -3  272.94    6.70
  -1  -3   3  264.25    6.48
   1  -3  -3  263.14    6.71
  -1   3  -3  250.23    6.27
   1   3   3  265.94    6.69
   1  -3  -3  266.22    6.67
   2  -3   3   41.67    1.83
   2   3  -3   41.12    1.54
  -2  -3  -3   39.48    1.47
   2   3  -3   41.83    1.70
   2  -3   3   40.49    1.62
  -2   3   3   40.65    1.57
  -2  -3  -3   42.98    1.58
  -2  -3  -3   41.38    1.48
  -2   3   3   42.35    1.58
  -2  -3   3   41.61    1.59
  -2   3  -3   40.57    1.11
  -2  -3   3   41.20    1.29
  -2   3  -3   40.33    1.56
   2  -3  -3   40.76    1.20
   2   3   3   41.54    1.54
   2  -3  -3   40.74    1.57
  -2   3  -3   41.44    1.22
   2   3   3   38.68    1.68
   2  -3  -3   40.64    1.20
   2   3   3   41.13    1.36
  -2  -3   3   42.41    1.75
   2  -3  -3   40.96    1.54
  -2   3  -3   42.38    1.62
  -2  -3   3   43.14    1.30
   3  -3   3   41.46    1.23
  -3  -3  -3   40.50    1.60
   3  -3   3   40.13    1.76
  -3   3   3   40.35    1.62
   3   3  -3   40.40    1.76
  -3  -3  -3   39.74    1.60
  -3   3   3   38.61    1.71
   3  -3   3   40.01    1.72
   3   3  -3   38.99    1.62
  -3   3   3   39.31    1.26
  -3  -3   3   39.47    1.23
   3  -3  -3   36.99    1.59
  -3   3  -3   41.24    1.21
   3   3   3   38.62    1.55
   3  -3  -3   37.88    1.56
  -3  -3   3   40.60    1.70
  -3  -3   3   39.38    1.22
  -3   3  -3   41.95    1.59
   3   3   3   40.59    1.57
   3   3   3   39.96    1.44
  -3  -3   3   39.04    1.85
  -3   3  -3   39.66    1.68
   3  -3  -3   38.51    1.23
  -4  -3  -3   38.87    1.72
  -4   3   3   34.00    1.60
   4   3  -3   36.40    1.66
  -4   3   3   36.65    1.36
   4  -3   3   38.17    1.19
  -4  -3  -3   36.16    1.69
   4  -3   3   35.25    1.78
  -4   3   3   34.77    1.85
   4   3  -3   35.50    1.81
  -4  -3  -3   37.95    1.60
   4  -3   3   37.81    1.72
   4   3   3   37.00    1.48
  -4  -3   3   37.99    1.21
  -4   3  -3   36.36    1.72
   4   3   3   37.69    1.56
  -4  -3   3   38.34    1.82
   4  -3  -3   36.83    1.27
  -4   3  -3   36.78    1.65
   4  -3  -3   34.73    1.58
  -4  -3   3   36.39    1.98
  -4   3  -3   36.25    1.28
   4   3   3   35.43    1.54
   4  -3  -3   35.00    1.59
  -5  -3  -3   17.07    1.30
  -5   3   3   15.44    0.91
  -5  -3  -3   15.08    1.33
  -5   3   3   16.05    1.48
   5   3  -3   16.49    1.39
  -5   3   3   16.50    1.20
   5  -3   3   15.46    1.30
   5  -3   3   16.12    1.23
   5   3  -3   15.96    1.28
   5  -3   3   18.57    0.82
  -5  -3  -3   15.24    1.22
   5   3  -3   17.48    0.82
  -5   3  -3   16.20    1.28
   5   3   3   16.08    1.19
  -5  -3   3   15.38    1.49
   5  -3  -3   16.74    1.16
  -5  -3   3   15.93    1.34
   5  -3  -3   16.43    0.87
  -5   3  -3   17.37    1.31
  -5  -3   3   17.12    0.78
   5   3   3   15.87    1.12
  -5   3  -3   16.69    0.88
   5   3   3   14.75    1.07
   5  -3  -3   14.66    1.15
   6   3  -3   12.91    1.51
  -6  -3  -3   11.38    1.19
  -6  -3  -3   11.62    1.44
   6  -3   3   11.33    1.31
  -6   3   3   11.82    1.57
   6  -3   3   10.86    1.37
   6   3  -3   14.08    0.86
  -6   3   3   12.19    1.21
  -6   3   3   12.01    0.99
   6  -3   3   12.91    0.76
  -6  -3  -3   12.34    1.35
   6   3   3   13.59    1.24
  -6  -3   3   11.31    1.36
   6  -3  -3   13.12    0.89
   6   3   3   11.52    1.18
  -6   3  -3   11.93    0.94
   6  -3  -3   12.74    1.25
  -6  -3   3   11.07    0.78
  -6   3  -3   11.57    1.41
  -7  -3  -3    6.55    1.15
   7  -3   3    8.48    0.71
   7  -3   3    4.96    1.13
   7   3  -3    5.97    0.77
  -7   3   3    7.70    1.09
  -7  -3  -3    5.65    0.87
  -7   3  -3    7.90    1.44
  -7  -3   3    6.46    0.83
  -7   3  -3    6.12    0.88
   7  -3  -3    5.76    1.06
   7   3   3    8.38    1.47
  -7  -3   3    9.36    1.44
   7   3   3    6.98    1.12
   7  -3  -3    8.30    0.88
   7   3   3    5.85    0.97
   7  -3  -3    8.32    1.60
  -8  -3  -3    5.60    1.29
  -8   3   3    2.79    1.00
   8  -3   3    2.23    1.00
   8  -3   3    2.98    1.45
   8   3  -3    2.80    1.27
   8  -3  -3    1.38    0.93
   8  -3  -3    3.01    1.48
  -8   3  -3    2.06    0.88
   8   3   3    2.81    0.93
   8   3   3    2.43    1.23
  -8  -3   3    1.20    1.09
   9  -3   3    4.36    1.90
   9   3  -3    6.01    1.79
  -9  -3  -3    6.72    1.78
   9  -3   3    7.47    1.67
  -9   3   3    8.55    1.39
   9  -3  -3    6.24    2.08
  -9   3  -3    6.67    1.19
  -9  -3   3    9.54    1.88
   9   3   3    5.25    1.54
   9  -3  -3    8.84    1.49
   9   3   3    7.24    1.29
   0   4  -3    7.50    0.51
   0  -4  -3    8.82    0.75
   0   4  -3    8.92    0.66
   0   4   3    8.44    0.46
   0  -4  -3    8.22    0.75
   0  -4   3    8.37    0.60
   0  -4  -3    8.56    0.49
   0  -4   3    9.21    1.06
   0   4  -3    9.27    1.25
   0  -4  -3    8.38    1.16
   0  -4   3    8.39    0.65
   0   4   3    8.88    0.81
  -1   4   3   22.18    1.20
  -1   4   3   22.81    1.12
   1  -4   3   23.21    0.85
  -1  -4  -3   23.37    0.97
   1   4  -3   21.83    1.57
   1   4  -3   22.36    1.01
   1  -4   3   21.09    1.11
   1   4  -3   23.54    1.03
  -1  -4  -3   25.81    1.42
   1  -4   3   23.18    1.68
  -1  -4  -3   23.94    1.19
  -1  -4  -3   22.74    1.17
  -1  -4   3   21.65    1.01
   1  -4  -3   21.94    1.15
   1   4   3   23.17    0.88
   1  -4  -3   23.22    0.72
  -1  -4   3   23.35    1.07
  -1   4  -3   22.07    1.42
  -1   4  -3   22.38    0.79
   1   4   3   22.50    1.31
  -1  -4   3   23.25    1.29
   1  -4  -3   22.92    1.40
  -1   4  -3   23.48    1.16
  -2  -4  -3   51.15    1.79
  -2   4   3   50.20    1.95
   2   4  -3   50.50    1.82
   2  -4   3   49.48    1.97
  -2  -4  -3   50.45    1.85
   2   4  -3   49.59    2.15
   2  -4   3   48.83    2.32
  -2   4   3   48.46    1.87
  -2  -4  -3   51.05    1.90
   2  -4  -3   50.02    1.26
   2  -4  -3   48.64    1.33
   2   4   3   52.45    1.89
   2   4   3   51.34    1.63
  -2   4  -3   49.80    1.95
   2  -4  -3   50.20    1.99
  -2   4  -3   47.41    1.27
   2  -4  -3   49.65    1.94
  -2  -4   3   50.84    2.10
  -2  -4   3   51.18    1.65
  -2  -4   3   50.09    1.90
  -2   4  -3   48.68    1.36
   2   4   3   49.21    2.09
  -2   4  -3   48.90    1.94
  -2  -4   3   49.90    1.63
  -3  -4  -3    7.12    0.81
   3  -4   3    6.63    1.21
  -3  -4  -3    7.50    0.83
   3   4  -3    8.56    1.02
   3   4  -3    7.11    0.79
  -3   4   3    6.60    0.79
   3  -4   3    6.60    0.86
  -3  -4  -3    7.26    0.77
  -3   4   3    5.71    0.84
   3   4   3    7.74    0.64
  -3   4  -3    6.15    0.89
   3   4   3    7.29    0.79
  -3  -4   3    7.65    0.98
   3  -4  -3    7.36    0.43
  -3  -4   3    8.16    0.59
  -3   4  -3    7.91    0.38
   3  -4  -3    6.64    0.81
  -3  -4   3    7.70    0.59
  -3   4  -3    7.21    0.42
  -3  -4   3    6.62    0.80
   3  -4  -3    7.17    0.87
  -3   4  -3    7.94    0.86
   3  -4  -3    7.16    0.36
   3   4   3    8.02    1.09
  -4   4   3   15.32    1.28
  -4  -4  -3   16.38    1.17
   4  -4   3   15.20    1.45
   4  -4   3   14.61    1.27
   4   4  -3   16.17    1.31
   4   4  -3   17.65    1.16
  -4   4   3   15.78    1.27
  -4  -4  -3   15.24    1.15
  -4   4   3   16.23    0.74
   4  -4   3   15.74    0.74
  -4  -4  -3   16.95    1.29
  -4   4  -3   17.25    1.25
   4   4   3   17.47    1.29
   4   4   3   15.82    1.09
  -4  -4   3   16.78    1.25
  -4  -4   3   16.03    0.78
  -4   4  -3   15.17    1.15
  -4   4  -3   16.17    0.74
  -4  -4   3   15.21    1.47
   4  -4  -3   16.40    1.22
   4  -4  -3   15.79    1.17
  -4  -4   3   16.17    0.83
   4  -4  -3   15.25    0.65
   4   4   3   17.37    0.98
   5  -4   3    7.71    1.40
   5   4  -3    8.17    1.24
  -5   4   3    9.66    0.67
  -5   4   3    6.53    0.92
   5  -4   3    9.37    1.27
  -5   4   3    7.64    1.24
  -5  -4  -3   10.25    1.09
  -5  -4  -3    9.81    1.19
  -5  -4  -3    7.62    1.30
  -5  -4   3    8.74    0.72
   5   4   3    8.82    1.00
  -5  -4   3    9.05    1.21
  -5   4  -3    9.01    1.13
   5   4   3    8.92    1.11
   5  -4  -3    8.29    0.76
  -5  -4   3    9.37    0.68
   5  -4  -3    7.06    1.13
  -5  -4   3    9.25    1.48
  -5   4  -3    9.37    0.66
   6  -4   3   12.79    0.76
  -6   4   3   10.18    0.88
   6  -4   3   14.27    1.52
  -6  -4  -3   15.34    1.60
   6   4  -3    8.81    1.58
  -6  -4  -3   10.23    1.17
  -6  -4  -3   10.24    1.76
   6  -4  -3   11.47    1.42
  -6  -4   3   11.47    0.79
   6   4   3   10.79    1.20
  -6   4  -3   12.28    0.93
  -6   4  -3   12.07    1.48
   6   4   3   11.10    1.36
  -6  -4   3   12.47    0.85
   6  -4  -3   12.92    0.77
  -6  -4   3    9.61    1.63
   7   4  -3    9.97    1.72
  -7   4   3   10.76    1.09
  -7  -4  -3   10.41    1.61
  -7  -4  -3    9.30    1.50
  -7   4   3    8.63    1.56
   7  -4   3   11.79    0.80
   7  -4   3   10.09    1.48
   7   4   3    8.90    1.36
  -7   4  -3    8.27    1.46
   7  -4  -3   10.16    1.53
  -7  -4   3    9.55    1.61
  -7   4  -3   12.06    1.10
   7   4   3   11.21    1.60
   7  -4  -3   13.68    0.85
  -8  -4  -3   21.68    2.41
   8   4  -3   20.80    2.41
   8  -4   3   18.16    2.32
  -8   4   3   20.93    1.62
   8   4   3   17.00    2.14
   8   4   3   19.65    1.90
  -8   4  -3   23.36    1.64
   8  -4  -3   19.68    1.99
   8  -4  -3   16.83    3.01
  -8  -4   3   22.69    2.48
  -8   4  -3   18.83    2.30
   9  -4   3    5.88    2.11
   9  -4   3    4.19    1.54
  -9  -4  -3    7.21    1.72
   9   4  -3    5.84    1.70
   9  -4  -3    5.96    1.75
   9   4   3    4.73    1.62
  -9  -4   3    5.18    1.55
   9  -4  -3    2.85    2.23
   0  -5  -3    7.82    0.81
   0  -5  -3    7.91    1.22
   0   5  -3    7.24    1.19
   0  -5  -3    6.99    0.89
   0   5  -3    7.57    0.78
   0  -5   3    7.68    1.21
   0  -5   3    7.99    0.72
   0   5   3    8.05    0.49
   0   5  -3    7.43    0.54
   0   5   3    7.63    0.94
   0  -5  -3    6.93    0.55
   0  -5   3    7.50    0.65
  -1   5   3  112.60    2.91
  -1   5   3  115.62    3.50
  -1  -5  -3  111.30    3.77
   1   5  -3  115.78    3.40
  -1  -5  -3  112.78    3.25
   1  -5   3  113.47    3.58
   1   5  -3  107.38    4.01
   1  -5   3  117.05    3.01
  -1  -5  -3  113.75    3.58
  -1  -5  -3  115.05    3.59
   1   5  -3  117.00    3.27
   1  -5   3  116.29    4.18
   1   5   3  114.99    3.69
   1  -5  -3  115.96    3.97
   1  -5  -3  113.49    3.67
   1   5   3  116.27    3.07
  -1   5  -3  114.72    3.57
   1  -5  -3  112.55    2.92
  -1  -5   3  117.29    3.43
  -1   5  -3  113.28    2.95
  -1  -5   3  114.07    3.38
  -1  -5   3  120.17    3.85
  -1   5  -3  112.07    3.79
  -2  -5  -3   20.23    1.24
  -2  -5  -3   20.00    1.10
   2  -5   3   19.24    1.25
   2  -5   3   21.35    2.00
   2   5  -3   19.37    1.73
   2   5  -3   21.76    1.15
  -2   5   3   19.94    1.21
  -2  -5  -3   21.61    1.28
  -2   5   3   20.11    1.32
  -2  -5  -3   22.12    1.31
  -2   5  -3   19.10    1.37
  -2  -5   3   18.98    1.00
   2  -5  -3   22.04    1.63
  -2  -5   3   21.27    1.07
   2   5   3   19.15    1.61
   2  -5  -3   20.40    1.30
  -2  -5   3   20.22    1.17
  -2   5  -3   21.01    1.32
  -2  -5   3   19.41    1.40
   2   5   3   19.97    0.95
  -3   5   3   13.68    1.19
   3   5  -3   18.06    1.63
  -3  -5  -3   14.46    1.24
   3  -5   3   14.65    1.76
   3  -5   3   15.23    1.23
  -3   5   3   15.48    1.21
   3   5  -3   14.25    1.09
  -3  -5  -3   14.58    1.15
  -3  -5  -3   15.91    1.13
   3   5   3   14.53    0.91
  -3  -5   3   15.86    0.96
  -3  -5   3   16.02    1.23
  -3  -5   3   15.13    1.34
   3  -5  -3   15.51    1.40
  -3   5  -3   13.98    1.20
  -3  -5   3   15.50    0.84
   3   5   3   14.97    1.64
   3   5   3   14.14    1.10
   3  -5  -3   13.30    1.19
  -3   5  -3   16.31    1.33
  -4  -5  -3   20.05    1.52
   4  -5   3   19.72    1.55
  -4  -5  -3   18.95    1.41
  -4   5   3   21.31    1.53
   4   5  -3   18.63    1.38
  -4  -5  -3   18.64    1.36
   4   5  -3   20.69    1.70
   4   5   3   20.20    1.83
  -4  -5   3   15.25    1.72
   4   5   3   18.16    1.13
  -4  -5   3   18.64    1.49
  -4   5  -3   19.50    1.39
  -4  -5   3   19.75    1.08
  -4  -5   3   19.52    0.94
   4   5   3   19.26    1.32
   4  -5  -3   19.88    1.49
  -5  -5  -3    1.65    0.79
   5  -5   3    1.68    0.77
  -5   5   3    2.00    0.76
   5   5  -3    1.35    0.86
  -5  -5  -3    1.83    0.73
  -5  -5  -3    3.64    0.92
  -5  -5   3    2.33    0.43
  -5  -5   3    2.09    0.53
  -5  -5   3    1.82    0.79
   5   5   3    2.12    1.04
  -5   5  -3    2.59    0.84
   5  -5  -3    2.10    0.80
   5   5   3    1.91    0.66
  -5   5  -3    1.61    0.36
   6  -5   3   18.62    1.78
  -6   5   3   17.91    0.97
  -6  -5  -3   18.45    1.53
  -6  -5  -3   18.48    1.71
   6   5  -3   17.40    2.44
  -6   5   3   20.00    1.95
  -6  -5  -3   16.36    2.12
  -6  -5   3   22.78    1.86
  -6   5  -3   18.39    1.75
   6   5   3   15.15    1.82
  -6   5  -3   17.16    0.97
  -6  -5   3   19.68    1.02
  -6  -5   3   17.74    1.25
   6   5   3   19.31    1.50
   6  -5  -3   20.75    0.88
  -7   5   3   10.24    1.04
   7   5  -3   10.89    1.89
  -7  -5  -3   10.12    1.59
  -7   5   3   11.55    2.23
   7  -5   3    8.43    1.48
   7  -5  -3   15.62    1.76
   7   5   3   11.19    1.49
  -7  -5   3   13.12    2.09
   7   5   3    8.58    1.56
  -7   5  -3   12.34    1.86
  -7   5  -3   10.85    1.07
  -8  -5  -3    1.06    1.39
   8  -5   3    1.60    1.46
   8   5  -3    1.45    1.46
   8   5   3    1.81    1.00
  -8  -5   3    0.80    1.36
  -8   5  -3    4.74    1.48
   8  -5  -3    1.84    1.22
   8   5   3   -0.15    1.41
   9  -5   3   -2.08    1.59
   9   5  -3   -0.38    1.72
   9   5   3   -1.20    1.92
   9  -5  -3   -0.34    2.58
   9  -5  -3   -0.34    1.59
   0   6  -3   -0.15    0.93
   0   6  -3    0.75    0.50
   0  -6  -3    0.12    1.10
   0   6   3    0.18    0.62
   0  -6   3    1.22    0.49
   0  -6   3    0.61    0.38
   0  -6   3    0.48    0.83
   0  -6  -3   -0.31    0.53
   0   6  -3    0.57    0.40
   0  -6  -3    0.36    0.29
   0  -6  -3    0.83    0.47
   0   6   3    0.27    0.28
  -1  -6  -3    3.71    0.75
   1   6  -3    4.25    0.63
  -1  -6  -3    1.94    0.95
   1   6  -3    3.56    1.18
  -1   6   3    2.18    0.67
   1  -6   3    2.57    1.32
   1  -6   3    3.41    0.50
  -1  -6  -3    3.57    0.59
   1  -6   3    3.85    0.69
  -1  -6  -3    2.83    0.67
   1  -6  -3    2.83    0.62
   1  -6  -3    2.07    1.11
  -1  -6   3    3.67    0.65
  -1  -6   3    3.04    0.82
  -1   6  -3    2.91    0.33
  -1   6  -3    3.09    0.73
  -1   6  -3    3.67    1.05
   1  -6  -3    3.35    0.71
   1   6   3    3.21    0.43
   1   6   3    3.57    0.94
  -1  -6   3    3.22    0.56
   1  -6  -3    3.63    0.37
   2  -6   3   12.06    1.17
  -2   6   3   10.28    1.12
   2   6  -3   12.96    1.97
  -2  -6  -3   13.66    1.31
   2   6  -3   11.54    0.95
  -2  -6  -3   11.36    1.14
  -2  -6  -3   11.78    0.95
  -2  -6  -3   12.29    1.12
  -2   6  -3    9.71    1.37
  -2  -6   3   10.30    1.02
  -2  -6   3   12.73    1.06
   2   6   3   13.21    1.65
   2   6   3   12.90    0.79
   2  -6  -3   10.70    1.68
  -2  -6   3   11.51    1.47
  -2  -6   3   11.99    0.93
  -2   6  -3   12.47    1.41
   2  -6  -3   12.18    1.24
   3   6  -3   30.27    1.51
  -3  -6  -3   31.39    1.72
   3   6  -3   30.59    2.45
  -3  -6  -3   28.84    1.66
  -3  -6  -3   30.39    1.64
   3  -6   3   30.99    1.87
  -3   6   3   28.90    1.77
  -3  -6  -3   32.03    1.83
   3  -6  -3   28.76    1.86
  -3  -6   3   29.03    1.37
   3   6   3   29.22    2.21
  -3  -6   3   30.10    1.71
  -3  -6   3   31.83    1.55
  -3   6  -3   28.82    1.81
   3   6   3   29.80    1.29
  -4   6   3    5.62    1.09
  -4  -6  -3    6.91    1.08
  -4  -6  -3    6.99    1.04
   4  -6   3    4.68    0.98
  -4  -6  -3    5.66    0.97
   4   6  -3    5.43    1.43
  -4  -6  -3    6.52    1.14
  -4  -6   3    5.72    0.73
  -4  -6   3    6.63    1.10
  -4  -6   3    4.50    0.79
   4   6   3    4.65    1.30
   4  -6  -3    4.90    1.00
  -4   6  -3    6.37    1.03
  -5  -6  -3    0.96    1.47
   5   6  -3    0.18    1.25
  -5   6   3    2.66    0.89
  -5  -6  -3    2.07    0.95
  -5  -6  -3    2.00    0.89
   5  -6   3    1.28    0.89
  -5  -6   3    2.99    0.97
   5   6   3    1.01    1.35
  -5  -6   3    3.52    0.58
  -5  -6   3    3.09    0.69
  -5   6  -3    3.25    0.88
   5  -6  -3    3.06    0.90
   6   6  -3   13.36    2.05
   6  -6   3   13.63    1.87
  -6   6   3   16.42    1.95
  -6  -6  -3   15.11    1.74
   6   6   3   13.02    1.52
  -6  -6   3   13.19    1.05
  -6  -6   3   14.90    1.82
  -6   6  -3   14.69    1.69
   6  -6  -3   16.78    1.77
   6   6   3   11.96    2.02
   7   6  -3    1.36    1.44
  -7   6   3    3.57    1.47
  -7  -6  -3    3.86    1.42
   7  -6   3    4.70    1.43
  -7   6  -3    5.21    1.36
   7   6   3    2.89    0.98
   7  -6  -3    2.07    1.30
  -7  -6   3    2.53    1.36
  -8   6   3    3.09    1.74
   8  -6   3    2.08    1.57
  -8  -6  -3    1.50    1.49
  -8   6  -3    1.48    1.54
   8  -6  -3   -1.33    1.42
  -8  -6   3   -2.13    1.42
   0   7  -3    4.77    0.58
   0  -7   3    4.13    0.77
   0  -7  -3    3.74    0.60
   0   7  -3    4.14    0.96
   0  -7   3    4.53    0.70
   0   7  -3    4.69    1.28
   0   7   3    5.43    1.05
   0   7   3    5.66    0.59
   0  -7  -3    4.63    0.90
   1   7  -3   40.42    1.60
  -1   7   3   38.84    2.09
   1  -7   3   38.70    1.30
  -1  -7  -3   36.54    1.62
   1   7  -3   39.68    2.74
   1  -7   3   37.99    2.03
  -1  -7  -3   43.39    2.12
  -1  -7   3   38.22    1.89
  -1   7  -3   38.89    2.32
  -1   7  -3   38.74    1.11
   1  -7  -3   39.79    1.24
   1   7   3   36.99    1.39
   1   7   3   38.03    2.22
  -1  -7   3   41.03    1.75
   1  -7  -3   38.64    2.15
  -1  -7   3   38.75    1.90
  -2  -7  -3   13.66    1.32
   2  -7   3   14.79    1.47
   2   7  -3   13.60    2.22
  -2   7   3   16.09    1.47
   2   7  -3   14.61    1.07
  -2  -7  -3   14.28    1.15
  -2  -7   3   14.31    1.13
  -2   7  -3   14.09    1.48
  -2  -7   3   14.97    1.29
   2   7   3   15.43    1.80
  -2  -7   3   14.84    1.26
   2  -7  -3   15.07    1.48
   2   7   3   16.33    0.91
  -3   7   3   23.13    1.70
  -3  -7  -3   22.45    1.61
   3  -7   3   22.04    1.76
  -3  -7  -3   21.29    1.65
  -3  -7   3   22.12    1.33
   3   7   3   26.13    2.20
  -3  -7   3   22.99    1.67
  -3   7  -3   23.05    1.79
   3   7   3   27.39    1.59
  -3  -7   3   21.54    1.51
   3  -7  -3   24.01    1.84
  -4  -7  -3   12.14    1.41
  -4  -7  -3   13.84    1.46
  -4   7   3   13.45    1.44
   4  -7   3   12.07    1.58
   4   7  -3    9.64    1.91
   4  -7  -3   10.09    1.60
  -4  -7   3   14.69    1.11
  -4  -7   3   14.09    1.33
  -4   7  -3   13.88    1.62
  -4  -7   3   11.25    1.48
   4   7   3   12.57    1.93
  -5   7   3    5.21    1.14
  -5  -7  -3    5.63    1.12
  -5  -7  -3    5.47    1.10
   5  -7   3    5.31    1.22
  -5  -7   3    5.22    0.78
   5   7   3    1.66    1.53
   5  -7  -3    6.05    1.26
  -5  -7   3    4.65    1.07
  -5   7  -3    4.04    0.93
   6  -7   3    0.40    1.22
  -6  -7  -3    0.90    1.19
  -6   7   3    1.27    1.17
  -6  -7  -3    0.64    0.89
   6  -7  -3    1.20    1.15
  -6   7  -3    1.10    0.98
  -6  -7   3   -0.49    1.08
   7  -7   3    5.47    1.73
   7   7  -3    5.51    2.26
  -7   7   3   15.48    2.70
  -7  -7  -3    8.96    1.39
  -7  -7  -3    9.93    1.74
  -7   7  -3   11.49    2.04
  -7  -7   3    8.34    1.73
   7  -7  -3    8.50    1.81
   0   8   3    4.29    0.58
   0   8   3    5.70    1.33
   0   8  -3    5.42    0.57
   0   8  -3    5.03    1.24
   0  -8   3    5.01    0.69
   0  -8  -3    2.71    0.82
   0  -8   3    4.69    0.93
   0  -8  -3    3.88    0.59
   1  -8   3   13.87    1.46
  -1  -8  -3   12.14    1.48
  -1  -8  -3   11.82    1.02
  -1   8   3   17.42    1.72
   1   8  -3   11.73    1.95
   1   8  -3   13.00    0.89
  -1  -8   3   12.86    1.11
  -1   8  -3   14.14    1.69
  -1  -8   3    9.98    1.37
   1  -8  -3   14.04    1.52
   1   8   3   13.38    0.84
   1   8   3   13.52    2.17
  -2   8   3   22.62    1.83
   2  -8   3   18.60    1.75
   2   8  -3   16.49    2.28
  -2  -8  -3   15.98    1.81
   2   8  -3   22.69    1.21
  -2  -8  -3   15.70    1.33
  -2  -8   3   19.08    1.48
   2  -8  -3   18.21    1.77
  -2  -8   3   17.52    1.50
   2   8   3   20.86    1.03
  -2   8  -3   20.50    1.76
   2   8   3   16.36    2.30
   3   8  -3    7.08    1.91
  -3  -8  -3    6.66    1.27
   3  -8   3    4.82    1.06
  -3  -8  -3    5.60    1.02
  -3   8  -3    9.80    1.63
  -3  -8   3    6.92    1.20
  -3  -8   3    5.57    0.89
   3  -8  -3    4.88    1.12
  -4   8   3    9.49    1.61
  -4  -8  -3    7.05    1.19
  -4  -8  -3    6.16    1.14
   4  -8   3    5.88    1.32
   4   8  -3    4.26    1.71
  -4  -8   3    7.38    1.02
  -4  -8   3    8.20    1.25
   4   8   3    7.04    1.64
   4  -8  -3    5.75    1.34
  -4   8  -3   12.22    2.07
  -5  -8  -3    2.74    1.02
  -5  -8  -3    5.72    1.26
   5  -8   3    3.75    1.36
   5   8  -3   -0.26    1.97
  -5   8   3    4.72    1.27
   5   8   3    2.75    1.58
  -5  -8   3    4.91    1.30
   5  -8  -3    3.74    1.36
  -5   8  -3    5.84    1.29
  -5  -8   3    4.11    0.85
  -6  -8  -3    1.51    1.29
  -6  -8  -3    0.79    1.07
  -6   8   3    0.46    1.37
   6  -8   3    0.45    1.43
  -6  -8   3   -1.10    1.31
  -6   8  -3    3.20    1.27
   6  -8  -3    1.67    1.37
   0  -9   3    7.74    0.96
   0  -9  -3    9.48    0.97
   0   9  -3    9.70    1.65
   0  -9   3   10.34    1.53
   0  -9  -3   10.15    1.43
   1   9  -3    4.44    1.57
  -1  -9  -3    3.61    0.97
   1  -9   3    4.58    1.07
  -1  -9  -3    3.79    0.76
  -1   9   3    6.24    1.30
   1  -9  -3    4.58    1.17
  -1  -9   3    2.23    0.90
  -1   9  -3    5.00    1.30
  -1  -9   3    3.75    0.88
  -2  -9  -3    5.38    1.16
   2  -9   3    4.39    1.29
   2   9  -3    6.94    1.88
  -2  -9  -3    5.42    0.96
   2  -9  -3    5.47    1.32
  -2  -9   3    4.76    1.02
  -2  -9   3    5.59    1.04
   2   9   3    8.25    1.50
  -3  -9  -3    0.76    0.84
   3  -9   3    0.84    1.17
  -3   9   3    2.05    1.08
   3   9  -3   -0.67    1.60
  -3  -9  -3    1.38    0.95
   3   9   3    1.40    1.30
  -3  -9   3    2.23    0.98
  -3   9  -3    2.53    1.18
   3  -9  -3   -0.33    1.14
  -4  -9  -3    2.74    1.13
  -4   9   3    3.54    1.12
  -4  -9  -3    1.88    1.13
   4  -9   3    1.88    1.35
   4   9  -3    0.10    1.77
  -4   9  -3    4.98    1.43
  -4  -9   3    1.01    0.96
  -4  -9   3    2.57    1.24
   4   9   3    2.55    1.53
   4  -9  -3    2.02    1.30
   5  -9   3    2.07    1.53
  -5  -9  -3    5.53    1.56
   5   9  -3   -2.99    2.00
  -5  -9  -3    1.31    1.17
  -5   9   3    4.64    1.37
  -5  -9   3    2.14    1.44
   5   9   3    2.71    1.91
   5  -9  -3    4.80    1.65
   0  10  -3   11.85    2.27
   0 -10   3    9.03    1.53
   0 -10  -3    5.89    1.43
   1 -10   3    1.39    1.23
   1  10  -3    2.85    1.49
  -1 -10  -3    4.73    1.21
  -1 -10   3    3.66    1.20
  -1  10  -3    5.05    1.40
   1  10   3    4.34    1.27
   1 -10  -3    0.36    1.33
   2 -10   3    0.67    1.29
  -2 -10  -3    3.18    1.25
   2  10  -3    2.37    1.63
  -2  10  -3    3.86    1.32
   2 -10  -3    1.74    1.42
  -2 -10   3    1.79    1.21
   2  10   3    3.96    1.32
  -3 -10  -3    0.53    1.16
   3  10  -3    3.01    1.78
   3 -10   3    1.60    1.39
  -3 -10  -3    1.04    1.22
  -3 -10   3    2.38    1.22
   3  10   3    2.07    1.44
  -3  10  -3    4.71    1.40
  -3 -10   3    1.37    1.31
   3 -10  -3    1.36    1.39
  -4 -10  -3   -0.57    1.18
  -4 -10  -3   -0.51    1.51
   4  10  -3   -0.17    2.01
   4  10   3    0.98    1.64
  -4 -10   3   -3.24    1.50
   0   0  -4  147.48    3.68
   0   0   4  145.27    3.66
   0   0  -4  142.72    3.64
   0   0   4  144.75    3.67
   0   0  -4  149.57    3.76
   0   0  -4  141.91    3.69
  -1   0  -4  159.41    4.04
   1   0  -4  152.10    4.12
  -1   0  -4  151.13    3.84
  -1   0   4  154.76    4.12
   1   0   4  152.48    4.02
  -1   0   4  153.49    3.97
   1   0  -4  154.21    4.00
  -1   0   4  153.26    3.78
   1   0  -4  158.33    3.79
   1   0   4  155.72    3.88
   2   0   4  745.94   17.97
  -2   0  -4  740.62   17.68
  -2   0   4  759.49   17.92
   2   0  -4  725.02   18.19
  -2   0   4  755.69   18.18
  -2   0  -4  762.82   17.98
   2   0  -4  753.69   17.90
   3   0  -4  324.68    7.93
   3   0   4  331.13    8.03
   3   0  -4  333.61    8.31
   3   0   4  328.85    8.39
   3   0   4  316.15    7.97
  -3   0   4  327.17    8.34
   3   0  -4  329.85    8.75
  -3   0  -4  343.06    8.41
   3   0   4  330.37    8.23
  -3   0  -4  322.94    8.12
  -3   0   4  332.71    7.91
  -4   0  -4   40.97    1.69
   4   0  -4   39.01    1.59
   4   0   4   39.04    1.67
  -4   0   4   39.99    1.28
   4   0  -4   40.33    1.35
   4   0  -4   39.79    1.90
  -4   0  -4   39.71    1.52
   4   0   4   38.89    1.41
  -4   0   4   37.75    1.63
   4   0   4   39.01    1.37
   4   0  -4   39.78    1.97
   4   0   4   38.40    1.61
   5   0   4    5.58    0.60
   5   0  -4    6.83    0.66
  -5   0   4    6.54    0.85
   5   0  -4    5.77    0.96
   5   0   4    5.93    0.65
  -5   0   4    6.13    0.57
   5   0   4    6.97    0.89
  -5   0  -4    6.47    0.76
   5   0   4    6.02    0.84
   5   0  -4    6.57    1.00
   5   0  -4    7.32    0.79
  -5   0  -4    5.94    0.87
   6   0   4    0.60    0.59
  -6   0   4   -0.13    0.39
   6   0   4    0.98    0.41
  -6   0   4   -0.04    0.55
   6   0   4   -0.07    0.54
  -6   0  -4    0.72    0.60
   6   0  -4    0.80    0.42
   6   0  -4    0.82    0.55
   6   0  -4    0.80    0.72
  -6   0  -4    0.67    0.51
   6   0   4    0.48    0.45
   6   0  -4   -1.30    0.96
   7   0   4   53.62    2.58
  -7   0  -4   59.59    2.59
   7   0  -4   56.17    3.13
   7   0  -4   58.60    2.16
  -7   0   4   55.82    2.10
   7   0   4   56.50    2.15
  -7   0   4   57.22    2.64
   7   0   4   55.59    2.74
   8   0   4    0.96    1.14
  -8   0   4   -0.26    0.85
  -8   0  -4   -0.28    0.82
   8   0   4    1.33    0.93
   8   0  -4   -0.58    0.65
   8   0  -4   -0.83    1.08
  -9   0   4    2.79    1.27
   9   0   4    0.59    1.36
  -9   0  -4    2.98    1.28
   9   0   4    0.30    1.19
   9   0  -4    2.79    1.75
  10   0   4    2.36    1.70
  10   0   4   -0.79    1.88
  10   0  -4    3.49    2.12
 -10   0  -4    1.49    1.47
 -10   0   4    0.21    1.51
   0   1   4   34.71    1.13
   0   1  -4   33.69    1.14
   0   1  -4   32.66    1.13
   0  -1   4   33.15    1.14
   0   1   4   32.18    1.11
   0  -1  -4   34.09    1.09
   0  -1   4   33.66    1.12
   0   1   4   32.43    1.02
   0  -1  -4   32.38    0.96
   0  -1  -4   32.20    1.11
   0  -1   4   33.47    1.07
   0   1  -4   33.60    1.06
   1   1  -4  125.29    3.40
   1   1  -4  126.50    3.10
   1   1  -4  131.04    3.52
  -1   1   4  125.62    3.30
   1  -1   4  126.84    3.43
   1  -1   4  132.49    3.30
   1  -1   4  130.68    3.40
  -1  -1  -4  120.64    3.21
  -1   1   4  122.69    3.46
  -1  -1  -4  130.28    3.42
  -1   1  -4  125.60    3.25
   1  -1  -4  128.10    3.39
  -1   1  -4  123.82    3.35
   1   1   4  131.26    3.26
   1   1   4  128.56    3.47
  -1  -1   4  131.01    3.12
   1  -1  -4  127.73    3.30
   1  -1  -4  123.64    3.36
  -1   1  -4  129.70    3.42
  -1  -1   4  127.54    3.43
  -2  -1  -4    8.76    0.51
  -2   1   4    8.88    0.50
   2   1  -4    8.98    0.72
  -2   1   4    9.07    0.60
  -2  -1  -4    9.27    0.63
   2  -1   4    7.57    0.62
  -2  -1  -4    8.79    0.42
   2  -1   4    7.94    0.61
   2   1  -4    7.88    0.60
   2  -1   4    8.15    0.49
   2   1   4    8.01    0.49
   2  -1  -4    8.05    0.62
   2   1   4    9.32    0.62
  -2  -1   4    8.14    0.71
  -2   1  -4    8.37    0.61
  -2  -1   4    8.51    0.62
  -2   1  -4    7.44    0.51
   2  -1  -4    8.80    0.52
   2  -1  -4    9.09    0.53
  -2   1  -4    7.68    0.48
   3   1  -4    8.53    0.68
   3  -1   4    8.74    0.58
  -3   1   4    7.96    0.54
  -3  -1  -4    7.21    0.56
  -3   1   4    7.92    0.60
   3  -1   4    8.04    0.69
  -3  -1  -4    7.93    0.70
   3   1  -4    7.62    0.78
   3  -1  -4    8.62    0.81
  -3   1  -4    8.67    0.72
  -3  -1   4    8.42    0.82
   3   1   4    8.87    0.65
   3  -1  -4    6.94    0.65
   3   1   4    7.15    0.51
   3   1   4    7.56    0.57
   3  -1  -4    7.49    0.69
  -3   1  -4    7.93    0.50
   3   1   4    8.48    0.54
  -3  -1   4    8.27    0.67
  -3   1  -4    7.15    0.59
   4  -1   4  116.15    3.09
   4   1  -4  113.25    3.86
  -4  -1  -4  114.15    3.40
  -4  -1  -4  114.69    3.48
   4  -1   4  111.74    3.55
  -4   1   4  115.55    3.41
   4   1  -4  118.08    2.94
   4   1  -4  112.90    3.47
  -4   1   4  110.96    3.38
   4  -1   4  115.86    3.19
   4   1   4  109.72    3.36
   4  -1  -4  114.44    3.34
  -4  -1   4  117.80    3.90
   4  -1  -4  112.90    3.94
  -4   1  -4  118.97    3.57
   4  -1  -4  115.53    3.67
  -4  -1   4  116.80    3.58
   4   1   4  111.77    3.27
   4   1   4  114.76    3.48
  -4   1  -4  109.14    3.43
  -4  -1   4  115.56    2.89
  -4   1  -4  111.84    3.23
   4  -1  -4  113.94    3.22
   4   1   4  114.01    3.20
   5  -1   4   72.27    2.23
   5   1  -4   71.24    2.60
  -5   1   4   75.00    2.59
  -5  -1  -4   71.87    2.62
  -5   1   4   73.95    2.33
   5   1  -4   76.36    2.14
   5   1  -4   72.86    3.06
   5  -1   4   69.49    2.70
   5  -1   4   69.29    2.32
  -5  -1  -4   75.04    2.63
   5  -1  -4   73.98    2.48
   5  -1  -4   69.79    3.09
   5   1   4   73.09    2.62
  -5   1  -4   70.57    2.42
   5   1   4   72.55    2.32
   5  -1  -4   70.48    2.34
   5   1   4   69.43    2.55
   5   1   4   70.90    2.41
   5  -1  -4   71.81    2.77
  -5  -1   4   72.86    2.74
  -5  -1   4   75.28    2.05
  -5   1  -4   71.31    2.64
  -6  -1  -4   54.71    2.36
  -6   1   4   55.25    2.30
   6   1  -4   55.44    1.86
   6  -1   4   57.68    2.62
  -6  -1  -4   53.14    2.29
   6  -1   4   52.16    2.01
   6   1  -4   56.85    2.86
   6  -1   4   55.00    1.90
   6  -1   4   53.63    2.42
  -6   1   4   53.56    2.03
   6   1   4   56.65    2.35
  -6  -1   4   58.09    1.80
  -6  -1   4   58.75    2.53
   6  -1  -4   55.94    2.18
  -6   1  -4   54.49    2.19
   6   1   4   50.30    2.12
   6  -1  -4   55.47    2.96
  -6   1  -4   55.81    2.36
   6   1   4   54.14    2.35
   6  -1  -4   53.77    2.09
   7  -1   4    7.40    1.43
  -7  -1  -4    5.94    1.03
   7   1  -4    5.97    0.82
   7   1  -4    5.22    1.35
   7  -1   4    4.74    1.08
  -7   1   4    6.48    1.03
  -7  -1  -4    4.88    0.94
  -7   1   4    5.01    0.80
   7  -1  -4    3.85    1.28
  -7  -1   4    6.13    1.09
   7  -1  -4    5.49    0.82
   7   1   4    6.33    1.04
   7   1   4    5.76    1.02
   7   1   4    6.90    0.94
  -7  -1   4    6.64    0.82
  -7   1  -4    6.20    0.99
  -8   1   4   -0.11    0.88
   8   1  -4   -0.21    0.56
  -8  -1  -4   -0.52    0.83
  -8   1   4    0.11    1.17
   8  -1   4   -0.64    1.22
   8   1  -4    0.12    1.06
   8   1   4    1.08    0.94
  -8  -1   4   -0.67    0.87
   8  -1  -4    0.74    1.20
  -8   1  -4    0.78    1.01
   8  -1  -4   -1.49    0.76
   8   1   4   -1.03    0.98
  -9  -1  -4   -0.71    1.16
   9   1  -4    0.69    1.61
   9  -1   4    0.57    1.12
  -9   1   4    2.06    1.21
   9  -1   4    0.28    1.42
   9   1   4    1.13    1.12
  -9  -1   4    0.87    1.29
   9   1   4    1.51    1.42
  -9   1  -4    1.94    1.12
   9  -1  -4    0.37    1.02
   9  -1  -4   -0.23    1.62
 -10  -1  -4    8.41    1.89
 -10   1   4    9.18    1.64
  10   1  -4    4.60    2.12
  10  -1   4    6.73    1.95
  10  -1   4    7.68    2.10
 -10  -1   4    6.03    1.75
  10   1   4    8.22    1.82
  10   1   4    4.54    1.95
 -10   1  -4    8.79    1.59
  10  -1  -4    8.08    2.53
   0   2  -4   13.31    1.00
   0   2  -4   10.56    0.56
   0  -2   4   11.95    0.62
   0  -2  -4   10.32    0.52
   0   2   4    9.93    0.54
   0  -2   4   11.25    0.62
   0   2   4   10.68    0.60
   0   2  -4   11.50    0.56
   0  -2   4   13.20    0.73
   0  -2  -4   10.09    0.63
   0  -2  -4   10.03    0.62
   0   2   4   10.99    0.67
   1   2  -4  271.29    6.75
  -1   2   4  255.71    6.70
   1  -2   4  276.55    6.93
   1   2  -4  272.12    6.87
  -1  -2  -4  274.05    6.80
   1  -2   4  271.05    6.79
  -1  -2  -4  258.61    6.58
   1   2  -4  270.64    6.46
  -1  -2  -4  262.33    6.53
  -1  -2   4  276.45    6.89
  -1   2  -4  264.53    6.47
   1  -2  -4  262.73    6.47
  -1   2  -4  285.41    6.76
  -1   2  -4  260.91    6.54
   1  -2  -4  273.79    6.59
   1  -2  -4  268.14    6.68
   1  -2  -4  256.90    6.57
  -1   2  -4  261.56    6.78
   1  -2  -4  265.13    6.72
   1   2   4  261.90    6.73
  -1  -2   4  265.92    6.72
   1   2   4  261.14    6.48
  -1  -2   4  262.68    6.44
   1   2   4  267.05    6.48
  -2   2   4   84.05    2.57
   2  -2   4   90.60    2.73
  -2  -2  -4   84.84    2.40
  -2   2   4   85.20    2.73
  -2   2   4   87.02    2.39
   2   2  -4   90.26    2.67
  -2  -2  -4   87.11    2.63
   2   2  -4   86.53    2.79
  -2  -2  -4   86.21    2.48
   2  -2   4   92.61    2.37
   2  -2   4   85.99    2.69
  -2  -2   4   88.35    2.70
  -2   2  -4   87.05    2.67
   2   2   4   84.22    2.43
   2  -2  -4   84.76    2.56
   2  -2  -4   88.62    2.59
  -2   2  -4   88.42    2.52
  -2   2  -4   87.26    2.27
   2   2   4   90.03    2.43
   2   2   4   86.72    2.63
  -2  -2   4   89.27    2.88
   2  -2  -4   88.95    2.44
  -3  -2  -4   17.58    0.98
   3   2  -4   18.23    1.03
  -3   2   4   19.09    0.91
  -3  -2  -4   17.26    0.88
   3  -2   4   18.24    1.05
   3   2  -4   16.93    1.13
  -3   2   4   18.03    0.86
  -3   2   4   16.96    1.11
  -3  -2  -4   16.62    0.89
   3  -2   4   18.28    0.75
   3  -2   4   18.95    1.05
  -3  -2   4   17.92    1.03
  -3   2  -4   18.47    0.92
   3  -2  -4   18.88    0.84
  -3   2  -4   17.68    0.73
   3   2   4   17.92    0.88
   3   2   4   16.63    0.95
  -3  -2   4   19.67    1.26
   3   2   4   18.81    0.86
   3  -2  -4   18.46    1.02
  -3   2  -4   18.42    1.06
   3  -2  -4   17.38    0.91
  -4   2   4   23.65    1.08
  -4  -2  -4   21.47    1.17
   4  -2   4   21.59    1.29
   4   2  -4   21.71    1.38
   4  -2   4   24.52    1.17
  -4  -2  -4   20.83    1.16
  -4  -2  -4   22.70    1.25
   4   2  -4   21.50    1.23
   4  -2   4   23.16    0.91
  -4   2   4   22.08    1.11
  -4   2   4   19.48    1.39
   4   2   4   20.93    1.16
   4  -2  -4   20.65    1.20
   4  -2  -4   22.28    1.10
  -4  -2   4   21.32    1.50
   4  -2  -4   23.03    1.04
   4   2   4   21.97    1.07
  -4  -2   4   21.08    1.28
   4   2   4   22.39    1.04
  -4   2  -4   22.08    1.27
  -4   2  -4   20.63    1.14
  -4   2  -4   21.12    0.93
   5   2  -4    2.32    0.74
  -5  -2  -4    3.57    0.67
  -5  -2  -4    2.84    0.65
   5  -2   4    2.83    0.68
   5  -2   4    3.66    0.50
  -5   2   4    3.34    0.58
   5   2  -4    2.22    0.55
   5  -2   4    3.38    0.61
  -5   2   4    4.09    0.65
  -5   2  -4    3.39    0.54
   5   2   4    3.01    0.63
   5  -2  -4    3.24    0.56
   5  -2  -4    3.17    0.62
   5  -2  -4    3.61    0.57
  -5  -2   4    4.17    0.93
  -5  -2   4    3.61    0.77
  -5   2  -4    3.19    0.75
   5  -2  -4    3.36    0.88
   5   2   4    4.47    0.62
  -5   2  -4    2.95    0.68
   5   2   4    2.56    0.57
   6  -2   4    8.80    0.93
   6   2  -4    7.70    1.30
  -6   2   4    7.03    0.99
   6  -2   4    7.21    1.10
  -6  -2  -4    7.95    1.15
   6   2  -4    7.89    0.70
   6  -2   4    7.72    0.73
  -6  -2  -4    7.81    1.10
  -6   2   4    8.94    1.00
   6  -2  -4    6.54    0.95
  -6  -2   4    6.82    1.13
   6   2   4    7.51    0.99
   6  -2  -4    6.51    1.20
   6   2   4    6.52    1.08
  -6   2  -4    6.85    1.24
   6   2   4    6.85    1.06
  -6   2  -4    6.41    0.85
   6  -2  -4    8.48    0.89
  -6   2  -4    6.34    1.12
   7  -2   4   17.84    1.84
   7  -2   4   17.27    1.10
   7   2  -4   18.01    2.16
  -7   2   4   19.04    1.45
   7  -2   4   16.46    1.87
  -7  -2  -4   19.09    1.59
  -7   2   4   15.69    1.34
   7   2  -4   16.36    1.03
  -7  -2  -4   18.20    1.65
   7  -2  -4   16.39    1.39
   7  -2  -4   18.16    2.15
   7   2   4   18.41    1.39
   7  -2  -4   17.94    1.36
  -7  -2   4   14.99    0.91
   7   2   4   16.50    1.50
  -7  -2   4   18.16    1.71
  -7   2  -4   17.49    1.36
   7   2   4   15.82    1.55
   8   2  -4    4.70    0.70
  -8  -2  -4    5.12    1.11
   8   2  -4    5.00    1.28
   8  -2   4    5.55    1.13
  -8   2   4    5.25    1.17
   8   2   4    4.88    1.15
   8  -2  -4    4.00    1.41
   8  -2  -4    4.34    0.96
   8   2   4    4.84    1.18
  -8  -2   4    3.90    1.10
  -8   2  -4    3.18    0.98
   9  -2   4    0.95    1.27
   9   2  -4    3.48    1.55
  -9   2   4    3.84    1.24
   9  -2   4    0.41    1.57
  -9  -2  -4    0.82    1.19
   9  -2  -4    1.14    1.61
   9  -2  -4    0.02    1.11
  -9  -2   4    2.08    1.31
  -9   2  -4    3.23    1.16
   9   2   4    1.85    1.32
   9   2   4    0.57    1.13
 -10  -2  -4    5.32    2.05
  10  -2   4    4.67    1.72
  10  -2   4   -1.30    1.99
 -10   2   4    2.48    1.54
  10   2  -4    1.90    2.08
 -10  -2   4    0.58    1.87
  10  -2  -4    1.92    2.56
 -10   2  -4    1.04    1.49
   0  -3  -4   44.16    1.29
   0  -3   4   41.48    1.50
   0   3  -4   45.58    1.51
   0  -3   4   46.92    1.78
   0  -3  -4   44.81    1.69
   0   3   4   43.51    1.47
   0   3  -4   44.38    1.45
   0   3  -4   42.46    1.89
   0  -3   4   43.83    1.46
   0   3   4   44.26    1.34
   0  -3  -4   44.94    1.66
   1   3  -4   19.69    0.81
  -1  -3  -4   20.37    0.83
  -1  -3  -4   21.66    1.14
   1  -3   4   22.54    1.41
  -1   3   4   20.47    0.95
   1   3  -4   21.71    1.23
   1  -3   4   20.80    1.00
   1   3  -4   18.58    1.07
   1  -3  -4   19.44    0.96
   1   3   4   21.38    1.19
  -1   3  -4   20.12    0.83
   1   3   4   20.38    0.80
   1  -3  -4   20.77    1.03
   1  -3  -4   21.36    0.85
  -1  -3   4   21.83    1.12
  -1   3  -4   19.94    0.78
  -1   3  -4   19.64    1.21
   1  -3  -4   20.99    1.00
   1   3   4   20.79    1.02
  -1   3  -4   20.78    0.99
  -1  -3   4   20.35    0.87
  -1  -3   4   20.20    0.96
   1  -3  -4   21.66    0.72
  -2   3   4   32.54    1.38
  -2  -3  -4   33.49    1.27
  -2  -3  -4   33.90    1.25
   2   3  -4   32.61    1.51
   2  -3   4   31.57    1.43
   2  -3   4   32.32    1.69
  -2  -3  -4   34.27    1.42
   2   3  -4   33.58    1.39
  -2   3   4   32.06    1.39
   2   3   4   32.49    1.52
   2   3   4   32.13    1.36
  -2   3  -4   32.46    1.40
  -2  -3   4   32.35    1.40
  -2   3  -4   32.66    0.99
   2   3   4   33.34    1.17
   2  -3  -4   32.23    1.38
  -2  -3   4   33.77    1.08
  -2  -3   4   32.50    1.06
  -2   3  -4   33.56    1.42
   2  -3  -4   33.47    1.10
   2  -3  -4   32.92    1.09
  -2   3  -4   34.07    1.12
  -2  -3   4   33.66    1.57
   2  -3  -4   33.40    1.34
  -3  -3  -4   13.23    0.95
   3   3  -4   14.81    1.07
  -3   3   4   13.43    0.93
   3  -3   4   12.80    0.99
   3  -3   4   14.13    1.21
  -3  -3  -4   14.94    0.90
  -3  -3  -4   13.89    0.87
   3   3  -4   13.09    0.94
   3  -3   4   14.37    0.70
  -3   3   4   13.62    1.01
  -3   3   4   13.89    0.71
  -3   3  -4   13.31    0.87
   3   3   4   14.96    0.96
   3  -3  -4   14.55    0.92
  -3  -3   4   13.58    0.99
   3  -3  -4   14.32    0.93
  -3  -3   4   13.99    0.55
  -3   3  -4   12.37    0.99
  -3  -3   4   12.89    0.55
  -3  -3   4   14.59    1.13
  -3   3  -4   11.43    0.65
   3   3   4   13.54    0.76
   3  -3  -4   13.49    0.66
   3   3   4   12.51    0.89
  -4  -3  -4    9.03    0.92
  -4  -3  -4    9.58    0.89
   4   3  -4    9.40    1.04
   4  -3   4    7.00    0.95
  -4   3   4    9.30    1.03
  -4   3   4    9.31    0.64
   4   3  -4   11.36    0.99
  -4   3   4   10.17    0.95
  -4  -3  -4    9.27    0.92
   4  -3   4    9.06    1.11
  -4  -3   4    9.82    1.23
  -4   3  -4    8.48    1.04
  -4   3  -4    9.22    0.57
  -4   3  -4    8.49    0.84
   4   3   4   10.76    0.80
   4  -3  -4    9.78    0.85
   4   3   4    9.54    0.75
   4   3   4    8.71    0.85
  -4  -3   4    9.73    1.02
   4  -3  -4    9.71    0.69
   4  -3  -4    8.57    0.87
   5  -3   4   43.94    1.47
   5   3  -4   43.93    2.11
   5  -3   4   43.33    1.97
  -5  -3  -4   44.82    2.07
  -5  -3  -4   43.62    2.04
  -5  -3  -4   39.27    1.90
   5  -3   4   43.71    2.17
   5   3  -4   43.78    2.25
  -5   3   4   45.26    1.67
  -5   3   4   42.19    2.35
  -5   3   4   42.42    1.90
  -5   3  -4   43.00    2.03
  -5   3  -4   44.11    2.11
   5  -3  -4   44.14    1.59
  -5   3  -4   41.01    1.56
  -5  -3   4   43.90    2.20
   5  -3  -4   41.87    1.90
   5   3   4   38.92    1.77
   5  -3  -4   42.53    1.97
  -5  -3   4   42.24    2.36
   5   3   4   41.44    1.91
   5   3   4   45.60    1.83
   6   3  -4    2.67    0.97
  -6   3   4    2.48    0.67
  -6  -3  -4    2.79    0.75
   6  -3   4    3.19    0.49
  -6   3   4    1.48    0.53
  -6  -3  -4    2.98    0.88
   6  -3   4    3.39    0.80
  -6  -3  -4    1.65    0.68
   6  -3   4    1.95    0.81
   6  -3  -4    1.58    0.74
  -6   3  -4    2.63    0.85
  -6  -3   4    3.32    0.87
   6  -3  -4    2.67    0.58
  -6   3  -4    1.61    0.51
   6   3   4    2.63    0.74
   6   3   4    2.61    0.70
  -7  -3  -4   10.47    1.63
   7   3  -4   13.71    1.82
   7  -3   4   12.74    1.69
   7  -3   4   14.12    0.92
  -7  -3  -4   11.89    1.53
  -7   3   4   10.90    1.17
   7  -3  -4   14.55    1.11
  -7   3  -4   11.15    1.72
  -7   3  -4   13.97    1.20
   7   3   4   14.22    1.47
   7  -3  -4   11.54    1.45
   7   3   4   12.17    1.45
   7   3   4   15.10    1.53
  -7  -3   4   10.90    1.66
   7  -3  -4   12.55    1.98
   8  -3   4    5.51    1.44
   8   3  -4    5.58    1.39
  -8  -3  -4    7.20    1.46
   8  -3   4    4.90    1.23
  -8   3   4    7.83    1.18
  -8  -3   4    5.52    1.31
   8  -3  -4    6.57    1.79
  -8   3  -4    7.73    1.12
   8   3   4    6.01    1.13
   8   3   4    4.81    1.17
   8  -3  -4    5.63    1.16
   9   3  -4    0.26    1.46
  -9  -3  -4    3.19    1.47
   9  -3   4    1.83    1.51
   9  -3   4    0.78    1.79
  -9   3   4    1.02    1.12
  -9   3  -4    1.06    1.05
   9   3   4   -1.11    2.39
   9  -3  -4    1.63    1.26
  -9  -3   4   -0.11    1.52
   9  -3  -4    1.21    1.88
   0  -4  -4   -0.20    0.28
   0   4  -4    0.03    0.22
   0  -4   4    0.15    0.27
   0  -4   4    0.37    0.24
   0   4   4   -0.23    0.20
   0  -4  -4    0.35    0.33
   0  -4  -4   -0.10    0.19
   0   4   4   -0.51    0.29
   0   4  -4    0.83    0.78
   0  -4   4    0.59    0.50
   0   4  -4    0.09    0.27
   0  -4  -4   -0.31    0.59
  -1  -4  -4   24.04    0.99
   1  -4   4   25.71    0.97
   1  -4   4   23.61    1.18
   1   4  -4   21.32    1.10
  -1   4   4   22.87    1.12
   1  -4   4   25.30    1.75
  -1  -4  -4   26.55    1.48
   1   4  -4   23.61    1.61
  -1  -4  -4   23.71    1.24
   1   4  -4   23.76    1.09
  -1  -4   4   23.61    1.03
   1   4   4   22.51    1.24
   1  -4  -4   24.12    0.78
  -1  -4   4   23.64    1.34
   1  -4  -4   25.09    1.40
  -1   4  -4   24.00    0.91
  -1   4  -4   26.48    1.24
   1  -4  -4   25.29    1.27
  -1   4  -4   24.08    1.51
  -1  -4   4   24.47    1.12
   1  -4  -4   23.96    1.23
   1   4   4   24.22    0.91
   2  -4   4   50.14    1.99
   2  -4   4   48.56    2.36
   2   4  -4   48.30    1.83
  -2  -4  -4   50.95    1.96
  -2  -4  -4   49.82    1.76
  -2   4   4   47.68    1.88
   2   4  -4   47.55    2.14
  -2   4   4   46.54    1.93
  -2  -4  -4   49.85    1.81
  -2   4  -4   51.01    1.98
  -2  -4   4   49.99    2.14
   2   4   4   48.87    1.90
  -2  -4   4   51.02    1.93
   2  -4  -4   49.05    1.95
  -2   4  -4   50.62    1.34
   2  -4  -4   46.95    1.92
   2   4   4   46.20    1.98
  -2  -4   4   49.67    1.63
  -2  -4   4   49.00    1.59
  -2   4  -4   47.82    1.43
   2  -4  -4   47.71    1.43
   2   4   4   49.43    1.61
   2  -4  -4   50.50    1.34
  -2   4  -4   48.46    1.95
  -3  -4  -4   71.98    2.50
  -3   4   4   69.26    2.55
   3  -4   4   71.31    2.91
  -3  -4  -4   71.70    2.46
   3   4  -4   72.98    2.54
   3  -4   4   71.45    2.70
   3   4  -4   72.34    2.78
  -3  -4  -4   73.19    2.56
   3  -4  -4   71.08    1.95
  -3  -4   4   73.53    2.07
   3  -4  -4   70.33    1.94
   3   4   4   68.47    2.45
  -3  -4   4   71.02    2.84
  -3   4  -4   71.48    2.47
  -3   4  -4   74.85    2.65
  -3   4  -4   72.63    1.98
   3  -4  -4   68.72    2.55
   3   4   4   65.84    2.57
   3  -4  -4   71.35    2.50
  -3  -4   4   73.03    2.62
  -3  -4   4   58.24    2.43
   3   4   4   69.80    2.21
  -3   4  -4   69.83    1.87
  -4   4   4   18.14    1.28
   4  -4   4   17.02    1.64
   4   4  -4   16.99    1.35
   4  -4   4   15.92    1.37
  -4   4   4   16.62    1.18
  -4  -4  -4   19.12    1.29
  -4   4   4   17.67    1.37
   4  -4   4   18.33    0.87
  -4  -4  -4   16.86    1.22
  -4  -4  -4   18.65    1.27
   4   4  -4   18.00    1.24
  -4  -4   4   17.43    0.80
  -4  -4   4   20.00    1.40
  -4   4  -4   17.53    0.88
   4  -4  -4   17.35    1.20
   4   4   4   18.40    1.19
   4   4   4   18.98    1.38
  -4   4  -4   19.65    1.38
   4   4   4   18.56    1.02
  -4  -4   4   18.28    1.54
  -4  -4   4   18.54    0.82
   4  -4  -4   18.87    0.79
  -4   4  -4   17.78    1.21
   4  -4  -4   18.28    1.26
  -5   4   4    8.31    1.27
  -5  -4  -4    7.84    1.15
  -5  -4  -4    9.42    1.13
   5  -4   4    8.12    1.42
   5   4  -4    8.40    1.28
  -5  -4  -4    9.31    1.30
  -5   4   4    7.48    1.12
  -5   4   4    8.31    0.68
   5  -4   4    9.06    1.25
   5  -4   4    8.22    0.73
   5  -4  -4    8.15    1.13
   5   4   4    8.73    1.08
  -5   4  -4    8.78    0.66
  -5   4  -4    8.07    1.10
   5  -4  -4    8.83    0.65
   5   4   4    8.04    1.04
  -5  -4   4   10.06    1.28
  -5  -4   4    8.59    0.59
  -6   4   4    1.06    0.85
  -6   4   4    1.75    0.48
   6  -4   4    1.83    0.46
  -6  -4  -4    1.66    0.79
   6   4  -4    1.14    0.90
  -6  -4  -4    3.20    0.88
   6  -4   4    2.31    1.02
  -6  -4  -4    1.20    0.95
   6   4   4    0.39    0.78
  -6   4  -4    2.14    0.51
   6  -4  -4    2.07    0.48
   6   4   4    1.13    0.68
   6  -4  -4    1.33    0.79
  -6  -4   4    1.04    0.80
  -6   4  -4    0.72    0.76
  -7   4   4   16.40    1.25
  -7  -4  -4   16.43    1.75
  -7  -4  -4   16.09    2.21
   7  -4   4   16.69    1.01
   7   4  -4   18.60    1.94
   7  -4   4   17.42    1.83
  -7   4  -4   16.34    1.82
   7  -4  -4   16.01    1.69
   7   4   4   16.47    1.65
  -7  -4   4   17.95    1.89
   7   4   4   17.50    1.74
   7  -4  -4   20.41    1.08
  -7   4  -4   18.28    1.29
  -8   4   4    7.94    1.35
   8  -4   4    3.93    1.34
  -8  -4  -4    6.07    1.46
   8   4  -4    6.76    1.57
   8  -4  -4    2.63    1.66
   8   4   4    3.98    1.43
  -8   4  -4    5.23    1.01
   8   4   4    5.35    1.31
  -8  -4   4    6.92    1.64
  -8   4  -4    6.08    1.52
   8  -4  -4    6.54    1.26
   9   4  -4   17.96    2.84
   9  -4   4   21.27    3.59
  -9  -4  -4   22.21    2.58
   9  -4   4   17.74    2.84
   9   4   4   17.60    2.41
  -9  -4   4   16.64    2.59
   9  -4  -4   18.10    2.66
   9  -4  -4   16.48    2.93
   9   4   4   15.45    1.96
   0  -5  -4   93.68    3.50
   0   5  -4   89.37    3.48
   0   5  -4   93.55    2.69
   0   5   4   95.05    2.98
   0  -5  -4   96.28    3.15
   0  -5  -4   91.70    3.13
   0  -5   4   95.01    2.75
   0  -5  -4   92.53    2.60
   0  -5   4   89.71    2.96
   0   5   4   95.34    2.54
   0   5  -4   91.04    2.94
   1   5  -4   71.03    2.24
  -1  -5  -4   67.53    2.51
  -1  -5  -4   69.56    2.54
  -1   5   4   67.66    2.39
  -1  -5  -4   69.83    2.18
  -1  -5  -4   68.88    2.76
   1  -5   4   66.87    2.02
   1   5  -4   68.01    2.28
   1   5  -4   62.61    2.93
   1  -5   4   70.03    3.09
   1  -5   4   67.19    2.47
  -1   5  -4   65.15    2.77
   1  -5  -4   71.59    2.58
  -1  -5   4   71.31    2.33
  -1   5  -4   67.14    2.43
   1  -5  -4   69.87    2.57
  -1  -5   4   68.49    2.29
   1  -5  -4   66.86    1.86
  -1   5  -4   68.16    1.96
   1  -5  -4   65.93    2.77
   1   5   4   67.76    1.99
   1   5   4   64.72    2.46
  -1  -5   4   68.30    2.69
  -2  -5  -4   37.38    1.76
   2  -5   4   37.54    1.75
   2   5  -4   36.61    2.21
   2   5  -4   38.18    1.61
   2  -5   4   33.95    2.40
  -2  -5  -4   36.46    1.71
  -2   5   4   37.09    1.70
  -2  -5  -4   37.85    1.75
  -2  -5  -4   36.92    1.56
   2   5   4   36.22    1.94
  -2   5  -4   35.07    1.76
   2  -5  -4   37.41    1.79
  -2  -5   4   37.96    1.67
  -2  -5   4   36.21    1.91
   2  -5  -4   36.13    1.08
  -2  -5   4   37.86    1.44
  -2   5  -4   35.44    1.82
   2   5   4   36.34    1.34
  -2  -5   4   37.02    1.44
   2  -5  -4   36.00    0.99
  -2   5  -4   34.99    0.99
   2  -5  -4   35.78    1.96
  -2   5  -4   34.39    1.08
  -3  -5  -4    7.45    1.02
  -3   5   4    5.97    0.87
   3  -5   4    5.78    1.25
  -3  -5  -4    6.39    0.84
   3  -5   4    6.38    0.96
  -3   5   4    7.79    1.05
   3   5  -4    5.31    0.89
   3   5  -4    7.26    1.32
  -3  -5  -4    6.39    1.03
   3  -5  -4    5.75    0.87
   3   5   4    6.37    0.69
  -3  -5   4    6.72    0.59
  -3  -5   4    6.79    1.14
  -3   5  -4    6.31    0.93
   3  -5  -4    8.11    1.16
  -3  -5   4    5.08    0.70
  -3   5  -4    5.34    0.96
   3   5   4    5.83    0.91
   3   5   4    8.78    1.48
  -3  -5   4    7.37    0.93
  -4   5   4   18.04    1.52
   4  -5   4   17.20    1.51
   4   5  -4   19.77    1.74
   4   5  -4   24.24    2.25
  -4  -5  -4   19.97    1.53
  -4  -5  -4   18.78    1.42
  -4  -5  -4   18.11    1.39
  -4  -5   4   18.90    1.54
   4   5   4   21.21    1.44
  -4   5  -4   18.29    1.40
  -4  -5   4   18.09    1.28
  -4   5  -4   18.73    0.69
   4  -5  -4   18.44    0.63
   4  -5  -4   17.64    1.42
  -4  -5   4   19.03    0.91
   4   5   4   19.56    1.36
  -4   5  -4   18.47    0.71
   4   5   4   19.32    1.79
  -5  -5  -4   11.60    1.33
   5   5  -4    8.57    1.58
  -5  -5  -4   11.69    1.32
  -5   5   4   10.93    1.60
   5  -5   4    9.77    1.43
  -5  -5  -4   11.49    1.55
   5   5   4   11.72    1.26
  -5  -5   4   12.69    1.41
   5  -5  -4    8.51    1.36
  -5   5  -4    9.65    1.28
   5   5   4    8.41    1.53
  -5   5  -4    8.44    1.08
  -5  -5   4    9.64    0.81
  -5  -5   4    9.29    0.72
   5  -5  -4   10.81    0.52
  -6  -5  -4   18.57    1.74
  -6  -5  -4   17.09    2.18
  -6   5   4   18.11    1.97
  -6  -5  -4   16.56    1.95
   6  -5   4   15.77    1.03
  -6   5   4   17.72    0.95
   6  -5   4   19.04    1.86
   6   5  -4   16.24    1.85
   6   5   4   19.60    1.55
  -6  -5   4   17.68    1.84
  -6   5  -4   18.97    1.77
  -6   5  -4   17.01    1.02
   6  -5  -4   20.01    0.91
   7   5  -4   10.82    1.89
  -7   5   4    9.66    1.05
   7  -5   4   14.82    1.94
  -7   5   4   13.23    2.27
  -7  -5  -4   10.96    1.64
   7  -5  -4   11.52    1.76
   7   5   4   11.93    1.58
  -7   5  -4   14.38    1.87
  -7  -5   4   13.92    2.10
  -7   5  -4   13.01    1.14
   7   5   4   10.52    1.63
   8  -5   4    4.98    1.55
  -8  -5  -4    7.98    1.83
   8   5  -4    4.22    1.71
   8   5   4    7.97    1.28
  -8  -5   4    3.96    1.56
  -8   5  -4    7.72    1.84
   8  -5  -4    8.29    1.61
   9  -5   4    4.21    1.75
   9   5  -4    0.72    1.82
   9  -5  -4    5.49    5.13
   9  -5  -4    2.18    1.76
   0  -6  -4   29.95    1.64
   0  -6   4   27.84    1.49
   0  -6   4   28.77    2.03
   0   6   4   28.16    1.60
   0  -6   4   29.75    1.27
   0  -6  -4   27.74    1.68
   0   6  -4   29.89    1.19
   0   6  -4   28.22    2.21
   0   6  -4   28.28    1.51
   0  -6  -4   28.91    1.16
   0  -6  -4   27.25    2.34
   0   6   4   28.97    1.22
  -1  -6  -4   27.37    2.00
  -1  -6  -4   29.20    1.30
   1  -6   4   30.59    1.17
   1  -6   4   23.28    2.37
   1   6  -4   29.23    1.33
  -1  -6  -4   29.18    1.63
   1   6  -4   30.32    2.39
  -1   6   4   28.09    1.57
   1  -6   4   29.13    1.62
  -1  -6  -4   29.59    1.68
   1   6  -4   28.79    1.47
  -1   6  -4   28.49    2.02
  -1  -6   4   26.69    1.85
   1  -6  -4   27.44    1.67
   1  -6  -4   30.96    2.28
  -1  -6   4   28.50    1.40
   1  -6  -4   26.97    1.81
  -1   6  -4   28.33    1.00
  -1  -6   4   28.83    1.45
   1  -6  -4   27.97    1.01
   1   6   4   28.77    1.14
   1   6   4   27.76    1.70
  -1   6  -4   28.47    1.60
   2   6  -4   26.37    1.34
  -2  -6  -4   23.28    1.54
  -2   6   4   24.25    1.54
  -2  -6  -4   24.58    1.34
   2  -6   4   27.45    1.66
   2   6  -4   26.17    2.34
  -2  -6  -4   24.43    1.63
  -2  -6  -4   25.01    1.53
  -2  -6   4   25.33    1.40
   2  -6  -4   27.25    2.57
   2   6   4   26.39    1.89
  -2   6  -4   27.45    2.10
  -2  -6   4   25.34    1.31
  -2  -6   4   26.66    1.49
   2   6   4   25.15    1.12
   2  -6  -4   24.18    1.62
  -2   6  -4   25.69    1.77
   3   6  -4   30.99    1.58
   3  -6   4   31.34    1.91
  -3  -6  -4   31.00    1.74
  -3  -6  -4   30.86    1.78
  -3   6   4   33.18    1.85
   3   6  -4   29.53    2.44
  -3  -6  -4   29.83    1.78
  -3  -6  -4   30.99    1.66
  -3   6  -4   30.00    1.80
   3   6   4   30.51    1.32
  -3  -6   4   30.24    1.37
   3  -6  -4   31.43    1.88
  -3  -6   4   30.21    1.52
   3   6   4   29.09    2.13
  -3  -6   4   29.85    1.74
  -4  -6  -4    3.60    0.89
  -4   6   4    3.33    1.36
   4   6  -4    3.17    1.29
  -4  -6  -4    2.20    0.93
  -4  -6  -4    2.09    0.92
  -4  -6   4    2.52    0.61
  -4   6  -4    3.08    0.81
  -4  -6   4    3.28    0.84
   4   6   4    3.91    1.22
   4  -6  -4    1.99    0.80
  -4  -6   4    2.21    0.48
  -5  -6  -4    7.02    1.37
   5  -6   4    7.26    1.20
   5   6  -4    7.76    1.44
  -5  -6  -4   10.57    1.42
  -5  -6   4   10.42    1.52
   5   6   4    7.79    1.57
   5  -6  -4   10.45    1.41
   5   6   4   10.86    1.41
  -5   6  -4   10.43    1.34
  -5  -6   4    8.42    1.02
  -5  -6   4   10.42    0.83
  -6  -6  -4    6.69    1.30
  -6   6   4    4.84    1.21
   6   6  -4    5.16    1.47
   6  -6   4    5.05    1.13
   6  -6  -4    6.95    1.18
  -6  -6   4    5.86    0.89
  -6   6  -4    5.24    1.08
   6   6   4    5.49    1.13
  -6  -6   4    7.78    1.34
   7   6  -4    3.52    1.47
  -7  -6  -4    6.04    1.43
  -7   6   4    6.08    1.60
   7  -6   4    6.89    1.51
   7   6   4    4.56    1.12
  -7  -6   4    4.63    1.56
   7  -6  -4    5.51    1.41
  -7   6  -4    6.11    1.45
   8   6  -4    3.29    1.76
  -8   6   4    7.55    1.83
   8  -6   4    5.11    1.57
  -8  -6  -4    7.93    1.66
   8  -6  -4    5.45    1.68
  -8   6  -4    6.95    1.79
   8   6   4    7.15    1.60
  -8  -6   4    7.53    1.80
   0   7  -4    0.85    0.82
   0  -7  -4    0.17    0.66
   0   7   4    0.57    0.41
   0   7   4    0.80    0.73
   0   7  -4    1.30    0.42
   0  -7  -4    0.61    0.34
   0   7  -4    1.18    1.12
   0  -7   4    1.38    0.58
   1   7  -4   10.39    0.96
   1   7  -4    8.68    1.60
   1  -7   4   10.67    1.30
  -1  -7  -4   10.39    0.91
  -1  -7  -4    7.83    1.83
  -1  -7  -4   11.81    1.26
  -1   7   4    8.67    1.37
  -1  -7   4    9.97    1.05
   1  -7  -4   10.08    0.68
   1  -7  -4   10.16    1.24
  -1   7  -4   11.05    1.62
  -1   7  -4   10.15    0.56
  -1  -7   4   10.56    1.01
   1   7   4   10.37    1.36
   1   7   4   10.90    0.80
  -2  -7  -4   21.65    1.39
  -2   7   4   23.22    1.73
   2   7  -4   21.67    1.31
  -2  -7  -4   22.25    1.61
  -2  -7  -4   21.45    1.97
   2   7  -4   23.61    2.45
   2  -7   4   23.81    1.76
  -2  -7   4   22.08    1.37
   2   7   4   22.74    1.07
   2   7   4   23.62    1.87
   2  -7  -4   23.85    2.11
  -2   7  -4   21.31    1.97
  -2  -7   4   22.38    1.49
  -2  -7   4   22.33    1.43
  -3  -7  -4   36.81    1.98
   3   7  -4   30.84    2.81
  -3  -7  -4   36.66    2.05
   3  -7   4   36.00    2.16
  -3   7   4   40.73    2.20
   3  -7  -4   40.72    2.31
  -3  -7   4   38.01    2.11
  -3  -7   4   36.70    1.74
   3   7   4   36.31    2.38
  -3   7  -4   39.28    2.15
  -3  -7   4   39.06    1.86
  -4  -7  -4   10.12    1.38
   4   7  -4    7.05    1.74
  -4   7   4    8.90    1.31
  -4  -7  -4    8.81    1.28
   4  -7   4    8.23    1.30
  -4  -7   4    7.43    1.16
  -4   7  -4   10.01    1.47
   4  -7  -4    6.87    1.08
  -4  -7   4    8.27    1.36
   4   7   4   10.23    1.67
  -4  -7   4    8.36    1.00
  -5  -7  -4   24.92    1.99
   5  -7   4   25.60    2.33
   5   7  -4   22.02    2.61
  -5  -7  -4   23.45    1.79
  -5   7  -4   28.17    2.08
  -5  -7   4   24.62    2.01
   5  -7  -4   25.99    2.20
   5   7   4   22.27    2.64
  -5  -7   4   25.70    1.41
  -6  -7  -4    1.04    0.93
   6   7  -4   -0.67    1.79
   6  -7   4    0.71    1.21
  -6   7   4    2.46    1.27
  -6  -7  -4    1.13    1.19
  -6   7  -4    1.13    1.00
  -6  -7   4    3.40    1.31
   6  -7  -4    0.68    1.16
  -7  -7  -4    2.90    1.23
  -7   7   4    1.38    1.51
  -7  -7  -4    3.71    1.53
   7  -7   4    0.33    1.39
   7   7  -4   -1.33    1.89
   7  -7  -4    2.74    1.58
  -7  -7   4    0.27    1.31
  -7   7  -4    3.80    1.31
   0   8  -4    4.53    1.29
   0   8  -4    5.73    0.65
   0   8   4    7.62    2.00
   0  -8   4    5.04    0.72
   0  -8  -4    4.87    0.73
   0  -8  -4    6.75    1.09
   0  -8   4    5.52    0.96
   0   8   4    4.50    0.66
   1   8  -4    3.59    1.28
  -1   8   4    5.51    1.12
  -1  -8  -4    4.54    0.98
  -1  -8  -4    3.68    0.67
   1  -8   4    2.58    0.90
  -1  -8   4    4.81    0.82
  -1  -8   4    4.18    0.94
   1   8   4    4.88    0.68
   1  -8  -4    3.28    0.46
  -1   8  -4    3.50    1.03
   1  -8  -4    4.63    0.57
  -1   8  -4    5.11    0.35
  -1   8  -4    4.31    0.57
   1   8   4    6.97    1.32
   1  -8  -4    4.31    0.98
   2  -8   4    7.39    1.16
  -2  -8  -4    8.85    1.12
  -2   8   4   11.11    1.59
  -2  -8  -4    7.34    1.16
   2   8  -4   11.51    1.08
   2   8  -4    7.65    1.72
   2   8   4    8.71    1.66
  -2  -8   4   10.03    1.28
   2  -8  -4    6.96    1.19
   2   8   4   10.64    0.84
  -2  -8   4    6.35    1.05
  -2   8  -4   10.42    1.51
  -3  -8  -4    4.31    0.94
  -3  -8  -4    4.84    1.04
   3  -8   4    3.40    1.01
  -3   8   4    5.28    1.07
   3   8  -4    2.46    1.51
   3   8   4    5.22    1.64
  -3  -8   4    5.65    1.14
  -3  -8   4    4.47    0.85
  -3  -8   4    3.69    1.13
   3  -8  -4    3.48    1.14
   4   8  -4    0.95    1.88
  -4  -8  -4    6.55    1.16
  -4   8   4    3.50    1.00
  -4  -8  -4    4.91    0.98
   4  -8   4    3.58    1.13
  -4  -8   4    5.25    0.81
   4  -8  -4    4.39    1.38
  -4   8  -4    6.76    1.32
  -4  -8   4    3.56    0.99
   4   8   4    4.29    1.52
   5   8  -4    1.08    1.88
  -5   8   4    4.93    1.37
  -5  -8  -4    4.61    1.09
   5  -8   4    3.00    1.26
  -5  -8  -4    6.42    1.33
   5  -8  -4    4.67    1.46
  -5   8  -4    5.80    1.29
  -5  -8   4    4.18    1.30
   5   8   4    1.79    1.53
  -6   8   4   10.88    1.98
  -6  -8  -4   12.23    1.95
   6  -8   4    7.64    1.64
  -6  -8  -4    6.38    1.64
  -6   8  -4   12.51    2.00
  -6  -8   4    8.19    1.80
   6  -8  -4    9.91    1.78
   0  -9  -4   11.71    1.79
   0  -9   4    8.86    1.01
   0   9  -4   12.56    1.98
   0  -9   4   10.14    1.58
   0  -9  -4    9.29    1.06
  -1  -9  -4    5.66    1.14
  -1  -9  -4    6.51    0.89
   1  -9   4    8.49    1.29
   1   9  -4    4.81    1.60
  -1  -9   4    8.33    1.06
   1  -9  -4    6.35    1.25
  -1   9  -4   12.02    1.99
  -1  -9   4    7.40    1.11
  -2  -9  -4    3.21    0.90
   2   9  -4    4.86    1.61
  -2  -9  -4    3.52    1.08
   2  -9   4    3.59    1.26
  -2  -9   4    2.95    1.10
   2  -9  -4    2.17    1.10
  -2  -9   4    3.50    1.05
  -2   9  -4    5.34    1.23
   2   9   4    4.03    1.14
  -3  -9  -4    1.92    1.01
  -3  -9  -4    2.29    1.12
  -3   9   4    2.94    1.11
   3  -9   4   -0.95    1.09
   3   9  -4   -1.45    1.61
   3   9   4    5.09    1.34
  -3   9  -4    2.67    1.11
   3  -9  -4    0.61    1.10
  -4  -9  -4    6.87    1.35
   4  -9   4    3.89    1.57
  -4   9   4    5.58    1.44
   4   9  -4    2.33    2.07
  -4  -9  -4    4.51    1.26
   4  -9  -4    4.30    1.66
  -4  -9   4    5.85    1.14
  -4  -9   4    6.77    1.46
   4   9   4    4.58    1.63
   5  -9   4    8.02    1.78
  -5  -9  -4    6.07    1.59
  -5  -9  -4    7.99    1.57
  -5   9  -4   13.75    2.20
  -5  -9   4    7.60    1.85
   5  -9  -4    7.56    1.73
   5   9   4   10.30    2.08
   0 -10   4   14.45    2.13
   0 -10  -4   16.20    2.28
   0  10  -4   17.90    2.37
  -1 -10  -4    0.59    1.11
   1 -10   4    4.07    1.28
   1  10  -4    0.86    1.56
  -1  10  -4    3.65    1.33
   1 -10  -4    3.43    1.40
  -1 -10   4    2.23    1.26
  -2 -10  -4   16.29    2.05
   2  10  -4   14.33    2.66
   2 -10   4   15.80    2.36
   2  10   4   19.17    2.15
   2 -10  -4   15.39    2.16
  -2  10  -4   22.73    2.55
  -2 -10   4   13.70    2.06
   3  10  -4    1.48    1.80
  -3 -10  -4    1.41    1.23
   3 -10   4    0.04    1.42
  -3 -10  -4    2.60    1.24
   3 -10  -4    1.01    1.56
  -3 -10   4    0.42    1.24
  -3 -10   4   -0.79    1.25
  -3  10  -4    3.68    1.29
   0   0  -5    0.02    0.14
   0   0   5    0.08    0.16
   0   0  -5   -0.01    0.14
   0   0  -5    0.79    0.35
   0   0   5    0.03    0.15
   0   0  -5   -0.28    0.34
  -1   0   5  185.29    4.94
   1   0   5  188.09    4.73
   1   0  -5  187.54    4.61
   1   0  -5  188.47    4.86
  -1   0   5  185.74    4.60
   1   0  -5  183.95    4.95
  -1   0  -5  190.07    4.86
  -2   0   5   78.81    2.89
   2   0  -5   82.68    2.11
   2   0  -5   80.63    2.68
   2   0   5   83.08    2.09
   2   0   5   82.55    2.26
  -2   0   5   80.56    2.44
   2   0  -5   79.75    2.10
  -2   0  -5   78.92    2.21
   2   0  -5   81.65    2.44
  -2   0  -5   79.66    2.09
   3   0  -5   56.10    2.29
  -3   0  -5   57.35    1.80
  -3   0   5   56.92    2.00
   3   0   5   57.87    1.62
   3   0   5   59.49    1.75
  -3   0  -5   57.96    2.06
   3   0  -5   56.44    1.60
   3   0  -5   59.19    1.99
   3   0   5   57.49    2.06
   4   0  -5  188.55    4.78
   4   0   5  183.37    4.81
   4   0  -5  191.76    5.67
   4   0  -5  188.81    5.23
  -4   0   5  189.54    4.74
   4   0   5  187.01    5.16
  -4   0  -5  187.51    5.06
   4   0   5  186.65    5.34
   4   0   5  187.07    4.89
   4   0  -5  190.73    5.80
  -4   0   5  191.83    5.31
  -4   0  -5  192.63    5.34
  -5   0   5    1.33    0.51
   5   0  -5    0.23    0.58
  -5   0  -5    0.57    0.52
   5   0   5    0.35    0.34
  -5   0  -5    0.98    0.40
   5   0  -5    1.24    0.37
  -5   0   5    0.40    0.29
   5   0   5   -0.08    0.41
   5   0  -5    0.29    0.57
   5   0   5    0.18    0.29
   5   0   5    0.08    0.48
   5   0  -5    0.34    0.44
   6   0  -5    2.49    0.89
   6   0  -5    2.90    0.76
   6   0   5    1.31    0.61
  -6   0   5    3.04    0.51
   6   0   5    2.87    0.71
  -6   0  -5    3.56    0.76
   6   0   5    4.46    0.70
   6   0   5    2.71    0.54
  -6   0  -5    2.89    0.67
   6   0  -5    2.73    0.50
  -6   0   5    2.76    0.71
  -7   0  -5    9.26    1.27
   7   0   5    9.63    0.88
  -7   0   5    8.79    1.40
  -7   0   5    6.33    0.91
   7   0  -5    6.95    0.92
   7   0   5    8.65    1.29
   7   0   5    8.35    1.37
  -8   0  -5    0.98    0.87
  -8   0   5    2.27    0.98
   8   0  -5    2.39    0.74
   8   0  -5    2.12    1.21
   8   0   5    0.85    1.05
   8   0   5    5.20    1.74
   9   0  -5    1.80    1.73
  -9   0  -5    0.84    1.20
  -9   0   5   -0.25    1.22
   9   0   5   -0.52    1.56
   9   0   5    1.04    1.27
  10   0   5   -2.95    1.91
  10   0   5    0.25    1.73
 -10   0  -5    1.48    1.43
  10   0  -5   -3.27    2.08
   0  -1   5    2.26    0.33
   0  -1  -5    3.29    0.52
   0  -1  -5    1.74    0.24
   0  -1   5    2.42    0.34
   0  -1  -5    2.30    0.32
   0   1  -5    2.01    0.29
   0   1   5    2.38    0.35
   0   1  -5    3.21    0.43
   0   1   5    3.36    0.49
  -1   1   5  250.79    6.23
   1   1  -5  255.46    6.52
  -1   1   5  244.47    6.24
   1  -1   5  254.84    6.24
   1   1  -5  255.57    6.05
   1  -1   5  261.26    6.27
  -1  -1  -5  248.05    6.37
   1  -1   5  246.77    6.37
   1   1  -5  255.96    6.38
  -1  -1  -5  239.98    6.14
   1  -1  -5  249.52    6.29
  -1   1  -5  241.11    6.16
   1   1   5  249.54    6.15
   1  -1  -5  255.85    6.20
  -1  -1   5  247.11    6.30
   1  -1  -5  246.82    6.30
  -1   1  -5  251.88    6.32
  -1   1  -5  245.83    6.21
  -1  -1   5  252.34    6.00
  -1  -1   5  259.80    6.49
   1   1   5  243.09    6.32
   2  -1   5   58.30    2.01
  -2   1   5   57.28    1.86
   2  -1   5   62.88    1.90
   2  -1   5   64.07    1.79
   2   1  -5   59.40    2.16
  -2  -1  -5   59.23    1.99
   2   1  -5   58.14    1.96
  -2  -1  -5   58.50    1.77
  -2   1  -5   57.73    1.70
   2  -1  -5   61.65    2.21
   2   1   5   61.05    1.78
  -2   1  -5   60.53    2.02
   2  -1  -5   58.89    1.79
   2  -1  -5   60.12    1.77
   2  -1  -5   60.19    1.90
  -2  -1   5   61.69    2.22
  -2   1  -5   61.72    1.72
   2   1   5   58.59    2.00
  -2  -1   5   61.46    2.03
   3  -1   5   72.20    2.13
   3   1  -5   71.92    2.39
  -3  -1  -5   69.95    2.20
  -3   1   5   73.04    2.12
   3  -1   5   69.91    2.43
  -3  -1  -5   73.94    2.42
   3   1  -5   71.65    2.64
   3  -1   5   72.30    2.07
  -3   1   5   73.20    2.31
   3  -1  -5   70.72    2.24
  -3  -1   5   72.07    2.40
  -3   1  -5   71.64    2.39
   3  -1  -5   72.82    2.50
   3   1   5   70.11    2.08
  -3   1  -5   68.00    2.14
   3   1   5   70.14    2.03
   3   1   5   66.80    2.33
   3  -1  -5   68.38    2.12
   3  -1  -5   72.75    2.69
  -3   1  -5   71.31    2.05
  -3  -1   5   72.37    2.66
   3   1   5   69.89    1.97
  -4  -1  -5  160.13    4.70
  -4  -1  -5  163.07    4.54
   4   1  -5  164.38    5.13
  -4   1   5  162.26    4.60
   4  -1   5  166.46    4.26
   4   1  -5  161.62    4.69
  -4   1   5  163.20    4.32
   4  -1   5  165.50    4.32
   4  -1   5  159.07    4.77
  -4  -1   5  168.10    5.13
   4  -1  -5  161.23    5.17
   4  -1  -5  161.99    4.31
  -4   1  -5  152.56    4.49
   4  -1  -5  161.69    4.52
   4  -1  -5  164.14    4.87
   4   1   5  161.99    4.67
  -4   1  -5  159.54    4.34
  -4  -1   5  165.29    4.76
   4   1   5  158.35    4.46
   4   1   5  162.48    4.32
   4   1   5  157.83    4.26
  -4   1  -5  162.61    4.72
   5   1  -5  134.30    4.63
   5  -1   5  127.10    3.61
  -5  -1  -5  134.57    4.04
   5   1  -5  128.84    4.06
  -5   1   5  135.09    3.71
   5  -1   5  130.19    3.71
  -5  -1  -5  133.92    4.12
   5  -1   5  127.75    4.18
  -5   1   5  135.57    4.06
  -5  -1   5  134.40    4.26
   5  -1  -5  132.95    3.77
   5   1   5  129.77    3.96
  -5  -1   5  135.31    3.37
   5   1   5  131.69    4.14
  -5   1  -5  129.79    3.86
   5   1   5  132.16    3.77
   5  -1  -5  127.66    3.93
   5   1   5  130.85    3.75
   5  -1  -5  133.62    4.33
   5  -1  -5  135.37    4.78
  -5   1  -5  133.14    4.20
  -5  -1   5  138.26    4.67
  -6  -1  -5   28.56    1.68
   6  -1   5   28.67    1.26
   6  -1   5   29.10    1.83
  -6  -1  -5   28.84    1.62
   6  -1   5   28.64    1.76
  -6   1   5   29.95    1.39
   6   1  -5   26.83    1.41
   6   1  -5   29.02    2.09
   6  -1   5   29.31    1.39
  -6   1   5   28.63    1.61
   6  -1  -5   27.79    2.17
   6  -1  -5   27.74    1.51
   6   1   5   30.14    1.63
   6  -1  -5   27.79    1.39
   6   1   5   28.42    1.40
  -6  -1   5   28.59    1.79
   6   1   5   28.80    1.71
  -6   1  -5   26.92    1.76
  -6  -1   5   29.68    1.08
  -6   1  -5   27.98    1.51
  -7  -1  -5    2.20    1.16
   7  -1   5    1.42    0.78
   7   1  -5    1.21    0.48
  -7   1   5    1.69    0.78
  -7   1   5    1.93    0.69
   7  -1   5    0.24    0.86
   7  -1  -5    0.85    0.57
  -7  -1   5    1.33    0.96
   7  -1  -5   -0.16    0.92
  -7  -1   5    1.53    0.47
   7   1   5    1.88    0.81
   7   1   5    0.95    0.75
  -7   1  -5    1.64    0.68
  -8  -1  -5    2.33    0.97
   8  -1   5    1.16    0.96
  -8   1   5    3.07    1.01
   8   1  -5    1.68    1.19
   8  -1   5    2.22    1.20
   8   1  -5    2.29    0.62
   8   1   5    1.71    0.97
   8   1   5    3.03    1.10
   8  -1  -5    0.87    1.29
   8  -1  -5    0.66    0.74
  -8   1  -5    2.62    0.98
  -8  -1   5    2.54    1.10
   9  -1   5   -0.82    1.40
  -9   1   5   -0.63    1.23
  -9  -1  -5    1.06    1.27
   9   1  -5    0.58    1.52
   9  -1   5   -2.47    1.13
  -9  -1   5   -0.07    1.23
   9   1   5    1.97    1.22
   9   1   5    0.64    1.45
   9  -1  -5    2.63    1.83
  -9   1  -5    0.90    1.11
   9  -1  -5   -2.08    1.03
  10   1  -5    1.18    1.88
 -10  -1  -5    1.62    1.57
  10  -1   5    0.53    1.78
 -10   1   5    0.75    1.55
  10  -1   5    1.35    1.96
  10   1   5    1.02    1.77
 -10   1  -5    0.93    1.45
 -10  -1   5    0.10    1.62
  10  -1  -5    2.86    2.53
   0   2  -5   28.22    1.01
   0   2   5   26.54    0.95
   0  -2   5   27.61    1.14
   0  -2  -5   26.95    1.13
   0   2  -5   27.83    1.06
   0  -2  -5   25.71    0.95
   0   2   5   25.50    1.09
   0   2   5   27.76    1.05
   0  -2   5   27.02    1.05
   0   2  -5   27.95    1.31
  -1  -2  -5   12.02    0.74
  -1  -2  -5   12.30    0.71
   1   2  -5   11.17    0.69
  -1   2   5   11.01    0.68
   1  -2   5   10.48    0.68
  -1  -2  -5   10.47    0.55
   1   2  -5   11.48    0.76
   1  -2   5   12.26    0.95
   1   2  -5   10.78    0.48
   1  -2  -5   11.82    0.67
   1   2   5   10.89    0.60
  -1   2  -5   11.51    0.68
   1  -2  -5   11.65    0.66
  -1   2  -5   11.79    0.69
   1   2   5   10.27    0.50
   1  -2  -5   10.46    0.65
  -1  -2   5   11.02    0.52
  -1   2  -5   10.62    0.64
   1  -2  -5   11.18    0.68
   1   2   5   11.83    0.73
  -1   2  -5   11.15    0.98
   1  -2  -5   10.37    0.59
  -1  -2   5   10.92    0.68
   2   2  -5   42.98    1.76
  -2   2   5   42.20    1.72
  -2  -2  -5   44.62    1.65
   2   2  -5   45.08    1.65
   2  -2   5   44.80    1.44
  -2  -2  -5   44.36    1.46
   2  -2   5   46.60    1.80
   2  -2   5   41.89    1.67
  -2  -2  -5   42.66    1.32
   2   2   5   44.80    1.42
   2  -2  -5   43.47    1.54
  -2   2  -5   42.18    1.34
  -2  -2   5   43.30    1.66
  -2   2  -5   43.74    1.53
   2  -2  -5   46.80    1.51
  -2  -2   5   45.02    1.84
   2   2   5   43.50    1.63
   2   2   5   43.24    1.41
   2  -2  -5   44.52    1.58
  -2   2  -5   45.13    1.66
  -3  -2  -5   46.58    1.65
   3   2  -5   45.54    1.98
  -3   2   5   47.28    1.65
   3  -2   5   48.18    1.81
  -3   2   5   42.58    1.94
  -3  -2  -5   44.73    1.53
   3  -2   5   43.28    1.63
  -3   2   5   46.28    1.57
   3   2  -5   46.15    1.81
   3  -2   5   44.75    1.84
  -3  -2  -5   46.20    1.78
  -3   2  -5   46.69    1.86
   3   2   5   45.66    1.78
   3  -2  -5   46.03    1.65
   3   2   5   47.72    1.49
   3  -2  -5   45.26    1.59
   3   2   5   46.58    1.55
   3  -2  -5   45.32    1.77
  -3   2  -5   47.27    1.61
  -3   2  -5   44.26    1.41
  -3  -2   5   44.61    1.83
  -3  -2   5   46.74    2.09
   4   2  -5   64.85    2.69
   4   2  -5   63.27    2.39
  -4  -2  -5   62.34    2.28
   4  -2   5   62.49    2.49
  -4   2   5   68.69    2.21
  -4  -2  -5   64.60    2.40
   4  -2   5   67.61    1.99
  -4   2   5   67.21    2.20
  -4  -2  -5   66.49    2.21
   4  -2   5   66.63    2.26
  -4   2  -5   62.80    1.99
   4  -2  -5   64.96    2.20
   4  -2  -5   65.51    2.41
   4  -2  -5   67.64    2.17
   4   2   5   63.59    2.34
   4   2   5   67.08    2.11
   4   2   5   64.96    2.10
  -4   2  -5   63.48    2.23
  -4   2  -5   63.97    2.44
  -4  -2   5   63.26    2.46
  -4  -2   5   64.00    2.75
   5  -2   5   32.37    1.27
   5   2  -5   32.82    1.94
  -5  -2  -5   31.78    1.65
   5  -2   5   29.95    1.73
   5   2  -5   29.32    1.62
  -5   2   5   29.76    1.46
  -5  -2  -5   33.17    1.67
   5  -2   5   32.36    1.52
  -5   2   5   33.24    1.50
   5  -2  -5   34.37    1.72
   5  -2  -5   33.27    2.13
   5   2   5   31.79    1.39
   5  -2  -5   34.61    1.49
  -5  -2   5   31.70    1.79
  -5   2  -5   31.30    1.36
  -5   2  -5   29.90    1.61
   5   2   5   29.65    1.63
   5   2   5   30.80    1.41
   5  -2  -5   31.39    1.47
   5   2   5   30.74    1.48
  -5  -2   5   34.11    2.07
  -5   2  -5   32.59    1.73
   6  -2   5   40.69    1.54
   6   2  -5   40.92    2.44
  -6   2   5   41.06    1.87
  -6   2   5   40.01    1.81
  -6  -2  -5   42.59    2.08
   6  -2   5   37.70    2.14
   6  -2   5   37.02    1.73
  -6  -2  -5   39.50    1.94
   6   2   5   37.32    1.83
  -6   2  -5   38.29    2.07
   6  -2  -5   38.53    1.75
  -6   2  -5   38.56    1.71
   6   2   5   38.79    2.02
   6   2   5   39.29    1.82
  -6  -2   5   43.36    2.22
   6  -2  -5   39.49    1.81
   6  -2  -5   39.90    2.63
   7  -2   5    2.95    0.95
   7  -2   5    3.90    1.12
   7   2  -5    4.52    1.21
  -7  -2  -5    2.72    0.91
  -7   2   5    2.77    0.76
  -7   2   5    3.00    0.87
   7  -2   5    5.49    0.90
   7   2   5    3.62    0.88
   7  -2  -5    2.54    0.74
   7   2   5    3.32    0.99
   7   2   5    5.64    0.96
   7  -2  -5    3.17    1.15
   7  -2  -5    3.43    0.90
  -7   2  -5    2.92    0.76
  -7  -2   5    1.73    0.85
  -8  -2  -5    0.19    0.90
   8  -2   5    1.13    1.19
   8   2  -5    2.24    1.16
  -8   2   5    1.53    0.92
   8  -2   5    1.05    0.99
   8  -2  -5    1.07    0.88
  -8   2  -5    1.51    0.85
   8  -2  -5    1.61    1.24
  -8  -2   5    0.72    0.97
   8   2   5    0.76    0.97
   8   2   5    0.38    0.95
   9   2  -5    4.42    1.69
   9  -2   5    4.70    1.53
  -9  -2  -5    4.58    1.48
  -9   2   5    4.09    1.29
   9  -2   5    3.50    1.65
   9   2   5    1.21    1.28
  -9   2  -5    2.97    1.17
  -9  -2   5    0.82    1.32
   9  -2  -5    4.88    1.12
   9  -2  -5    0.70    1.83
   9   2   5    2.79    1.37
   0  -3  -5   51.73    1.83
   0   3  -5   48.65    2.08
   0  -3  -5   51.04    1.81
   0  -3   5   53.67    1.94
   0   3  -5   52.38    1.69
   0  -3  -5   49.53    1.48
   0  -3   5   51.58    1.69
   0   3   5   51.91    1.59
   0  -3   5   48.92    1.69
   0   3  -5   51.11    1.67
   0   3   5   51.54    1.63
   1   3  -5   90.36    2.49
   1   3  -5   90.64    2.72
  -1  -3  -5   87.68    2.73
  -1   3   5   91.38    2.69
  -1  -3  -5   91.03    2.81
   1  -3   5   87.65    2.76
  -1  -3  -5   89.41    2.50
   1  -3   5   95.55    3.08
   1   3  -5   91.07    2.97
   1  -3  -5   89.32    2.80
  -1   3  -5   91.43    2.54
   1  -3  -5   89.52    2.76
  -1  -3   5   92.48    2.95
   1   3   5   89.43    2.80
   1   3   5   91.81    2.49
  -1   3  -5   84.64    2.93
  -1   3  -5   87.66    2.57
   1  -3  -5   92.54    2.59
   1  -3  -5   91.49    2.67
  -1  -3   5   92.78    2.55
  -1  -3   5   92.73    2.75
   1  -3  -5   90.83    2.41
  -1   3  -5   91.84    2.76
  -2   3   5   96.37    3.04
  -2  -3  -5   95.56    2.71
   2   3  -5   94.48    3.13
   2  -3   5   95.92    3.25
  -2  -3  -5   96.33    3.00
  -2  -3  -5   98.77    2.80
   2   3  -5   94.75    2.96
   2  -3   5   96.44    3.07
  -2   3  -5   96.21    2.64
  -2   3  -5   96.73    2.97
  -2   3  -5   87.51    2.56
  -2   3  -5   95.41    2.91
   2  -3  -5   96.28    2.94
   2  -3  -5   90.00    2.64
   2  -3  -5   95.43    2.83
  -2  -3   5   98.12    3.22
   2  -3  -5   95.37    2.59
  -2  -3   5   97.97    2.99
   2   3   5   94.31    2.96
  -2  -3   5   96.35    2.50
   2   3   5   97.82    2.65
   2   3   5   84.38    2.92
  -3   3   5   55.59    2.28
   3  -3   5   57.33    2.33
  -3  -3  -5   55.88    2.14
   3   3  -5   58.71    2.33
  -3  -3  -5   55.66    1.92
  -3  -3  -5   59.15    2.04
   3  -3   5   59.31    1.79
   3  -3   5   55.68    2.22
  -3   3   5   58.43    2.09
   3   3  -5   54.95    2.13
  -3   3   5   56.72    1.77
  -3   3  -5   58.67    2.20
  -3  -3   5   55.57    2.42
   3   3   5   54.82    2.02
  -3   3  -5   57.59    2.00
   3   3   5   54.29    2.08
  -3   3  -5   56.29    1.63
   3   3   5   57.36    1.85
   3  -3  -5   57.10    2.05
   3  -3  -5   56.32    2.03
  -3  -3   5   55.39    2.19
   3  -3  -5   57.75    1.80
   4   3  -5    4.90    0.83
   4  -3   5    4.64    0.61
  -4  -3  -5    4.75    0.82
   4  -3   5    2.96    0.68
  -4  -3  -5    4.64    0.75
  -4   3   5    4.08    0.82
  -4   3   5    4.32    0.52
   4   3  -5    4.65    0.72
   4  -3   5    5.12    0.95
  -4  -3  -5    4.80    0.77
  -4   3   5    4.71    0.73
  -4  -3   5    4.93    0.85
   4  -3  -5    4.35    0.56
   4   3   5    4.39    0.70
   4  -3  -5    4.46    0.68
   4  -3  -5    5.18    0.70
   4   3   5    4.72    0.66
  -4   3  -5    4.32    0.69
   4   3   5    4.54    0.61
  -4   3  -5    4.54    0.77
  -4  -3   5    4.32    0.94
  -4   3  -5    4.16    0.44
  -5   3   5    0.86    0.70
  -5  -3  -5    0.86    0.61
   5  -3   5    1.64    0.75
   5  -3   5    1.30    0.43
   5   3  -5    1.86    0.74
  -5  -3  -5    2.57    0.66
  -5   3   5    1.41    0.41
  -5  -3  -5    0.87    0.56
   5  -3   5    1.15    0.59
  -5   3   5    1.09    0.51
  -5   3  -5    0.76    0.56
  -5   3  -5    1.22    0.36
   5  -3  -5    1.62    0.55
  -5  -3   5    1.53    0.91
   5   3   5    0.94    0.55
  -5  -3   5    0.83    0.60
   5   3   5    1.31    0.47
  -5   3  -5    1.66    0.83
   5  -3  -5    1.38    0.44
   6  -3   5   23.31    1.13
  -6  -3  -5   21.85    1.57
  -6   3   5   20.99    1.44
   6   3  -5   20.90    1.94
   6  -3   5   21.74    1.86
  -6  -3  -5   24.37    1.64
  -6   3   5   22.73    1.32
   6  -3   5   23.26    1.59
   6   3   5   21.19    1.53
  -6  -3   5   23.22    1.74
   6  -3  -5   22.83    1.28
  -6   3  -5   22.69    1.24
   6  -3  -5   22.39    1.51
   6  -3  -5   20.94    2.02
   6   3   5   24.04    1.47
  -6   3  -5   20.89    1.66
  -7   3   5    7.37    1.02
   7  -3   5    6.47    1.15
  -7  -3  -5    6.90    1.19
   7   3  -5    6.46    1.29
   7  -3   5    8.06    0.84
  -7  -3   5    6.35    1.15
   7   3   5    6.30    1.00
   7   3   5    7.89    1.20
   7  -3  -5    6.88    1.04
   7  -3  -5    5.55    1.02
  -7   3  -5    7.86    1.06
   7  -3  -5    7.09    1.61
  -7   3  -5    7.10    1.34
   7   3   5    6.93    1.26
   8  -3   5    1.30    1.06
  -8  -3  -5    0.66    1.08
   8  -3   5    0.92    1.29
   8   3  -5    0.88    1.17
  -8   3   5    1.82    0.91
   8  -3  -5    0.96    1.62
   8   3   5    0.17    1.03
  -8   3  -5    1.46    0.86
  -8  -3   5    3.04    1.26
   8   3   5    2.06    0.95
   8  -3  -5    2.00    0.98
   9   3  -5   10.84    1.88
   9  -3   5   11.96    1.95
  -9  -3  -5   11.69    1.97
  -9   3   5   11.25    1.56
   9  -3   5   10.36    2.29
  -9   3  -5   12.30    1.92
   9  -3  -5   15.85    2.21
   9  -3  -5    8.76    2.25
  -9  -3   5   11.53    2.12
   9   3   5   13.47    1.77
   0  -4  -5   24.56    1.29
   0   4   5   25.24    1.13
   0  -4  -5   25.21    1.28
   0   4  -5   27.76    1.19
   0   4  -5   25.92    1.75
   0  -4  -5   25.96    1.55
   0   4  -5   26.09    1.11
   0  -4  -5   26.85    0.94
   0   4   5   25.33    1.01
   0  -4   5   26.32    1.11
   0  -4   5   28.28    1.51
   0  -4   5   23.80    1.13
  -1  -4  -5   15.35    0.76
  -1   4   5   14.77    0.89
  -1  -4  -5   16.03    1.04
  -1  -4  -5   15.60    1.28
   1  -4   5   13.39    0.95
   1   4  -5   13.78    0.87
   1   4  -5   15.59    0.89
   1   4  -5   14.12    1.35
   1  -4   5   15.83    1.50
  -1  -4   5   15.80    1.12
   1   4   5   15.29    0.99
   1  -4  -5   15.33    1.02
   1  -4  -5   17.06    1.15
   1   4   5   14.03    0.91
   1  -4  -5   15.49    1.05
  -1  -4   5   15.06    0.81
   1  -4  -5   15.04    0.63
  -1   4  -5   14.18    0.73
  -1  -4   5   14.99    0.90
  -1   4  -5   15.46    0.97
  -1   4  -5   14.64    1.33
   1  -4  -5   15.92    0.80
   1   4   5   14.64    0.74
   2  -4   5   57.16    2.24
  -2  -4  -5   58.22    1.99
  -2   4   5   59.08    2.18
   2   4  -5   58.72    2.44
   2  -4   5   57.81    2.67
   2   4  -5   59.45    2.16
  -2  -4  -5   60.48    2.03
  -2  -4  -5   58.43    2.22
  -2   4  -5   57.39    2.22
   2  -4  -5   59.59    2.17
   2   4   5   59.13    2.16
  -2   4  -5   57.96    2.21
  -2  -4   5   59.26    1.84
  -2  -4   5   57.66    2.40
  -2   4  -5   60.24    1.76
   2  -4  -5   60.50    1.65
   2  -4  -5   57.10    1.77
   2   4   5   57.28    2.18
   2  -4  -5   56.70    2.20
   2   4   5   58.62    1.85
  -2   4  -5   58.86    1.64
  -2  -4   5   59.53    2.19
   3   4  -5   30.73    1.53
  -3  -4  -5   30.76    1.56
   3  -4   5   30.90    2.01
   3  -4   5   29.89    1.62
  -3  -4  -5   29.63    1.40
  -3   4   5   28.72    1.54
   3   4  -5   32.85    1.74
  -3  -4  -5   28.95    1.41
  -3   4  -5   30.20    1.50
  -3   4  -5   31.49    1.14
   3  -4  -5   29.01    1.53
  -3  -4   5   32.39    1.09
  -3  -4   5   32.59    1.12
   3   4   5   28.78    1.63
  -3   4  -5   26.01    1.15
  -3   4  -5   32.81    1.64
  -3  -4   5   30.74    1.61
  -3  -4   5   29.25    1.78
   3  -4  -5   33.12    1.54
   3  -4  -5   30.14    1.10
   3  -4  -5   31.05    1.14
   3   4   5   30.73    1.53
   3   4   5   31.38    1.29
  -4   4   5    4.76    0.94
  -4  -4  -5    7.33    0.94
  -4  -4  -5    6.70    1.03
   4  -4   5    5.93    1.17
   4   4  -5    6.65    1.07
  -4  -4  -5    5.27    0.85
   4   4  -5    6.25    0.96
  -4   4   5    6.62    0.60
   4  -4   5    6.18    0.71
  -4   4   5    5.68    0.84
   4  -4   5    6.50    1.03
   4   4   5    6.56    0.92
   4  -4  -5    5.69    0.92
   4  -4  -5    6.31    0.58
   4   4   5    6.78    1.13
  -4  -4   5    4.28    0.91
   4   4   5    6.16    0.69
  -4   4  -5    4.93    0.86
  -4   4  -5    4.25    0.83
  -4   4  -5    5.45    0.47
  -4  -4   5    6.70    0.97
   4  -4  -5    6.71    0.88
   5   4  -5    1.57    0.74
   5  -4   5    2.11    0.53
  -5  -4  -5    2.02    0.72
   5  -4   5    2.65    1.06
  -5   4   5    2.99    0.46
  -5   4   5    1.99    0.79
   5  -4   5    1.27    0.67
  -5  -4  -5    2.35    0.81
  -5  -4  -5    2.84    0.84
  -5   4   5    1.76    0.68
   5   4   5    1.67    0.68
  -5   4  -5    2.69    0.42
   5  -4  -5    0.96    0.61
  -5  -4   5    2.38    0.79
   5  -4  -5    2.61    0.46
   5   4   5    3.47    0.81
  -5   4  -5    1.52    0.62
  -6   4   5    2.19    0.56
  -6   4   5    4.05    1.09
  -6  -4  -5    2.43    0.98
  -6  -4  -5    0.93    0.88
  -6  -4  -5    1.61    0.76
   6  -4   5    2.76    0.58
   6  -4   5    3.31    1.02
   6   4   5    1.91    0.80
   6  -4  -5    2.30    0.56
  -6  -4   5    2.71    0.91
  -6   4  -5    2.72    0.56
  -6   4  -5    2.64    0.84
   6  -4  -5    2.88    0.86
   6   4   5    1.77    0.85
  -7  -4  -5    0.53    0.87
  -7   4   5    0.38    0.63
   7   4  -5   -0.45    0.94
   7  -4   5    0.39    0.92
   7  -4   5    0.96    0.56
   7  -4  -5    1.94    0.64
   7   4   5    1.57    0.97
  -7   4  -5    0.35    0.62
  -7  -4   5    1.48    0.99
   7   4   5    2.04    0.90
  -7   4  -5    0.72    0.95
   7  -4  -5    0.48    0.84
   8  -4   5    1.17    1.20
  -8  -4  -5    0.02    1.21
  -8   4   5    0.72    0.83
   8   4  -5    2.10    1.42
   8  -4  -5    0.23    0.97
  -8  -4   5    0.85    1.26
   8   4   5   -0.13    1.19
   8   4   5   -1.29    1.60
  -8   4  -5    0.35    1.20
  -8   4  -5    1.68    0.86
   8  -4  -5    0.64    1.50
  -9  -4  -5    1.72    1.51
   9  -4   5   -1.00    1.56
   9   4  -5   -1.35    1.62
   9  -4   5    4.04    2.10
   9   4   5    0.04    1.36
   9  -4  -5   -2.52    2.09
  -9  -4   5   -0.72    1.40
   9  -4  -5   -0.86    1.45
   0   5   5    9.96    0.83
   0   5  -5   10.63    0.73
   0  -5  -5   10.14    1.52
   0  -5  -5   11.28    1.03
   0   5   5    9.99    0.91
   0   5  -5   10.70    1.63
   0  -5   5   10.98    0.78
   0  -5   5   10.95    1.20
   0   5  -5   11.24    0.92
   0  -5  -5   10.60    0.62
   0  -5   5   10.89    0.88
   0  -5  -5   11.23    1.01
  -1  -5  -5    0.89    0.32
   1  -5   5    1.16    0.42
   1   5  -5    0.95    0.38
  -1  -5  -5    1.12    0.50
   1  -5   5    2.16    1.06
   1   5  -5    1.03    0.40
   1  -5   5    0.78    0.42
  -1   5   5    0.59    0.44
  -1  -5  -5    0.91    0.84
  -1  -5  -5    0.80    0.42
   1   5  -5    0.77    0.97
   1  -5  -5    1.36    0.57
   1  -5  -5    1.11    0.81
  -1   5  -5    0.97    0.28
   1  -5  -5    1.39    0.51
   1   5   5    0.87    0.31
   1   5   5    0.92    0.53
  -1   5  -5    1.03    0.81
  -1  -5   5    1.35    0.41
  -1  -5   5    0.89    0.62
  -1   5  -5    0.62    0.46
  -1  -5   5    0.70    0.34
   2   5  -5    4.56    0.71
  -2  -5  -5    5.12    0.88
  -2   5   5    4.32    0.70
  -2  -5  -5    4.17    0.73
   2  -5   5    3.48    1.27
   2   5  -5    6.79    1.27
  -2  -5  -5    3.88    0.62
   2  -5   5    4.96    0.81
  -2   5  -5    3.76    0.79
   2  -5  -5    3.66    0.32
  -2  -5   5    4.90    0.62
  -2   5  -5    4.01    0.41
   2   5   5    5.25    0.95
  -2  -5   5    4.58    0.71
  -2   5  -5    5.74    0.81
   2  -5  -5    4.85    0.79
  -2  -5   5    3.46    0.73
   2   5   5    4.46    0.57
  -2  -5   5    3.41    0.47
  -2   5  -5    3.93    0.44
   2  -5  -5    5.96    1.03
   2  -5  -5    4.00    0.42
   3   5  -5    4.59    1.04
   3  -5   5    4.59    1.25
   3  -5   5    3.27    0.73
  -3  -5  -5    4.40    0.80
  -3  -5  -5    3.69    0.78
  -3  -5  -5    4.63    0.73
  -3   5   5    2.93    0.67
  -3   5   5    3.88    0.77
   3   5  -5    6.40    0.95
  -3   5  -5    4.99    0.94
  -3   5  -5    3.32    0.32
   3  -5  -5    3.52    0.75
   3   5   5    5.23    0.68
   3   5   5    3.84    0.75
   3  -5  -5    4.01    0.91
  -3  -5   5    4.44    0.87
  -3   5  -5    4.01    0.79
  -3   5  -5    4.57    0.43
  -3  -5   5    5.37    1.06
   3  -5  -5    3.89    0.39
   3   5   5    5.38    1.09
   3  -5  -5    4.07    0.33
  -3  -5   5    3.91    0.53
  -4   5   5   28.38    1.86
  -4  -5  -5   31.70    1.79
  -4  -5  -5   27.07    1.63
  -4  -5  -5   27.03    1.66
   4   5  -5   30.06    2.04
   4  -5   5   29.88    1.91
   4  -5  -5   28.07    1.76
  -4  -5   5   28.87    1.82
   4   5   5   28.22    2.01
  -4   5  -5   28.15    1.65
  -4  -5   5   29.34    1.17
   4  -5  -5   30.38    1.00
  -4  -5   5   30.38    1.16
  -4   5  -5   28.77    1.03
  -4   5  -5   28.52    1.05
   4  -5  -5   29.19    1.03
   4   5   5   28.41    1.66
   5   5  -5    7.89    1.34
  -5  -5  -5    6.90    1.19
  -5  -5  -5    6.28    1.00
  -5  -5  -5    6.82    1.16
  -5   5  -5    6.56    0.63
   5  -5  -5    9.26    1.37
  -5  -5   5    8.54    1.31
   5  -5  -5    8.09    0.56
   5   5   5    4.66    1.29
   5   5   5    7.21    1.16
  -5   5  -5    7.59    1.15
  -6   5   5   12.48    0.93
  -6  -5  -5   13.14    1.79
   6  -5   5   17.56    1.85
  -6  -5  -5   15.54    1.63
  -6   5   5   13.87    1.83
   6   5  -5   13.73    1.75
   6  -5   5   14.29    1.04
  -6   5  -5   13.95    0.93
   6  -5  -5   14.95    0.84
   6   5   5   11.88    1.63
   6   5   5   12.55    1.47
  -6   5  -5   14.28    1.72
  -6  -5   5   14.18    1.68
   7   5  -5    2.34    1.22
   7  -5   5    2.02    1.20
  -7   5   5    2.67    1.35
  -7  -5  -5    2.99    1.21
  -7   5   5    3.05    0.70
  -7   5  -5    3.12    0.72
   7   5   5    4.21    1.03
  -7  -5   5    3.14    1.28
  -7   5  -5    3.32    1.10
   7  -5  -5    2.07    1.06
  -8  -5  -5    7.04    1.68
   8  -5   5    5.47    1.63
   8   5  -5    6.51    1.79
   8  -5  -5    5.63    2.15
  -8  -5   5    4.57    1.63
   8  -5  -5    3.40    1.48
  -8   5  -5    5.64    1.54
   8   5   5    8.03    1.35
   0  -6  -5    1.11    0.61
   0  -6  -5    0.30    0.27
   0   6   5    0.69    0.40
   0   6  -5    0.20    0.36
   0   6   5    0.34    0.53
   0  -6  -5    0.19    0.66
   0   6  -5    1.32    1.17
   0  -6   5   -0.10    0.42
   0   6  -5    1.05    0.55
   0  -6   5    0.41    0.84
   0  -6   5    0.34    0.37
   0  -6  -5    0.03    1.12
   1  -6   5   55.37    2.30
  -1  -6  -5   49.50    2.59
  -1   6   5   56.65    2.21
  -1  -6  -5   53.43    2.35
  -1  -6  -5   54.28    2.44
   1   6  -5   49.20    2.96
   1  -6   5   55.36    1.80
   1   6  -5   54.58    2.00
   1   6  -5   50.75    2.08
  -1  -6  -5   53.11    1.92
   1  -6  -5   52.56    2.80
   1   6   5   53.05    1.77
  -1  -6   5   54.70    2.09
  -1   6  -5   54.36    1.69
  -1  -6   5   56.51    2.10
   1  -6  -5   52.82    2.39
   1  -6  -5   50.93    1.73
  -1   6  -5   50.44    2.18
   1   6   5   52.36    2.22
  -1   6  -5   52.54    2.72
  -2  -6  -5   34.11    1.89
   2   6  -5   35.39    1.66
  -2  -6  -5   34.07    1.61
  -2  -6  -5   33.63    1.94
  -2  -6  -5   35.89    1.88
  -2   6   5   37.23    1.84
   2   6  -5   36.38    2.65
   2  -6   5   35.73    1.92
  -2  -6   5   35.91    1.56
  -2   6  -5   35.01    1.02
  -2  -6   5   34.63    1.63
  -2   6  -5   35.39    1.12
   2  -6  -5   40.53    3.25
  -2  -6   5   35.08    1.77
   2  -6  -5   34.87    1.95
  -2   6  -5   35.64    2.05
   2   6   5   35.45    1.39
   2   6   5   36.93    2.04
   2  -6  -5   35.03    1.12
   2  -6  -5   33.94    1.03
  -3   6   5   10.68    1.22
   3   6  -5   10.48    1.15
  -3  -6  -5   10.22    1.10
  -3  -6  -5    9.17    1.20
  -3  -6  -5   12.15    1.30
   3  -6   5   10.02    1.37
  -3  -6  -5   13.50    1.81
   3   6  -5   11.53    1.98
   3   6   5   11.96    1.64
  -3  -6   5   11.55    0.85
  -3   6  -5   10.65    1.31
   3  -6  -5   10.32    1.36
   3   6   5   11.25    0.88
  -3  -6   5   10.12    1.04
  -3  -6   5   11.08    1.25
  -4  -6  -5    5.79    1.01
   4  -6   5    6.74    1.14
  -4  -6  -5    6.29    1.12
   4   6  -5    7.48    1.73
   4   6   5    6.64    1.33
  -4  -6   5    7.30    0.74
  -4  -6   5    7.24    1.17
  -4  -6   5    5.42    0.72
   4   6   5    4.98    0.93
  -4   6  -5    8.65    1.23
   4  -6  -5    4.93    1.00
  -5  -6  -5    1.58    1.07
  -5   6   5    2.61    0.97
  -5  -6  -5    1.16    0.77
   5  -6   5    0.21    0.81
   5   6  -5    1.83    1.17
   5  -6  -5    2.34    0.90
  -5   6  -5    3.46    0.89
   5   6   5    1.88    0.90
  -5  -6   5    2.61    0.50
  -5  -6   5    3.45    0.96
   5   6   5   -0.01    1.19
  -6  -6  -5    3.36    1.03
   6  -6   5    2.94    1.24
  -6   6   5    1.04    1.08
   6   6  -5   -0.67    1.12
  -6  -6   5    3.61    1.07
   6   6   5    2.64    0.93
   6  -6  -5    0.18    0.96
   7  -6   5    0.68    1.25
  -7  -6  -5    5.68    1.47
   7   6  -5    2.71    1.58
  -7   6   5    7.49    1.91
  -7   6  -5    5.55    1.34
   7  -6  -5    4.20    1.40
   7   6   5    4.61    1.22
  -7  -6   5    4.82    1.45
  -8  -6  -5    1.07    1.58
   8  -6   5    0.42    1.51
   8   6  -5   -1.24    1.60
   8   6   5   -0.71    1.36
  -8  -6   5    0.62    1.68
   8  -6  -5   -1.39    1.45
  -8   6  -5    3.57    1.54
   0  -7   5   24.56    1.28
   0  -7  -5   25.53    1.16
   0  -7   5   23.85    1.57
   0   7   5   23.28    1.17
   0  -7  -5   25.79    1.80
   0   7  -5   24.23    1.73
   0   7  -5   24.43    1.19
   0   7   5   26.34    1.70
   0   7  -5   26.75    2.27
   1   7  -5   35.10    2.67
   1  -7   5   36.37    2.02
  -1  -7  -5   35.98    1.58
  -1  -7  -5   36.17    2.16
  -1  -7  -5   32.91    2.58
   1   7  -5   37.48    1.63
   1   7  -5   36.59    1.85
  -1   7   5   38.33    2.07
  -1  -7   5   38.50    1.74
   1  -7  -5   33.24    1.49
   1   7   5   37.29    1.93
  -1   7  -5   37.94    2.37
   1   7   5   35.25    1.44
  -1   7  -5   35.30    1.26
   1  -7  -5   36.56    1.38
   1  -7  -5   36.26    2.10
  -1  -7   5   36.62    1.79
   2   7  -5   62.28    2.35
  -2  -7  -5   61.61    2.93
  -2  -7  -5   64.30    2.46
  -2  -7  -5   63.93    2.80
  -2   7   5   66.75    2.74
   2  -7   5   62.39    2.79
   2   7   5   66.05    2.79
  -2  -7   5   65.98    2.63
  -2  -7   5   67.38    2.51
   2   7   5   64.96    2.14
  -2  -7   5   63.22    2.47
  -3   7   5   11.81    1.36
  -3  -7  -5   11.15    1.85
   3  -7   5   12.19    1.49
  -3  -7  -5    9.06    1.38
   3   7  -5    9.71    1.97
  -3  -7  -5   10.58    1.26
  -3  -7   5   11.17    1.36
  -3   7  -5   12.22    1.45
  -3  -7   5    8.76    1.18
   3  -7  -5   11.62    1.47
  -3  -7   5   11.94    1.08
   3   7   5   12.45    1.67
   4  -7   5    0.84    0.85
   4   7  -5    0.31    1.40
  -4  -7  -5    4.87    1.11
  -4   7   5    2.23    0.72
  -4  -7  -5    4.04    0.91
  -4  -7   5    2.43    0.60
  -4  -7   5    3.17    0.73
  -4  -7   5    2.88    1.51
   4  -7  -5    1.69    0.90
   4   7   5    2.89    1.20
  -5   7   5    2.74    1.05
   5   7  -5    0.14    1.43
  -5  -7  -5    2.68    0.98
   5  -7   5    3.11    1.22
  -5  -7  -5    3.39    1.01
  -5  -7   5    2.49    0.99
  -5  -7   5    4.27    0.70
   5  -7  -5    2.90    1.05
   5   7   5    3.49    1.51
  -5   7  -5    4.86    1.10
   6  -7   5   -1.14    1.10
  -6  -7  -5    0.81    1.18
  -6   7   5    1.49    1.16
   6   7  -5   -1.75    1.73
  -6  -7   5    1.99    1.22
   6  -7  -5   -0.35    1.23
  -6   7  -5    2.56    1.07
   7  -7   5    1.93    1.56
  -7  -7  -5    2.80    1.45
  -7   7   5    3.33    1.49
  -7  -7   5    1.64    1.37
  -7   7  -5    3.54    1.29
   7  -7  -5    2.72    1.49
   0  -8   5   19.31    1.19
   0  -8   5   20.15    1.69
   0   8  -5   19.10    1.03
   0  -8  -5   18.37    1.70
   0  -8  -5   17.07    1.05
   0   8   5   16.54    1.09
   0   8  -5   18.34    2.06
  -1  -8  -5    3.46    0.67
   1   8  -5    2.62    0.61
   1   8  -5    1.75    1.16
  -1  -8  -5    4.01    0.97
   1  -8   5    4.58    0.99
  -1  -8   5    1.93    0.69
   1   8   5    3.03    0.50
  -1   8  -5    3.35    1.04
   1  -8  -5    2.28    0.53
  -1  -8   5    3.86    0.84
  -1   8  -5    3.35    0.45
   1  -8  -5    3.58    0.93
   1   8   5    4.98    1.07
  -2   8   5   28.92    2.05
  -2  -8  -5   26.15    1.93
   2  -8   5   24.93    1.90
  -2  -8  -5   25.00    1.59
   2   8  -5   24.17    1.58
   2   8  -5   24.02    2.59
  -2  -8   5   25.18    1.74
  -2  -8   5   24.82    1.69
  -2   8  -5   30.17    2.17
   2   8   5   27.79    1.95
   2  -8  -5   24.49    1.99
   2   8   5   26.17    1.30
  -3   8   5   14.35    1.69
  -3  -8  -5   11.09    1.63
  -3  -8  -5   11.65    1.50
   3   8  -5    9.72    2.13
   3  -8   5   11.46    1.66
  -3  -8   5   11.55    1.42
  -3   8  -5   16.96    1.75
   3  -8  -5   13.62    1.77
   3   8   5   13.64    1.81
  -3  -8   5    9.18    1.55
  -3  -8   5   11.68    1.30
  -4  -8  -5    1.50    0.94
   4  -8   5    2.73    1.15
   4   8  -5   -2.57    1.78
  -4  -8  -5    1.30    0.98
  -4   8   5    2.86    1.06
  -4   8  -5    3.33    1.09
  -4  -8   5    2.40    0.98
   4  -8  -5    2.11    1.12
  -4  -8   5    2.40    0.77
  -5  -8  -5   20.33    2.02
   5  -8   5   19.90    2.66
  -5   8   5   23.35    2.47
  -5  -8  -5   19.10    2.15
  -5  -8   5   20.46    2.23
   5   8   5   16.34    2.39
  -5   8  -5   23.07    2.17
   5  -8  -5   19.18    2.42
  -6  -8  -5   14.41    2.14
  -6   8   5   15.34    2.39
   6  -8   5   10.25    1.70
  -6  -8  -5   12.71    2.00
   6  -8  -5   12.01    1.98
  -6   8  -5   14.21    2.04
  -6  -8   5   14.30    2.08
   6   8   5   11.54    2.16
   0  -9  -5   -1.26    0.89
   0  -9   5   -0.56    0.84
   0  -9  -5    0.56    0.66
   0  -9   5   -0.84    0.60
   0   9  -5   -1.78    1.06
   1  -9   5    0.29    0.98
   1   9  -5    1.79    1.43
  -1  -9  -5    2.14    0.71
  -1   9   5    3.65    1.14
  -1  -9  -5    0.83    1.06
   1  -9  -5    3.72    1.32
  -1   9  -5    3.01    1.29
  -2  -9  -5    9.71    1.43
  -2  -9  -5    8.06    1.41
   2   9  -5   10.64    2.23
   2  -9   5    6.08    1.36
   2   9   5   11.19    1.53
   2  -9  -5    8.86    1.51
  -2   9  -5   15.07    2.00
  -2  -9   5    9.45    1.39
  -3  -9  -5   -0.15    1.12
  -3  -9  -5    0.37    1.07
   3  -9   5    1.81    1.20
  -3   9   5    2.04    1.09
   3   9  -5   -2.17    1.60
  -3   9  -5    2.48    1.09
  -3  -9   5    1.04    0.90
  -3  -9   5    0.28    1.02
   3  -9  -5    2.06    1.38
   3   9   5    1.90    1.15
  -4  -9  -5    4.65    1.36
  -4  -9  -5    5.06    1.32
   4  -9   5    4.74    1.61
   4   9  -5    1.23    2.10
  -4   9   5    6.37    1.39
   4   9   5    5.36    1.51
  -4  -9   5    5.33    1.45
   4  -9  -5    4.71    1.57
  -5  -9  -5    4.80    1.59
   5  -9   5    7.97    1.71
  -5  -9  -5    8.68    1.61
   5  -9  -5    5.00    1.69
   5   9   5    7.44    1.75
  -5  -9   5    4.54    1.58
   0  10  -5    2.11    1.34
   0 -10   5    0.40    1.24
   0 -10  -5    1.18    1.28
  -1 -10  -5    0.88    1.22
   1 -10   5    0.74    1.20
   1  10  -5    0.88    1.50
  -1 -10   5    1.94    1.32
  -1  10  -5    3.73    1.31
   1 -10  -5   -0.25    1.22
   2 -10   5    1.04    1.37
   2  10  -5    3.78    1.93
  -2 -10  -5    3.38    1.23
  -2 -10   5    3.91    1.25
   2 -10  -5    1.03    1.43
  -2  10  -5    4.96    1.37
   3  10  -5    1.77    2.16
  -3 -10  -5    4.11    1.36
  -3 -10  -5    1.86    1.37
   3 -10   5    3.83    1.58
  -3 -10   5    5.33    1.43
   3 -10  -5    2.43    1.77
  -3 -10   5    2.83    1.43
   0   0  -6  632.83   15.09
   0   0   6  641.54   15.14
   0   0  -6  646.75   15.29
   0   0  -6  644.62   15.16
   0   0   6  637.04   15.15
   0   0  -6  599.16   15.14
  -1   0  -6   52.69    1.73
   1   0  -6   51.10    1.75
  -1   0  -6   51.39    1.61
  -1   0   6   51.38    1.68
   1   0  -6   52.91    1.53
  -1   0   6   51.16    1.51
  -1   0   6   51.56    1.79
   1   0   6   52.82    1.68
   1   0   6   47.37    1.70
   2   0   6   28.92    1.28
   2   0   6   30.90    1.14
  -2   0   6   32.30    1.45
   2   0  -6   31.33    1.27
  -2   0  -6   28.66    1.05
  -2   0   6   30.20    1.24
   2   0  -6   29.63    1.43
   2   0  -6   31.40    0.97
  -2   0  -6   29.99    1.30
   2   0  -6   31.54    0.98
  -3   0  -6    4.45    0.62
  -3   0   6    4.32    0.56
   3   0  -6    3.28    0.31
   3   0  -6    2.29    0.55
   3   0  -6    3.83    0.55
   3   0  -6    3.24    0.29
  -3   0  -6    3.25    0.40
   3   0   6    3.50    0.55
   4   0  -6  334.63    8.21
  -4   0  -6  336.04    8.53
   4   0  -6  338.12    9.23
   4   0  -6  332.48    9.36
  -4   0   6  346.26    8.86
  -4   0  -6  344.96    8.91
   4   0   6  330.31    8.89
   4   0   6  336.69    8.39
   4   0   6  337.25    8.23
   4   0  -6  342.44    8.77
   4   0   6  336.41    8.58
  -5   0   6   14.91    1.13
   5   0   6   15.09    1.20
  -5   0  -6   13.51    1.23
   5   0   6   15.66    0.92
   5   0  -6   14.57    1.15
  -5   0   6   14.58    0.76
   5   0  -6   15.24    1.41
   5   0  -6   15.91    1.49
   5   0   6   14.21    0.98
   5   0   6   15.25    0.83
  -5   0  -6   13.89    0.98
  -6   0   6   70.59    2.19
   6   0  -6   65.11    2.75
   6   0   6   70.48    2.74
  -6   0  -6   62.16    2.77
   6   0  -6   73.76    2.25
   6   0  -6   68.73    3.35
   6   0   6   66.66    2.26
   6   0   6   68.30    2.42
   6   0   6   74.19    2.93
  -6   0  -6   74.59    2.71
  -6   0   6   73.45    2.87
   7   0   6    9.24    1.49
  -7   0  -6    7.26    1.15
   7   0  -6    8.10    1.56
  -7   0   6    5.73    0.88
   7   0   6    6.71    1.29
  -7   0   6    7.16    1.21
   7   0  -6    6.70    0.86
  -8   0  -6   -1.11    0.76
  -8   0   6    0.06    0.98
   8   0  -6   -0.29    0.63
   8   0   6    1.40    0.91
   8   0  -6    1.16    1.30
   8   0   6   -0.68    1.02
   9   0   6    2.77    1.36
  -9   0   6    3.73    1.34
   9   0   6    2.63    1.45
  -9   0  -6    1.51    1.18
   9   0  -6    3.14    1.71
 -10   0   6   -2.25    1.58
 -10   0  -6    1.74    1.56
  10   0  -6   -2.23    2.33
  10   0   6   -0.94    1.79
   0   1  -6    9.95    0.56
   0  -1  -6    9.50    0.58
   0  -1   6   10.11    0.62
   0  -1  -6   10.19    0.55
   0  -1  -6    9.55    0.48
   0  -1   6   11.28    0.75
   0  -1  -6   10.55    0.69
   0  -1   6    8.83    0.59
   0   1  -6    9.96    0.68
   0   1   6   10.00    0.64
   0   1  -6   10.53    0.64
   1   1  -6   72.30    2.55
   1  -1   6   78.34    2.16
  -1  -1  -6   70.44    2.61
   1   1  -6   78.24    2.05
  -1  -1  -6   75.05    2.13
   1   1  -6   77.41    2.42
   1  -1   6   75.98    2.33
  -1   1   6   77.67    2.25
  -1  -1   6   77.64    2.03
   1  -1  -6   75.85    2.19
  -1   1  -6   76.74    2.31
   1   1   6   73.04    2.31
   1  -1  -6   76.55    2.28
   1  -1  -6   75.10    2.34
  -1   1  -6   76.86    2.19
  -1  -1   6   76.44    2.45
  -1  -1   6   75.13    2.30
   1   1   6   70.76    2.26
  -1   1  -6   74.24    2.25
  -2   1   6   95.61    2.81
   2  -1   6   98.06    2.80
  -2  -1  -6   99.81    2.99
   2  -1   6   98.76    3.00
   2   1  -6   97.67    3.14
  -2  -1  -6   97.36    2.69
   2   1  -6   98.06    2.95
  -2   1  -6  102.06    2.65
  -2  -1   6   97.56    2.98
   2  -1  -6  100.39    3.22
   2  -1  -6   99.04    3.06
   2   1   6  100.62    2.76
   2   1   6  100.03    3.02
  -2   1  -6   99.00    2.68
  -2  -1   6   95.85    3.21
  -2   1  -6   98.20    3.01
   2  -1  -6  102.24    2.74
   3  -1   6   35.30    1.59
  -3  -1  -6   36.63    1.37
   3  -1   6   38.78    1.32
   3   1  -6   35.42    1.54
   3   1  -6   37.27    1.77
  -3  -1  -6   37.43    1.59
   3  -1   6   37.04    1.40
  -3   1   6   38.09    1.47
   3  -1  -6   37.12    1.30
   3  -1  -6   35.82    1.79
  -3   1  -6   36.25    1.58
   3   1   6   35.82    1.31
  -3  -1   6   38.13    1.84
  -3  -1   6   36.03    1.57
   3  -1  -6   37.30    1.46
   3  -1  -6   36.28    1.65
  -3   1  -6   35.25    1.25
   3   1   6   35.21    1.54
   4  -1   6    8.56    0.86
   4   1  -6    8.68    0.84
  -4  -1  -6    7.40    0.93
   4  -1   6    8.70    0.66
  -4   1   6    7.50    0.75
  -4   1   6    8.71    0.64
   4   1  -6    7.29    0.98
  -4  -1  -6    6.21    0.65
   4  -1   6    7.79    0.92
  -4   1  -6    8.33    0.93
   4   1   6    7.91    0.86
  -4   1  -6    8.01    0.62
   4  -1  -6    7.84    0.91
   4  -1  -6    8.33    0.78
  -4   1  -6    7.52    0.68
   4   1   6    7.54    0.64
  -4  -1   6    8.67    1.12
   4   1   6    8.12    0.51
   4   1   6    7.84    0.71
   4  -1  -6    8.48    1.08
   4  -1  -6    8.40    0.61
  -4  -1   6    8.14    0.84
  -5   1   6   36.39    1.72
  -5  -1  -6   35.96    1.65
   5   1  -6   36.93    1.77
   5  -1   6   33.07    1.81
   5  -1   6   34.03    1.38
  -5   1   6   38.55    1.44
   5   1  -6   35.63    2.11
   5  -1   6   34.28    1.43
  -5  -1  -6   35.71    1.84
  -5  -1   6   36.34    1.84
   5   1   6   34.63    1.51
   5  -1  -6   35.07    1.63
   5   1   6   34.73    1.43
  -5   1  -6   31.97    1.61
  -5  -1   6   36.55    2.13
   5   1   6   35.34    1.79
  -5   1  -6   36.75    1.84
   5  -1  -6   34.94    1.42
   5  -1  -6   35.48    1.89
   5   1   6   32.14    1.42
   5  -1  -6   38.31    2.24
  -5   1  -6   33.59    1.48
   6  -1   6   52.16    1.87
   6  -1   6   52.66    2.39
  -6  -1  -6   52.68    2.32
  -6  -1  -6   50.26    2.34
  -6   1   6   51.62    1.94
   6  -1   6   51.55    1.95
   6  -1   6   50.29    2.47
  -6   1   6   53.83    2.32
   6   1  -6   53.43    2.86
  -6   1  -6   52.70    2.14
   6  -1  -6   53.39    2.21
   6   1   6   51.50    2.41
   6   1   6   51.55    2.16
  -6  -1   6   51.74    2.48
   6  -1  -6   51.53    1.97
   6  -1  -6   53.47    2.98
   6   1   6   51.69    1.90
   7  -1   6   14.32    1.69
  -7  -1  -6   11.84    1.41
  -7   1   6   14.53    1.47
  -7   1   6   13.14    1.17
   7  -1   6   13.49    1.60
   7   1  -6   13.50    1.88
  -7  -1   6   14.23    1.82
  -7   1  -6   13.99    1.35
   7  -1  -6   11.68    1.92
   7   1   6   16.59    1.03
   7   1   6   14.15    1.44
   7  -1  -6   14.86    1.19
   7   1   6   16.19    1.67
  -8  -1  -6   -0.54    0.84
   8  -1   6    0.82    1.12
   8   1  -6    0.37    1.20
  -8   1   6    0.63    1.02
   8  -1   6    0.75    0.96
   8  -1  -6    0.58    0.72
   8   1   6   -0.08    0.93
   8  -1  -6    1.04    1.32
  -8  -1   6    2.13    1.05
  -8   1  -6    0.66    0.86
   8   1   6    0.98    1.02
  -9  -1  -6   10.97    1.85
   9  -1   6   11.76    1.95
  -9   1   6   12.65    2.09
   9  -1   6    8.71    1.71
   9   1  -6    9.52    1.96
  -9  -1   6   13.78    1.97
  -9   1  -6   12.33    1.70
   9   1   6   11.60    1.79
   9  -1  -6   11.62    2.08
   9   1   6   12.52    1.76
   0  -2   6    1.21    0.34
   0   2   6    0.60    0.24
   0  -2   6    0.72    0.30
   0   2  -6    0.73    0.29
   0  -2  -6    0.62    0.24
   0  -2  -6    0.29    0.22
   0   2  -6    1.12    0.44
   0   2   6    0.78    0.36
   0   2   6    0.25    0.22
   0  -2   6    0.65    0.31
   0  -2  -6    0.88    0.28
   0   2  -6    0.90    0.23
  -1  -2  -6    9.10    0.63
  -1  -2  -6    9.03    0.67
   1   2  -6    8.22    0.68
   1   2  -6    8.48    0.63
  -1   2   6    7.01    0.61
   1  -2   6    8.50    0.76
  -1  -2  -6    7.36    0.49
   1  -2   6    7.25    0.60
   1   2  -6    8.34    0.45
   1   2   6    7.42    0.63
  -1   2  -6    7.81    0.61
   1   2   6    8.07    0.59
   1  -2  -6    8.23    0.64
   1   2   6    7.10    0.38
  -1  -2   6    7.97    0.47
   1  -2  -6    8.36    0.59
  -1  -2   6    8.20    0.61
   1  -2  -6    7.78    0.52
   1  -2  -6    7.83    0.63
  -1   2  -6    7.86    0.64
  -1   2  -6    7.79    0.95
  -1   2  -6    7.94    0.62
  -1  -2   6    7.80    0.69
  -2  -2  -6   14.51    0.90
   2  -2   6   13.08    0.86
  -2   2   6   15.43    0.78
   2  -2   6   15.27    1.15
   2  -2   6   13.99    0.83
   2   2  -6   15.47    0.90
  -2  -2  -6   12.67    0.70
   2   2  -6   14.02    0.95
  -2   2   6   12.87    0.91
   2   2   6   12.99    0.86
  -2   2  -6   15.10    0.92
  -2  -2   6   15.23    1.04
  -2   2  -6   14.51    0.68
   2  -2  -6   14.87    0.83
   2  -2  -6   14.18    0.83
   2  -2  -6   14.05    0.81
  -2  -2   6   14.35    0.89
  -2   2  -6   13.79    0.88
   2  -2  -6   14.72    0.79
   2   2   6   14.67    0.76
  -3   2   6   17.82    0.89
   3  -2   6   16.72    0.87
  -3  -2  -6   17.02    1.08
  -3  -2  -6   16.20    0.74
   3   2  -6   15.80    1.04
   3  -2   6   16.45    1.17
  -3  -2  -6   15.57    0.88
   3   2  -6   15.81    1.16
   3  -2   6   14.81    1.05
  -3   2   6   14.70    1.10
   3   2   6   17.87    0.86
  -3   2  -6   16.68    0.74
  -3   2  -6   15.88    0.86
   3   2   6   18.11    0.80
   3  -2  -6   17.14    1.03
  -3  -2   6   16.42    1.29
  -3  -2   6   17.82    1.10
   3  -2  -6   17.24    0.92
   3   2   6   15.49    1.02
   3  -2  -6   18.26    0.92
   4  -2   6   35.07    1.60
  -4   2   6   34.70    1.46
  -4   2   6   36.63    1.48
  -4  -2  -6   33.99    1.68
  -4  -2  -6   33.58    1.51
   4  -2   6   36.05    1.32
   4   2  -6   33.40    1.86
   4  -2   6   33.46    1.74
   4   2  -6   34.27    1.66
  -4   2  -6   34.17    1.45
   4  -2  -6   34.78    1.65
   4   2   6   32.35    1.60
   4  -2  -6   34.03    1.44
  -4  -2   6   32.69    1.98
  -4  -2   6   34.01    1.70
   4   2   6   32.68    1.29
   4  -2  -6   34.90    2.02
   4   2   6   32.61    1.53
   4   2   6   33.03    1.35
   4  -2  -6   33.25    1.41
  -4   2  -6   34.58    1.72
  -4   2  -6   32.48    1.25
  -5  -2  -6    7.78    0.93
   5  -2   6    6.57    1.07
  -5  -2  -6    9.09    1.16
  -5   2   6    7.65    0.84
  -5   2   6    8.25    0.87
   5   2  -6    6.56    1.07
   5  -2   6    8.10    1.03
   5  -2   6    7.50    0.75
   5   2  -6    8.44    1.19
   5  -2  -6    8.14    1.27
  -5   2  -6    8.37    1.08
   5  -2  -6    7.78    1.02
   5  -2  -6    6.91    0.89
  -5   2  -6    6.92    0.89
  -5   2  -6    7.36    0.71
  -5  -2   6    7.29    1.24
   5   2   6    6.64    0.74
   5   2   6    7.14    0.76
  -5  -2   6    7.84    1.07
   5   2   6    7.48    1.04
   5   2   6    7.66    0.82
   5  -2  -6    6.67    0.80
   6  -2   6   14.07    1.19
   6  -2   6   15.17    1.60
  -6   2   6   14.20    1.13
   6   2  -6   13.79    1.73
  -6  -2  -6   15.72    1.46
  -6  -2  -6   14.54    1.39
  -6   2   6   12.84    1.17
   6  -2   6   14.52    0.92
   6   2   6   12.96    1.05
   6   2   6   13.64    1.12
   6  -2  -6   13.89    1.13
  -6   2  -6   12.93    1.30
   6  -2  -6   11.22    1.82
  -6   2  -6   12.06    1.02
   6   2   6   14.48    1.40
  -6  -2   6   13.74    1.56
   6  -2  -6   13.36    1.12
  -7  -2  -6    6.24    1.12
   7  -2   6    8.61    1.92
  -7   2   6    7.98    1.11
   7  -2   6    8.95    1.43
   7   2  -6    5.91    1.20
  -7   2   6   10.58    1.18
   7   2   6    8.97    1.27
   7  -2  -6    7.66    1.12
  -7   2  -6    8.23    1.12
   7  -2  -6    9.78    1.84
   7   2   6    9.09    1.02
  -7  -2   6    9.19    1.41
   7   2   6    6.53    1.17
  -8  -2  -6    1.94    1.11
  -8   2   6    2.09    1.08
   8   2  -6    1.02    1.19
   8  -2   6    2.58    1.08
   8  -2   6    0.79    1.22
  -8  -2   6    2.50    1.21
  -8   2  -6    3.46    1.55
   8   2   6    3.29    1.01
   8  -2  -6    3.41    0.96
   8  -2  -6    0.98    1.43
   9  -2   6    7.17    1.62
   9   2  -6    6.64    1.68
   9  -2   6    9.08    1.84
  -9  -2  -6    5.47    1.44
  -9   2   6    6.53    1.41
  -9   2  -6    6.54    1.38
  -9  -2   6    6.88    1.55
   9   2   6    5.82    1.61
   9  -2  -6    4.72    1.31
   9   2   6    6.01    1.53
   9  -2  -6    8.29    2.31
   0   3   6    5.96    0.61
   0  -3   6    5.18    0.53
   0  -3   6    6.01    0.57
   0  -3  -6    4.66    0.43
   0   3   6    5.80    0.59
   0   3  -6    6.99    1.07
   0  -3  -6    4.99    0.68
   0   3   6    5.34    0.49
   0  -3  -6    6.10    0.62
   0  -3   6    6.88    0.71
  -1  -3  -6   49.07    1.86
  -1   3   6   45.83    1.71
   1  -3   6   48.10    1.78
   1   3  -6   49.04    1.53
  -1  -3  -6   50.38    1.80
  -1  -3  -6   46.92    1.53
   1  -3   6   52.70    2.04
   1   3  -6   49.26    1.97
   1   3  -6   47.08    1.74
  -1   3  -6   50.80    1.77
   1  -3  -6   48.56    1.67
   1  -3  -6   47.57    1.76
   1   3   6   49.17    1.58
   1   3   6   45.05    1.65
  -1  -3   6   49.49    1.76
  -1   3  -6   50.74    1.64
  -1  -3   6   49.62    1.96
   1  -3  -6   48.86    1.83
   1  -3  -6   48.67    1.68
  -1   3  -6   47.29    1.60
   1  -3  -6   50.36    1.53
   1   3   6   46.18    1.79
  -1   3  -6   46.23    2.03
   2  -3   6  107.21    3.57
  -2  -3  -6  106.02    3.05
   2  -3   6  105.94    3.36
  -2   3   6  109.99    3.40
   2   3  -6  107.31    2.78
  -2  -3  -6  107.02    3.34
  -2  -3  -6  105.76    2.94
   2   3  -6  111.43    3.32
   2   3  -6  105.96    3.45
  -2  -3   6  107.47    3.30
  -2  -3   6  104.72    3.53
   2  -3  -6   99.39    3.00
  -2   3  -6  105.63    3.21
   2  -3  -6  106.57    3.12
  -2   3  -6  103.61    2.80
  -2   3  -6  108.03    3.00
   2   3   6  105.27    2.94
  -2   3  -6  109.17    3.30
   2  -3  -6  104.56    3.23
   2  -3  -6  106.32    3.20
  -2  -3   6  108.39    2.78
   2  -3  -6  106.63    2.93
   2   3   6  107.63    2.96
   2   3   6  104.03    3.27
  -3  -3  -6   17.02    0.89
  -3   3   6   17.90    0.85
  -3  -3  -6   16.71    1.17
  -3   3   6   16.10    1.18
   3   3  -6   16.59    1.22
  -3  -3  -6   17.20    0.99
   3   3  -6   16.81    1.12
   3  -3   6   16.59    1.15
   3  -3   6   15.83    1.47
  -3   3  -6   17.55    1.18
   3   3   6   14.85    1.34
  -3  -3   6   17.79    1.19
   3  -3  -6   16.19    1.00
  -3   3  -6   15.11    0.97
  -3   3  -6   16.74    0.70
   3   3   6   16.90    1.11
   3  -3  -6   17.44    1.05
   3   3   6   18.40    0.91
   3  -3  -6   16.58    1.04
  -3  -3   6   17.62    1.33
   4  -3   6    5.80    0.89
  -4   3   6    5.74    0.59
   4  -3   6    5.76    0.70
  -4  -3  -6    4.75    0.75
  -4   3   6    4.42    0.84
   4   3  -6    5.90    0.88
  -4   3   6    5.51    0.76
   4  -3   6    4.42    0.96
  -4  -3  -6    5.46    0.73
   4   3  -6    4.28    0.83
  -4  -3  -6    6.14    0.94
   4   3   6    5.07    0.64
   4  -3  -6    6.29    0.64
   4   3   6    7.40    0.83
   4   3   6    5.20    0.76
  -4   3  -6    5.04    0.48
  -4  -3   6    5.27    0.85
  -4   3  -6    6.41    0.98
  -4   3  -6    4.43    0.71
   4  -3  -6    5.45    0.72
  -4  -3   6    6.11    1.09
   4  -3  -6    4.96    0.74
  -5  -3  -6    8.61    1.17
   5  -3   6    7.67    1.27
   5  -3   6    7.27    1.11
  -5  -3  -6    7.30    0.97
  -5  -3  -6    8.18    1.04
   5   3  -6    7.69    1.22
   5  -3   6    7.61    0.83
  -5   3   6    8.02    1.03
  -5   3   6    6.10    0.72
   5   3   6    6.71    1.08
  -5   3  -6    7.07    0.66
  -5   3  -6    7.18    0.96
   5  -3  -6    8.45    0.86
   5   3   6    7.49    0.83
  -5  -3   6    7.28    1.19
   5  -3  -6    7.25    0.95
  -6  -3  -6   35.65    2.66
   6  -3   6   32.27    1.88
   6  -3   6   34.27    2.18
   6  -3   6   34.24    1.43
   6   3  -6   37.12    2.34
  -6  -3  -6   34.35    2.17
  -6   3   6   32.73    1.72
  -6   3   6   32.14    1.62
  -6   3  -6   34.92    2.00
   6   3   6   31.79    1.76
  -6  -3   6   38.12    2.96
  -6   3  -6   32.84    1.53
   6   3   6   30.29    1.94
   6  -3  -6   30.81    1.77
   6  -3  -6   32.90    1.59
   6   3   6   34.56    1.65
  -7  -3  -6    2.67    0.91
   7  -3   6    2.77    0.62
   7   3  -6    2.68    1.07
   7  -3   6    2.98    0.98
  -7   3   6    3.31    0.81
   7  -3  -6    1.42    1.17
   7   3   6    4.40    0.82
   7  -3  -6    2.64    0.88
  -7   3  -6    4.03    0.77
  -7  -3   6    1.90    1.00
   7   3   6    2.41    0.84
  -7   3  -6    3.01    1.04
   7   3   6    4.78    0.96
   7  -3  -6    2.52    0.76
  -8   3   6    5.11    1.13
   8   3  -6    7.07    1.55
   8  -3   6    7.84    1.50
   8  -3   6    5.25    1.46
  -8  -3  -6    6.37    1.37
   8   3   6    6.41    1.34
  -8   3  -6    7.78    1.31
  -8  -3   6    7.93    1.52
   8  -3  -6    8.57    2.12
   8   3   6    7.42    1.25
   8  -3  -6    7.57    1.30
   9   3  -6    1.48    1.63
  -9   3   6    3.52    1.21
  -9  -3  -6    3.21    1.57
   9  -3   6    0.66    1.79
   9  -3   6    2.70    1.54
   9   3   6   -0.19    1.33
   9  -3  -6    2.06    1.31
  -9   3  -6    3.14    1.18
  -9  -3   6    2.69    1.48
   9  -3  -6    3.87    2.01
   0   4  -6   21.30    1.65
   0  -4   6   20.11    1.06
   0  -4  -6   20.13    1.23
   0  -4   6   22.90    1.05
   0   4  -6   22.20    1.06
   0  -4  -6   20.82    0.84
   0   4   6   21.06    0.99
   0  -4  -6   21.50    1.23
   0   4  -6   21.38    1.02
   0   4   6   20.09    0.99
   0  -4   6   21.64    1.33
   0  -4  -6   22.42    1.41
  -1  -4  -6   46.55    1.99
   1   4  -6   45.19    2.22
  -1  -4  -6   48.06    1.58
  -1   4   6   47.42    1.75
   1  -4   6   48.09    2.20
   1   4  -6   46.08    1.61
   1   4  -6   45.93    1.76
   1  -4   6   44.80    1.84
  -1  -4  -6   45.93    1.90
  -1   4  -6   46.56    1.59
  -1  -4   6   47.27    2.05
   1  -4  -6   45.92    1.87
  -1  -4   6   47.60    1.79
   1  -4  -6   48.09    1.65
  -1   4  -6   49.17    1.85
   1  -4  -6   46.99    1.93
   1   4   6   46.45    1.89
  -1  -4   6   46.28    1.62
  -1   4  -6   45.68    2.19
   1   4   6   46.05    1.62
   1   4   6   47.19    1.56
   1  -4  -6   46.13    1.88
   1  -4  -6   46.34    1.41
  -2   4   6   57.81    2.21
   2   4  -6   60.68    1.81
  -2  -4  -6   58.68    1.99
   2  -4   6   56.91    2.25
  -2  -4  -6   59.29    2.29
   2   4  -6   57.33    2.17
   2   4  -6   58.56    2.46
   2  -4   6   59.27    2.72
  -2  -4  -6   55.79    2.14
  -2  -4   6   58.97    2.22
  -2   4  -6   55.61    2.25
   2   4   6   58.35    2.23
   2   4   6   57.92    2.02
   2   4   6   58.18    1.87
  -2   4  -6   57.45    1.68
   2  -4  -6   58.00    1.74
   2  -4  -6   54.68    2.19
   2  -4  -6   56.18    1.85
  -2   4  -6   59.47    1.83
  -2  -4   6   56.84    1.80
   2  -4  -6   57.59    2.12
   2  -4  -6   58.93    2.20
  -2  -4   6   58.89    2.46
  -2   4  -6   56.03    2.19
  -3   4   6   15.41    1.20
   3   4  -6   16.96    1.22
  -3  -4  -6   16.17    1.01
   3  -4   6   17.10    1.24
   3  -4   6   14.18    1.68
   3   4  -6   16.80    1.32
  -3  -4  -6   15.41    1.24
  -3  -4  -6   15.91    1.04
   3  -4  -6   16.24    0.91
  -3   4  -6   16.29    1.23
   3   4   6   15.84    1.20
   3  -4  -6   14.36    1.11
   3   4   6   16.48    1.29
  -3   4  -6   15.55    0.67
   3  -4  -6   17.46    0.85
  -3   4  -6   17.88    0.90
   3  -4  -6   16.03    1.11
  -3  -4   6   17.51    0.72
  -3  -4   6   19.18    1.47
   3   4   6   16.23    0.94
  -3  -4   6   16.57    1.21
  -3  -4   6   16.49    0.71
  -3   4  -6   15.83    1.17
   4  -4   6   40.73    2.38
   4   4  -6   42.21    2.20
  -4   4   6   39.92    2.18
   4  -4   6   42.82    2.16
  -4  -4  -6   42.54    1.92
   4   4  -6   41.17    2.02
  -4   4   6   41.86    1.47
  -4  -4  -6   40.76    1.99
   4  -4   6   43.36    1.59
  -4  -4  -6   41.56    1.83
  -4   4   6   40.62    1.94
  -4   4  -6   39.68    1.34
   4  -4  -6   40.42    1.62
  -4  -4   6   38.31    2.40
  -4  -4   6   44.23    2.13
  -4   4  -6   44.13    2.57
  -4   4  -6   41.34    1.84
   4   4   6   38.75    1.63
   4   4   6   42.20    1.95
   4  -4  -6   41.74    1.95
   4  -4  -6   38.03    1.87
   4   4   6   40.11    1.94
   5  -4   6   25.62    2.03
  -5  -4  -6   25.01    1.60
   5  -4   6   24.36    1.87
   5   4  -6   26.83    1.96
   5  -4   6   26.01    1.27
  -5   4   6   25.75    2.03
  -5  -4  -6   24.76    1.65
  -5  -4  -6   21.80    1.64
  -5   4   6   25.36    1.17
  -5   4   6   24.15    1.66
  -5  -4   6   25.51    1.88
  -5   4  -6   24.80    1.59
   5   4   6   26.14    1.67
   5   4   6   22.95    1.62
   5  -4  -6   27.09    1.24
   5  -4  -6   26.18    1.67
  -5   4  -6   24.43    1.11
   6   4  -6    4.90    1.17
  -6   4   6    3.08    1.01
   6  -4   6    5.60    0.74
  -6   4   6    5.17    0.75
  -6  -4  -6    4.88    1.01
  -6  -4  -6    3.46    1.03
   6  -4   6    3.38    1.00
   6  -4  -6    3.80    0.92
  -6  -4   6    4.46    0.97
  -6   4  -6    4.38    1.00
   6  -4  -6    5.82    0.84
   6   4   6    3.67    1.02
   6   4   6    5.37    0.97
  -6   4  -6    5.05    0.79
  -7  -4  -6    1.76    0.92
  -7   4   6    0.11    0.66
   7  -4   6   -1.39    0.87
   7   4  -6    0.36    1.02
   7  -4   6   -0.20    0.95
   7   4   6   -0.72    0.87
   7   4   6    0.13    0.83
  -7  -4   6    1.92    1.07
   7  -4  -6    0.22    1.22
   7  -4  -6    1.74    0.88
  -7   4  -6    0.45    0.61
   8   4  -6    1.73    1.35
  -8  -4  -6    0.73    1.19
  -8   4   6    1.25    0.91
   8  -4   6    1.54    1.27
   8  -4  -6    3.35    1.69
  -8  -4   6   -0.63    1.24
  -8   4  -6    0.94    0.89
   8  -4  -6    0.91    1.04
   8   4   6    1.40    1.08
  -8   4  -6    3.09    1.43
  -9  -4  -6    0.15    1.52
   9  -4   6    3.53    2.12
   9   4  -6   -1.68    1.51
   9  -4   6    2.24    1.53
   9   4   6    1.12    1.47
  -9  -4   6    0.90    1.62
   9  -4  -6    1.68    1.63
   9  -4  -6    0.57    2.27
   0  -5   6   39.49    1.57
   0   5  -6   40.41    1.56
   0  -5  -6   41.25    2.24
   0  -5  -6   39.33    1.88
   0  -5  -6   43.19    1.92
   0   5  -6   40.44    1.69
   0   5  -6   37.77    2.39
   0  -5   6   41.78    2.06
   0   5   6   41.06    1.50
   0  -5  -6   40.37    1.38
   0  -5   6   39.90    1.70
   0   5   6   40.12    1.64
  -1   5   6   31.94    1.48
   1   5  -6   33.12    1.48
   1   5  -6   31.69    2.22
   1  -5   6   33.68    1.61
  -1  -5  -6   33.06    1.97
  -1  -5  -6   30.04    1.28
   1   5  -6   32.59    1.40
  -1  -5  -6   30.70    1.66
  -1  -5  -6   32.19    1.70
  -1  -5   6   33.77    1.82
   1  -5  -6   34.22    1.35
  -1   5  -6   31.73    2.03
  -1   5  -6   31.89    1.30
   1  -5  -6   32.20    1.70
  -1  -5   6   33.83    1.52
  -1   5  -6   33.28    1.59
   1   5   6   30.26    1.45
   1   5   6   32.94    1.29
   1  -5  -6   32.57    1.87
   1  -5  -6   32.73    1.10
   1  -5  -6   32.57    1.65
  -1  -5   6   31.41    1.40
   2   5  -6    5.32    1.25
  -2  -5  -6    4.87    0.77
   2  -5   6    5.72    0.88
  -2  -5  -6    4.15    0.65
  -2   5   6    4.42    0.73
   2   5  -6    5.45    0.68
  -2  -5  -6    3.12    0.71
   2   5  -6    4.47    0.71
   2  -5   6    4.65    1.32
  -2  -5   6    3.72    0.68
  -2   5  -6    5.35    1.04
   2  -5  -6    4.18    0.70
   2  -5  -6    4.94    0.92
  -2   5  -6    4.34    0.48
   2  -5  -6    4.50    0.53
  -2  -5   6    4.00    0.53
   2  -5  -6    2.93    0.63
  -2   5  -6    4.49    0.79
   2   5   6    5.45    0.82
  -2  -5   6    3.56    0.78
   2   5   6    4.38    0.61
   2   5   6    5.29    0.84
  -2   5  -6    4.09    0.53
   3   5  -6   26.22    1.96
   3  -5   6   29.10    1.75
   3  -5   6   24.59    2.26
  -3  -5  -6   27.39    1.48
   3   5  -6   29.32    1.53
  -3  -5  -6   24.48    1.60
  -3  -5  -6   25.80    1.47
  -3   5   6   26.44    1.65
   3  -5  -6   27.85    0.96
  -3  -5   6   28.63    1.16
   3   5   6   25.64    1.58
   3  -5  -6   27.20    1.04
  -3   5  -6   25.42    1.58
  -3   5  -6   26.98    1.07
   3   5   6   26.14    1.21
   3  -5  -6   25.63    1.61
   3  -5  -6   26.24    1.70
  -3  -5   6   26.67    1.63
  -3  -5   6   27.36    1.10
   3   5   6   27.29    1.70
  -3   5  -6   29.72    2.17
   4   5  -6   58.53    2.84
  -4   5   6   58.82    2.78
   4  -5   6   55.45    2.64
  -4  -5  -6   59.41    2.49
  -4  -5  -6   54.40    2.53
  -4  -5  -6   58.10    2.45
  -4  -5   6   60.89    2.69
  -4  -5   6   59.37    1.80
  -4   5  -6   56.88    1.84
  -4  -5   6   58.12    1.75
   4  -5  -6   58.44    2.58
   4   5   6   54.57    2.52
   4  -5  -6   60.39    1.80
  -4   5  -6   55.07    2.40
  -4   5  -6   56.15    1.71
   4   5   6   57.14    2.48
  -5   5   6   10.45    1.47
   5  -5   6   10.91    1.56
  -5  -5  -6   10.44    1.52
  -5  -5  -6   12.71    1.72
   5   5   6    9.58    1.38
  -5   5  -6   10.69    0.72
  -5   5  -6   11.57    1.31
  -5   5  -6    9.05    0.97
   5   5   6   10.61    1.36
  -5  -5   6   11.82    2.45
   5  -5  -6   12.09    1.52
  -6   5   6   15.39    1.90
   6  -5   6   13.44    1.76
   6   5  -6   15.68    1.81
  -6  -5  -6   17.26    1.69
   6  -5   6   18.02    1.19
  -6  -5  -6   18.46    1.88
  -6   5   6   15.44    1.00
  -6   5  -6   16.70    1.02
  -6   5  -6   14.17    2.02
   6   5   6   15.42    1.65
   6   5   6   13.15    1.73
   6  -5  -6   17.97    1.05
  -6  -5   6   15.49    1.77
  -7  -5  -6    1.43    1.13
   7  -5   6    1.51    1.26
   7   5  -6    1.17    1.25
  -7   5   6    0.32    0.66
  -7   5  -6    1.93    0.70
   7  -5  -6   -0.79    0.90
  -7  -5   6    1.21    1.24
  -7   5  -6    1.66    1.01
   8  -5   6    6.32    1.67
   8   5  -6    5.26    1.64
  -8  -5  -6    4.11    1.40
  -8  -5   6    4.87    1.78
  -8   5  -6    5.22    1.67
   8   5   6    5.55    1.33
   8  -5  -6    2.62    1.95
   0   6  -6   21.02    2.19
   0  -6  -6   20.88    1.52
   0  -6   6   22.51    1.34
   0   6   6   20.14    1.12
   0   6  -6   19.55    1.13
   0   6  -6   20.67    1.35
   0   6   6   20.65    1.34
   0  -6  -6   20.59    2.14
   0  -6  -6   21.77    1.01
   0  -6   6   22.27    1.18
  -1  -6  -6   41.82    1.65
   1   6  -6   44.55    2.88
  -1   6   6   43.69    1.90
   1  -6   6   39.52    1.95
  -1  -6  -6   39.91    2.45
   1   6  -6   42.20    1.80
   1   6  -6   44.02    1.83
  -1  -6  -6   40.97    2.08
  -1  -6   6   43.47    1.84
   1  -6  -6   42.55    2.14
  -1  -6   6   42.02    1.81
   1  -6  -6   42.46    1.38
   1   6   6   41.76    1.88
   1  -6  -6   43.02    1.68
  -1   6  -6   41.83    1.99
   1   6   6   40.61    1.58
  -1   6  -6   42.23    2.53
   1  -6  -6   40.59    2.50
  -2  -6  -6    7.72    1.17
   2   6  -6   10.66    2.06
   2  -6   6    7.33    1.13
   2   6  -6    6.25    0.96
  -2   6   6    8.61    1.13
  -2  -6  -6    8.88    0.90
  -2  -6  -6    7.28    1.20
   2  -6  -6    7.71    0.49
   2  -6  -6    8.53    0.63
   2   6   6    8.08    1.20
   2   6   6    8.49    0.78
  -2   6  -6    8.26    0.61
  -2  -6   6    8.23    0.82
  -2  -6   6    8.57    0.93
   2  -6  -6    7.85    1.16
  -2  -6   6    7.72    0.98
  -2   6  -6    8.23    1.40
  -3   6   6   18.80    1.55
   3   6  -6   20.02    1.57
   3  -6   6   18.65    1.68
   3   6  -6   18.19    2.14
  -3  -6  -6   17.77    1.38
  -3  -6  -6   18.74    1.47
  -3  -6   6   19.64    1.22
  -3   6  -6   18.61    0.65
   3   6   6   19.00    1.61
  -3  -6   6   19.48    1.53
   3  -6  -6   20.31    1.68
  -3   6  -6   17.70    1.54
   3   6   6   19.67    1.15
  -3   6  -6   18.30    0.78
  -3  -6   6   20.02    1.08
  -4  -6  -6   25.17    1.72
  -4  -6  -6   23.67    1.82
  -4   6   6   24.02    1.87
   4   6  -6   20.42    2.22
   4  -6   6   23.29    1.87
  -4  -6   6   23.08    1.21
  -4   6  -6   23.92    1.71
   4   6   6   22.82    1.87
  -4  -6   6   23.49    1.83
  -4  -6   6   23.72    1.13
   4   6   6   24.41    1.81
   4  -6  -6   26.41    2.33
   5  -6   6    1.06    0.85
  -5   6   6    1.99    0.89
  -5  -6  -6    2.01    1.04
   5   6  -6    1.48    1.08
  -5  -6  -6    3.78    0.88
   5  -6  -6    3.05    0.98
  -5   6  -6    2.32    0.85
   5   6   6    2.29    0.88
  -5  -6   6    1.75    0.92
   5   6   6    1.52    1.24
  -6   6   6    5.08    1.46
   6  -6   6    4.80    1.33
   6   6  -6    5.23    1.39
  -6  -6  -6    5.34    1.27
   6   6   6    6.31    1.46
  -6   6  -6    4.66    1.02
   6  -6  -6    4.15    1.11
  -6  -6   6    4.86    1.17
  -7  -6  -6   -0.99    1.16
   7   6  -6   -2.44    1.38
  -7   6   6    0.65    1.41
   7  -6   6    0.21    1.30
  -7  -6   6    0.82    1.28
   7  -6  -6    0.30    1.23
   7   6   6    0.66    1.07
  -7   6  -6    0.53    1.10
  -8  -6  -6    0.77    1.63
   8   6  -6   -2.38    1.61
   8  -6   6    0.04    1.54
   8   6   6   -0.31    1.35
  -8  -6   6    1.91    1.66
  -8   6  -6   -0.02    1.49
   8  -6  -6    2.49    1.59
   0   7  -6   10.20    1.80
   0  -7   6    8.90    1.15
   0  -7  -6   10.00    1.28
   0   7  -6    7.15    0.89
   0  -7  -6    7.59    0.73
   0  -7   6    6.99    0.88
   0   7  -6    8.53    1.20
   0   7   6    8.55    1.33
   0   7   6    5.58    0.88
   1  -7   6    2.00    0.74
   1   7  -6    2.64    0.62
   1   7  -6    1.71    0.69
  -1  -7  -6    2.53    0.80
  -1  -7  -6   -0.42    1.28
  -1  -7  -6    1.96    0.57
  -1   7   6    3.18    0.82
   1  -7  -6    1.26    1.08
   1   7   6    2.89    0.57
   1   7   6    2.85    0.71
  -1  -7   6    1.51    0.61
   1  -7  -6    1.97    0.41
  -1   7  -6    2.62    1.23
  -1  -7   6    3.65    0.74
  -1   7  -6    2.98    0.50
  -2  -7  -6    7.28    1.24
  -2  -7  -6   10.28    1.40
  -2   7   6   10.51    1.38
  -2  -7  -6   12.28    1.08
   2   7  -6    8.85    1.64
   2   7  -6    9.78    1.13
   2  -7   6    9.60    1.36
  -2  -7   6   11.63    1.24
  -2  -7   6   10.87    1.15
  -2   7  -6   10.91    0.50
   2   7   6   10.57    1.32
   2   7   6   11.75    0.87
   2  -7  -6   10.83    1.42
  -2   7  -6   11.46    1.75
  -2   7  -6    9.86    0.57
  -2  -7   6   12.09    1.07
   2  -7  -6   10.13    0.59
  -3  -7  -6    2.85    1.04
  -3  -7  -6    1.56    0.72
  -3   7   6    1.28    0.77
   3   7  -6    0.57    1.36
  -3  -7  -6    3.50    1.03
   3  -7   6    2.22    0.89
   3  -7  -6    1.94    0.79
  -3  -7   6    3.21    0.64
  -3   7  -6    3.23    0.87
  -3  -7   6    3.37    0.98
  -3  -7   6    2.38    0.71
   3   7   6    3.15    0.95
  -4  -7  -6    3.90    1.02
  -4  -7  -6    1.64    1.35
  -4  -7  -6    2.73    1.02
  -4   7   6    6.42    1.19
   4   7  -6    0.47    1.29
   4  -7   6    4.66    1.10
   4   7   6    2.98    1.13
  -4   7  -6    5.32    1.09
   4  -7  -6    2.76    0.97
  -4  -7   6    3.43    0.65
  -4  -7   6    3.68    1.02
  -5  -7  -6    2.34    0.92
   5  -7   6    3.27    1.16
   5   7  -6   -1.51    1.52
  -5   7   6    1.43    1.04
   5   7   6    1.80    1.33
  -5  -7   6    0.92    0.96
   5  -7  -6    2.93    1.17
  -5   7  -6    2.24    0.84
   6   7  -6    2.98    1.82
   6  -7   6    6.00    1.74
  -6  -7  -6    8.77    1.64
  -6   7   6    4.51    1.42
  -6   7  -6   10.08    1.71
   6  -7  -6    6.73    1.47
   6   7   6    5.40    1.79
  -6  -7   6    7.53    1.57
  -7  -7  -6    0.50    1.38
   7  -7   6    1.79    1.44
   7   7  -6   -3.32    1.79
  -7   7  -6    3.79    1.46
   7  -7  -6    4.31    1.58
  -7  -7   6    1.84    1.48
   0   8  -6    5.20    0.86
   0  -8   6    4.52    0.74
   0  -8  -6    5.13    1.02
   0  -8   6    2.99    0.89
   0   8   6    4.82    0.74
   0   8  -6    4.14    1.25
   0  -8  -6    5.30    0.76
  -1  -8  -6    1.74    0.81
  -1  -8  -6    0.93    0.59
  -1   8   6    2.04    0.86
   1  -8   6    1.90    0.81
   1   8  -6    1.28    1.23
   1   8  -6    1.80    0.66
   1  -8  -6    0.61    0.43
  -1   8  -6    2.14    1.03
  -1   8  -6    1.71    0.44
  -1  -8   6    0.78    0.67
   1   8   6    0.05    0.53
  -1  -8   6    0.40    0.75
   1  -8  -6    0.98    0.81
   1   8   6    1.00    0.77
   1  -8  -6   -0.39    0.61
   2  -8   6    5.96    1.09
  -2  -8  -6    6.58    1.18
  -2  -8  -6    6.74    1.12
   2   8  -6    5.82    1.69
  -2   8   6   10.25    1.55
  -2  -8   6    7.44    1.16
   2  -8  -6    7.97    1.32
  -2   8  -6    7.36    1.35
   2   8   6    8.04    1.03
  -2  -8   6    7.92    1.24
   2   8   6    8.04    1.37
  -3  -8  -6    4.38    1.04
  -3  -8  -6    4.41    0.95
   3  -8   6    6.57    1.20
  -3  -8   6    5.56    0.95
   3  -8  -6    7.69    1.43
   3   8   6    6.18    1.18
  -3   8  -6    8.47    1.63
  -3  -8   6    5.75    1.16
  -4  -8  -6    5.60    1.23
  -4   8   6    7.12    1.36
  -4  -8  -6    5.87    1.17
   4   8  -6    1.97    1.80
   4  -8   6    5.95    1.42
   4  -8  -6    4.48    1.39
  -4   8  -6   10.79    2.07
  -4  -8   6    5.85    0.91
   4   8   6    8.39    1.40
  -4  -8   6    5.70    1.25
  -5   8   6    1.83    1.18
  -5  -8  -6    1.51    1.15
   5  -8   6    2.79    1.34
   5   8  -6   -3.28    1.97
  -5  -8  -6    3.63    1.14
  -5  -8   6    1.72    1.28
  -5   8  -6    5.74    1.19
   5  -8  -6    3.74    1.36
   5   8   6    4.46    1.60
  -6  -8  -6    5.98    1.63
  -6  -8  -6    4.54    1.47
  -6   8   6    6.53    1.57
   6  -8   6    2.24    1.56
   6  -8  -6    7.00    1.69
   6   8   6    6.48    2.22
  -6   8  -6    5.27    1.32
  -6  -8   6    7.18    1.67
   0  -9   6    4.98    1.06
   0  -9  -6    6.90    1.14
   0  -9  -6    5.28    1.29
   0  -9   6    4.74    0.81
   0   9  -6    6.07    1.55
  -1  -9  -6    2.87    1.10
  -1  -9  -6    4.48    0.85
   1  -9   6    2.69    1.09
   1   9  -6    4.15    1.63
  -1   9  -6    4.18    1.33
  -1  -9   6    3.08    0.92
   1  -9  -6    3.41    1.23
  -1  -9   6    3.25    0.98
  -2  -9  -6   -1.37    1.00
  -2   9   6    1.23    1.10
   2   9  -6   -2.60    1.54
  -2  -9  -6    0.26    0.87
   2  -9   6    0.06    1.10
  -2   9  -6    1.07    1.08
  -2  -9   6   -1.43    0.93
   2   9   6    1.21    0.90
  -2  -9   6    1.18    1.14
   2  -9  -6   -0.36    1.13
   3   9  -6   -2.55    1.70
  -3   9   6    2.11    1.03
   3  -9   6   -1.35    1.18
  -3  -9  -6    1.00    1.01
  -3  -9  -6   -2.32    1.09
   3  -9  -6    2.31    1.36
  -3  -9   6    0.60    1.00
  -3   9  -6    3.20    1.18
   3   9   6    3.20    1.09
  -4   9   6    4.24    1.29
   4  -9   6    2.34    1.52
  -4  -9  -6    3.70    1.40
   4   9  -6   -0.38    2.00
  -4  -9  -6    3.56    1.32
   4   9   6    5.94    1.43
  -4  -9   6    4.61    1.30
   4  -9  -6    2.28    1.39
  -4   9  -6    5.37    1.48
  -5  -9  -6   14.91    2.28
  -5   9   6   20.48    3.00
   5  -9   6   12.05    2.27
  -5  -9  -6   14.34    2.42
   5  -9  -6   18.34    2.93
  -5   9  -6   23.40    2.47
  -5  -9   6   15.43    2.10
   5   9   6   16.70    2.57
   0 -10  -6   24.67    2.62
   0  10  -6   24.16    2.64
   0 -10   6   30.21    2.55
   1  10  -6    6.32    1.89
  -1 -10  -6    4.25    1.42
   1 -10   6    6.57    1.44
  -1  10  -6   14.64    2.38
   2 -10   6    0.72    1.34
  -2 -10  -6    3.50    1.22
   2  10  -6    2.79    1.95
   2  10   6   16.89    2.50
  -2  10  -6   14.33    2.55
   3  10  -6    1.95    2.22
  -3 -10  -6    3.13    1.42
  -3 -10  -6    0.97    2.19
   3 -10   6    0.83    1.57
  -3  10   6    4.19    1.28
  -3 -10   6    4.92    1.75
   3 -10  -6    2.09    2.12
  -3  10  -6    7.44    1.85
   0   0  -7   -0.27    0.17
   0   0   7    0.07    0.22
   0   0  -7   -0.11    0.31
   0   0  -7   -0.12    0.17
   0   0   7   -0.06    0.20
  -1   0  -7   16.01    0.63
  -1   0   7   14.47    0.82
   1   0   7   15.14    0.88
  -1   0   7   15.91    0.90
   1   0   7   14.13    0.82
  -1   0  -7   12.97    0.90
   1   0  -7   16.08    0.70
   1   0  -7   14.76    0.87
   1   0  -7   14.02    0.88
  -1   0   7   14.35    0.70
  -2   0   7   24.34    1.29
   2   0   7   22.00    1.13
  -2   0  -7   23.27    0.95
   2   0  -7   23.11    1.27
   2   0  -7   24.61    0.87
   2   0   7   24.45    1.05
   2   0  -7   22.62    1.13
  -2   0   7   23.02    1.10
  -2   0  -7   24.45    1.18
   3   0  -7   29.77    0.99
   3   0   7   31.37    1.23
  -3   0   7   30.50    1.40
   3   0  -7   31.62    1.01
   3   0   7   29.87    1.06
   3   0  -7   30.42    1.66
  -3   0  -7   30.11    1.18
   3   0  -7   32.79    1.44
  -3   0  -7   29.16    1.44
   3   0   7   27.56    1.41
   4   0  -7   69.10    2.85
   4   0   7   66.88    2.58
   4   0   7   68.53    1.98
   4   0  -7   68.57    2.47
  -4   0  -7   69.28    2.25
  -4   0  -7   70.99    2.61
   4   0  -7   68.44    2.93
   4   0  -7   70.49    1.93
   4   0   7   70.59    2.19
   4   0  -7   67.16    1.94
  -4   0   7   73.08    2.56
   4   0   7   62.38    2.43
   5   0   7   -0.44    0.38
   5   0   7    0.01    0.37
   5   0  -7    0.45    0.68
   5   0   7   -0.14    0.33
   5   0   7    0.04    0.48
   5   0  -7    0.38    0.70
  -5   0   7    0.52    0.44
  -5   0  -7   -0.10    0.54
   5   0  -7    0.02    0.33
  -5   0  -7   -0.23    0.35
   5   0  -7    0.45    0.48
   6   0   7   56.64    2.35
   6   0   7   56.31    1.96
  -6   0  -7   56.52    2.34
  -6   0   7   55.13    2.52
   6   0  -7   59.02    1.93
   6   0  -7   59.90    3.16
   6   0   7   56.45    2.63
   7   0   7    1.82    0.46
  -7   0  -7    2.07    0.78
  -7   0   7    1.23    0.71
   7   0  -7    0.97    0.97
   7   0   7    1.82    0.80
  -7   0   7    2.94    0.94
   7   0   7    3.32    0.92
   7   0  -7    0.94    0.51
  -8   0  -7    2.66    0.93
  -8   0   7    2.14    1.03
   8   0   7    2.30    1.09
   8   0  -7    1.42    1.24
   8   0  -7    0.81    0.66
   8   0   7    2.27    1.12
  -9   0  -7    2.13    1.34
   9   0  -7   -0.86    1.63
   9   0   7    1.16    1.40
  -9   0   7   -0.32    1.22
   9   0   7   -0.36    1.33
   0   1   7   67.82    2.10
   0   1  -7   68.61    2.05
   0  -1   7   66.97    2.13
   0   1  -7   63.16    2.35
   0  -1  -7   67.98    2.15
   0  -1  -7   69.07    2.03
   0  -1  -7   68.64    2.06
   0  -1   7   68.64    2.12
   0  -1  -7   67.45    1.92
   0  -1  -7   62.27    2.32
   0  -1   7   67.54    2.27
  -1  -1  -7  107.28    3.25
  -1   1   7  112.78    3.15
   1   1  -7  115.11    3.32
   1   1  -7  112.25    3.32
  -1   1   7  110.50    3.10
   1  -1   7  115.22    3.28
  -1  -1  -7  110.47    3.04
   1   1  -7  113.73    2.97
   1  -1   7  112.28    3.02
   1   1   7  115.37    3.13
  -1   1  -7  112.39    3.26
   1   1   7  110.69    3.25
  -1   1  -7  110.49    3.22
   1  -1  -7  109.45    3.17
  -1   1  -7  106.21    3.08
  -1  -1   7  114.57    3.22
   1  -1  -7  116.49    3.11
   1  -1  -7  102.50    3.47
  -1   1  -7  107.60    3.06
   1  -1  -7  112.40    3.32
  -1  -1   7  112.83    2.92
  -1  -1   7  109.97    3.40
  -2  -1  -7   25.55    1.01
  -2  -1  -7   25.45    1.23
   2  -1   7   26.12    1.16
   2   1  -7   27.45    1.38
   2   1  -7   25.25    1.23
   2  -1   7   27.06    1.15
  -2   1   7   26.41    1.13
   2   1  -7   26.26    0.81
   2  -1   7   25.08    1.25
   2  -1  -7   24.91    1.25
   2  -1  -7   25.74    1.36
   2   1   7   26.37    1.23
  -2   1  -7   25.99    0.99
  -2   1  -7   27.00    1.25
   2  -1  -7   25.04    1.19
   2   1   7   26.75    1.10
  -2  -1   7   25.28    1.38
  -2   1  -7   24.73    1.00
  -2  -1   7   26.39    1.22
   2  -1  -7   26.04    1.02
   2  -1  -7   25.90    1.06
   3   1  -7   59.44    2.41
  -3  -1  -7   56.82    2.19
   3  -1   7   60.04    1.91
  -3  -1  -7   54.29    1.87
   3  -1   7   58.04    1.96
   3  -1   7   60.55    2.23
   3   1  -7   57.93    2.16
  -3   1   7   57.15    2.02
  -3   1  -7   57.29    1.80
   3  -1  -7   59.22    2.08
   3   1   7   56.42    2.15
   3  -1  -7   58.97    1.81
  -3  -1   7   62.24    2.51
  -3  -1   7   58.54    2.18
   3  -1  -7   57.45    1.85
   3  -1  -7   58.28    2.27
  -3   1  -7   58.76    2.21
   3   1   7   57.12    1.88
   3  -1  -7   56.26    2.43
   4  -1   7    0.12    0.33
  -4  -1  -7    0.26    0.48
   4   1  -7   -0.05    0.44
   4   1  -7   -0.70    0.47
  -4  -1  -7   -0.07    0.33
   4  -1   7    0.16    0.48
  -4   1   7    0.21    0.35
  -4  -1   7    0.40    0.47
   4  -1  -7    0.18    0.49
   4   1   7    0.42    0.45
   4  -1  -7    0.34    0.27
  -4   1  -7    0.17    0.30
   4  -1  -7    0.43    0.56
  -4   1  -7    0.35    0.48
  -4  -1   7    0.47    0.62
   4   1   7    0.32    0.32
   4  -1  -7    0.35    0.41
   4   1   7    0.77    0.38
  -4   1  -7   -0.19    0.25
   4   1   7    0.24    0.20
   5  -1   7   15.97    1.37
  -5  -1  -7   15.00    1.29
  -5  -1  -7   14.94    1.09
   5   1  -7   16.04    1.52
   5  -1   7   15.73    1.04
  -5   1   7   16.54    1.19
   5   1  -7   16.58    1.24
  -5   1   7   15.83    0.95
   5  -1   7   15.33    0.97
   5   1   7   15.82    0.78
   5   1   7   16.53    0.99
   5   1   7   15.32    0.95
  -5   1  -7   13.52    1.31
   5   1   7   15.61    1.32
  -5   1  -7   15.52    0.99
  -5  -1   7   15.10    1.63
  -5   1  -7   13.96    1.04
   5  -1  -7   15.69    0.92
   5  -1  -7   15.13    1.37
   5  -1  -7   14.83    1.57
  -5  -1   7   15.47    1.26
   5  -1  -7   17.21    1.20
   6   1  -7    0.85    0.90
  -6  -1  -7    1.54    0.64
  -6   1   7    0.90    0.54
   6  -1   7    1.58    0.51
   6  -1   7    2.66    0.62
  -6   1   7    1.95    0.69
   6  -1   7    1.82    0.69
   6  -1   7   -0.12    0.73
   6   1   7    0.71    0.70
   6  -1  -7    1.92    0.51
   6   1   7    2.31    0.62
   6   1   7    2.04    0.44
   6  -1  -7    1.87    0.69
  -6  -1   7    1.66    0.78
   6  -1  -7    1.34    0.96
  -6   1  -7    0.97    0.52
   7  -1   7   13.74    1.03
   7   1  -7   13.54    1.83
  -7   1   7   10.47    1.51
   7  -1   7   10.66    1.85
  -7  -1  -7    9.91    1.35
   7  -1   7   11.19    1.44
  -7   1   7   11.10    1.16
   7  -1  -7    9.00    1.05
   7   1   7   13.39    0.93
  -7   1  -7   11.10    1.36
   7  -1  -7   11.41    1.88
   7   1   7   11.31    1.62
   7   1   7   10.58    1.33
  -7  -1   7    9.98    1.48
  -8  -1  -7    4.32    1.08
   8   1  -7    3.57    1.40
   8  -1   7    4.03    1.09
  -8   1   7    2.29    1.02
   8  -1   7    3.53    1.31
  -8   1  -7    2.35    0.87
   8  -1  -7    4.00    1.69
  -8  -1   7    5.53    1.24
   8  -1  -7    2.59    0.77
   8   1   7    3.07    0.96
   8   1   7    3.83    1.05
  -9   1   7    1.74    1.31
   9   1  -7    2.96    1.76
   9  -1   7    2.67    1.46
  -9  -1  -7    2.07    1.24
   9   1   7    2.27    1.56
   9  -1  -7    2.91    1.93
   9   1   7    4.18    1.53
  -9  -1   7    4.08    1.36
  -9   1  -7    3.45    1.30
   0  -2  -7  179.49    4.58
   0   2  -7  180.36    4.80
   0   2   7  174.12    4.62
   0  -2  -7  179.98    4.83
   0   2  -7  172.22    4.84
   0   2   7  184.74    4.72
   0  -2   7  176.49    4.74
   0   2   7  173.01    4.78
   0  -2  -7  176.86    4.45
   0  -2   7  181.36    4.71
   0   2  -7  181.96    4.68
   0  -2   7  170.10    5.02
  -1  -2  -7   84.23    2.70
   1   2  -7   88.97    2.71
  -1   2   7   81.81    2.67
   1   2  -7   88.22    2.76
  -1  -2  -7   84.54    2.34
   1  -2   7   90.26    2.66
   1   2  -7   88.05    2.37
  -1   2   7   85.37    2.60
  -1  -2  -7   84.48    2.42
   1  -2   7   83.99    2.66
  -1   2  -7   78.04    2.77
   1   2   7   83.41    2.22
   1  -2  -7   84.03    2.47
  -1   2  -7   89.11    2.65
  -1   2  -7   83.68    2.73
  -1  -2   7   85.32    2.63
  -1  -2   7   91.12    2.84
  -1   2  -7   83.79    2.48
   1   2   7   87.61    2.50
  -1  -2   7   89.79    2.39
   1  -2  -7   76.40    2.62
   1  -2  -7   84.73    2.58
   1   2   7   82.45    2.65
  -2  -2  -7    8.63    0.80
  -2   2   7    9.29    0.65
   2   2  -7    8.83    0.76
   2  -2   7   10.86    1.10
  -2  -2  -7    9.05    0.62
   2  -2   7    9.01    0.77
   2   2  -7    8.91    0.81
  -2   2   7    8.00    0.78
   2  -2   7    9.11    0.78
  -2  -2   7    8.57    0.88
  -2   2  -7    9.03    0.60
  -2  -2   7    8.62    0.74
   2   2   7    8.11    0.66
   2  -2  -7    9.63    0.70
  -2   2  -7    9.64    0.78
  -2   2  -7    8.12    0.79
   2   2   7    8.11    0.74
   2  -2  -7    9.73    0.70
   2  -2  -7    9.84    0.65
   2  -2  -7    9.04    0.73
   3   2  -7   74.85    2.65
   3   2  -7   78.35    2.90
   3  -2   7   76.16    2.66
  -3   2   7   76.63    2.41
   3  -2   7   72.79    2.68
  -3  -2  -7   76.21    2.42
   3  -2   7   81.07    2.39
  -3  -2  -7   76.82    2.70
  -3   2  -7   77.45    2.74
  -3  -2   7   77.50    3.02
  -3   2  -7   75.08    2.21
   3   2   7   76.81    2.70
   3   2   7   75.93    2.36
   3  -2  -7   77.09    2.65
  -3  -2   7   78.96    2.73
   3  -2  -7   79.42    2.48
  -3   2  -7   80.17    2.37
   3  -2  -7   76.93    2.51
   3  -2  -7   77.93    2.43
   4  -2   7    0.75    0.66
  -4  -2  -7    0.96    0.40
  -4  -2  -7    2.16    0.62
   4   2  -7    1.11    0.56
   4  -2   7    1.25    0.44
   4   2  -7    0.33    0.46
   4  -2   7    0.45    0.47
  -4   2   7    0.85    0.39
   4  -2  -7    0.72    0.42
  -4  -2   7    1.58    0.77
   4  -2  -7    1.61    0.47
  -4   2  -7    0.58    0.36
   4  -2  -7    0.53    0.37
  -4   2  -7    0.75    0.60
   4   2   7    1.22    0.40
  -4  -2   7    1.49    0.48
   4   2   7    1.67    0.54
  -4   2  -7    0.69    0.28
   4  -2  -7    0.76    0.56
   5  -2   7    1.78    0.72
  -5   2   7    1.76    0.60
   5  -2   7    3.58    0.81
  -5  -2  -7    2.31    0.75
   5  -2   7    2.40    0.53
  -5  -2  -7    2.84    0.69
   5   2  -7    2.84    0.87
  -5   2   7    2.44    0.58
  -5   2  -7    3.60    0.91
   5  -2  -7    1.15    0.87
   5   2   7    2.44    0.45
  -5   2  -7    1.99    0.55
  -5   2  -7    1.71    0.46
   5   2   7    2.33    0.48
   5  -2  -7    2.08    0.49
   5   2   7    1.83    0.65
  -5  -2   7    2.27    1.15
   5   2   7    1.67    0.86
   5  -2  -7    2.53    0.62
  -5  -2   7    1.83    0.70
   6  -2   7   31.19    1.39
   6  -2   7   30.27    1.65
  -6   2   7   31.08    1.64
   6   2  -7   31.83    2.19
  -6  -2  -7   30.43    1.78
  -6   2   7   31.31    1.66
   6  -2   7   30.03    2.10
  -6   2  -7   30.52    1.51
  -6   2  -7   27.51    1.75
   6  -2  -7   31.16    1.54
   6   2   7   29.26    1.36
   6  -2  -7   30.80    1.57
   6  -2  -7   31.03    2.35
  -6  -2   7   30.52    1.96
   6   2   7   29.86    1.92
   6   2   7   29.97    1.48
   7  -2   7   13.27    1.33
  -7   2   7    9.94    1.31
   7   2  -7   11.28    1.72
  -7   2   7    9.75    1.33
   7  -2   7   10.05    1.63
   7  -2   7    9.57    1.36
  -7  -2  -7   12.37    1.36
  -7  -2   7   11.60    1.59
   7  -2  -7   10.29    1.94
   7   2   7   10.66    0.96
   7  -2  -7    9.25    1.17
   7   2   7    9.26    1.28
   7   2   7   11.26    1.65
  -7   2  -7    9.70    1.25
  -8   2   7   22.57    1.91
   8  -2   7   22.23    2.45
   8  -2   7   22.55    2.36
  -8  -2  -7   27.03    2.22
   8   2  -7   26.19    2.63
   8   2   7   24.12    1.89
   8  -2  -7   20.08    2.77
  -8  -2   7   21.46    2.33
  -8   2  -7   24.11    1.81
   8  -2  -7   23.41    1.73
   8   2   7   29.73    2.22
  -9  -2  -7   16.58    2.36
   9  -2   7   19.98    2.71
   9   2  -7   18.93    2.92
  -9   2   7   22.71    2.22
   9  -2   7   15.24    2.05
  -9  -2   7   24.14    2.54
   9   2   7   16.57    2.60
   9  -2  -7   17.27    2.78
  -9   2  -7   18.48    2.16
   0  -3   7  119.83    3.44
   0   3   7  119.19    3.58
   0   3   7  122.24    3.38
   0  -3   7  127.43    3.70
   0   3  -7  120.52    3.39
   0  -3  -7  119.58    3.60
   0  -3  -7  119.86    3.21
   0   3  -7  112.96    3.78
   0   3  -7  122.72    3.49
   0  -3   7  122.18    3.46
   0  -3  -7  122.99    3.37
   0   3   7  118.98    3.31
  -1  -3  -7   17.18    1.07
   1  -3   7   18.15    1.15
   1   3  -7   16.49    1.16
   1   3  -7   16.14    0.97
  -1  -3  -7   15.68    1.04
   1  -3   7   16.02    0.95
   1   3  -7   16.05    0.75
  -1  -3  -7   15.22    0.76
  -1   3   7   16.01    0.92
  -1  -3   7   16.51    1.12
   1  -3  -7   16.33    0.97
   1  -3  -7   15.58    0.86
   1  -3  -7   16.79    0.83
   1   3   7   18.01    0.92
  -1   3  -7   16.39    0.90
  -1  -3   7   16.52    0.84
  -1   3  -7   17.46    0.99
   1   3   7   15.86    0.74
   1  -3  -7   17.00    1.11
  -1   3  -7   17.43    1.37
  -1  -3   7   17.65    0.97
   1  -3  -7   16.27    1.02
   1   3   7   16.25    0.99
  -1   3  -7   17.32    0.91
   2   3  -7   36.15    1.12
  -2   3   7   37.21    1.69
   2   3  -7   36.34    1.61
  -2  -3  -7   36.45    1.37
   2   3  -7   37.79    1.76
   2  -3   7   37.06    1.92
  -2  -3  -7   36.01    1.23
  -2  -3  -7   34.90    1.63
   2  -3   7   36.64    1.65
   2  -3  -7   36.44    1.58
   2  -3  -7   38.19    1.48
   2  -3  -7   36.67    1.53
  -2  -3   7   36.79    1.62
   2   3   7   36.81    1.39
   2   3   7   34.79    1.61
  -2  -3   7   39.23    1.88
  -2   3  -7   34.43    1.60
  -2   3  -7   35.78    1.26
  -2   3  -7   37.03    1.44
   2  -3  -7   37.20    1.38
  -2  -3   7   38.11    1.18
   2   3   7   36.70    1.22
   2  -3  -7   32.50    1.57
  -2   3  -7   37.85    1.64
  -3   3   7    1.26    0.49
  -3   3   7    1.38    0.32
   3  -3   7    0.83    0.47
   3  -3   7    0.49    0.44
  -3  -3  -7    0.67    0.49
  -3  -3  -7    0.62    0.38
  -3  -3  -7    0.36    0.28
   3   3  -7    0.66    0.42
   3  -3   7    0.85    0.83
   3   3  -7    0.84    0.52
   3   3   7    1.12    0.55
   3  -3  -7    0.57    0.34
   3  -3  -7    0.68    0.36
  -3   3  -7    0.68    0.22
  -3  -3   7    1.06    0.64
  -3   3  -7   -0.24    0.48
   3  -3  -7    0.65    0.39
  -3   3  -7    0.04    0.39
   3   3   7    0.14    0.34
   3  -3  -7    1.34    0.39
  -3  -3   7    0.80    0.45
   3   3   7    0.34    0.40
   4   3  -7   -0.27    0.46
  -4   3   7    0.56    0.33
   4  -3   7   -0.35    0.42
   4  -3   7   -0.33    0.86
  -4  -3  -7   -0.06    0.36
   4   3  -7    0.60    0.51
  -4   3   7   -0.03    0.47
   4  -3   7    0.00    0.44
  -4  -3  -7   -0.39    0.34
  -4  -3   7    0.03    0.54
   4   3   7    0.06    0.39
   4   3   7    1.18    0.89
   4  -3  -7    0.49    0.39
   4  -3  -7   -0.28    0.37
  -4  -3   7    0.04    0.70
  -4   3  -7    0.46    0.60
   4  -3  -7    0.05    0.39
   4   3   7   -0.08    0.45
  -4   3  -7   -0.12    0.23
  -4   3  -7   -0.51    0.34
  -5   3   7   69.90    2.39
   5  -3   7   69.73    2.98
  -5   3   7   66.38    2.53
   5   3  -7   67.25    3.07
  -5  -3  -7   65.58    2.71
   5  -3   7   63.83    2.79
   5  -3   7   67.56    2.29
  -5  -3  -7   67.36    2.66
  -5  -3   7   73.04    2.99
   5  -3  -7   69.53    2.47
   5   3   7   69.75    2.80
  -5   3  -7   69.81    2.64
   5   3   7   68.92    2.32
  -5   3  -7   66.19    2.24
   5  -3  -7   70.02    2.61
   6  -3   7    6.28    1.44
   6  -3   7    8.44    0.91
  -6   3   7    9.49    1.21
  -6   3   7    8.39    1.02
   6  -3   7    8.54    1.33
  -6  -3  -7    8.74    1.21
   6  -3  -7    8.51    1.07
  -6   3  -7    9.60    0.89
  -6   3  -7    8.32    1.20
  -6  -3   7    8.28    1.36
   6  -3  -7    8.72    1.11
   6   3   7    8.06    1.15
   6   3   7    6.86    1.00
   6   3   7    8.61    1.04
   6  -3  -7    8.44    1.65
   7   3  -7    0.23    0.93
   7  -3   7    1.87    0.72
  -7  -3  -7    1.76    0.89
   7  -3   7    2.23    1.00
  -7   3   7    2.21    0.76
  -7   3   7    1.98    1.18
   7  -3  -7    0.87    1.12
  -7  -3   7    1.17    0.91
  -7   3  -7    1.55    0.86
   7  -3  -7    2.00    0.89
   7  -3  -7    0.91    0.79
   7   3   7    1.05    0.68
  -7   3  -7    0.76    0.65
   7   3   7    1.04    0.88
   7   3   7    0.84    0.79
  -8   3   7    3.30    1.10
   8  -3   7    3.70    1.55
   8   3  -7    4.56    1.63
  -8  -3  -7    4.97    1.32
   8  -3   7    1.66    1.31
  -8   3  -7    4.58    1.00
  -8  -3   7    3.67    1.27
   8  -3  -7    4.91    1.79
   8  -3  -7    3.95    1.07
   9   3  -7   -1.76    1.56
  -9   3   7    0.06    1.19
  -9  -3  -7    2.41    1.47
   9  -3   7    0.64    1.51
   9  -3   7   -1.27    1.66
   9   3   7   -0.37    1.39
   9  -3  -7    4.15    2.13
  -9  -3   7   -0.40    1.38
  -9   3  -7   -0.58    1.12
   9  -3  -7    1.40    1.51
   0   4  -7   45.39    1.65
   0   4  -7   43.39    1.63
   0  -4  -7   41.93    1.84
   0   4   7   42.59    1.57
   0   4   7   40.79    1.52
   0  -4   7   41.87    1.61
   0  -4  -7   40.42    1.80
   0  -4   7   43.46    1.93
   0  -4   7   42.05    1.65
   0  -4  -7   41.28    1.37
  -1  -4  -7   35.13    1.76
   1   4  -7   36.49    1.34
  -1   4   7   34.52    1.49
   1   4  -7   33.65    1.96
  -1  -4  -7   35.33    1.31
   1  -4   7   37.01    1.89
   1  -4   7   34.46    1.58
  -1  -4  -7   37.06    1.68
   1   4  -7   35.53    1.56
  -1   4  -7   33.81    1.97
   1  -4  -7   37.04    1.48
   1  -4  -7   36.40    1.21
  -1   4  -7   36.47    1.40
   1  -4  -7   34.69    1.60
  -1   4  -7   36.72    1.60
  -1   4  -7   33.54    1.38
   1  -4  -7   36.22    1.70
  -1  -4   7   34.27    1.50
   1   4   7   35.71    1.32
   1   4   7   35.82    1.68
   1  -4  -7   37.05    1.60
  -1  -4   7   36.35    1.79
   1   4   7   35.87    1.39
  -1  -4   7   36.11    1.39
   2   4  -7   50.93    1.59
   2  -4   7   49.16    2.50
  -2  -4  -7   46.31    1.93
   2   4  -7   52.55    2.34
  -2  -4  -7   49.49    2.12
   2  -4   7   50.02    2.10
  -2   4   7   50.35    2.07
  -2  -4  -7   49.86    1.79
   2   4  -7   49.57    2.02
  -2  -4   7   50.10    2.31
  -2   4  -7   50.30    2.07
  -2   4  -7   49.20    1.57
   2  -4  -7   51.19    1.59
   2  -4  -7   49.83    2.03
   2   4   7   48.56    1.71
  -2  -4   7   50.77    2.05
   2  -4  -7   47.47    1.89
   2   4   7   50.29    1.70
  -2   4  -7   47.40    2.11
   2  -4  -7   49.33    2.05
  -2  -4   7   49.33    1.63
   2  -4  -7   43.88    1.98
   2   4   7   49.15    2.06
   3  -4   7   16.89    1.84
   3  -4   7   17.34    1.33
  -3  -4  -7   17.85    1.22
  -3   4   7   18.32    1.33
   3   4  -7   19.45    1.44
   3   4  -7   18.31    1.29
  -3  -4  -7   18.74    1.39
  -3  -4  -7   19.07    1.12
   3  -4  -7   19.31    1.29
   3  -4  -7   18.01    1.22
   3  -4  -7   16.82    1.04
   3   4   7   18.57    1.05
   3   4   7   19.71    1.28
  -3  -4   7   19.52    1.33
  -3   4  -7   17.10    1.24
   3   4   7   18.67    1.22
  -3   4  -7   17.09    0.74
  -3   4  -7   19.19    1.00
   3  -4  -7   19.46    1.19
   3  -4  -7   17.60    0.99
  -3   4  -7   18.90    1.34
  -3  -4   7   19.61    1.55
  -4  -4  -7   24.79    1.36
  -4  -4  -7   24.36    1.49
  -4   4   7   23.41    1.73
   4  -4   7   24.67    2.10
  -4  -4  -7   27.14    1.66
   4   4  -7   23.81    1.75
   4  -4   7   25.11    1.70
  -4   4   7   26.07    1.12
  -4   4  -7   24.33    1.41
   4   4   7   30.09    2.07
   4   4   7   25.16    1.57
  -4  -4   7   23.76    1.67
   4   4   7   25.05    1.55
  -4   4  -7   23.23    0.97
   4  -4  -7   24.19    1.54
   4  -4  -7   26.10    1.21
   5  -4   7   32.87    2.12
   5   4  -7   34.86    2.16
  -5   4   7   32.54    2.23
   5  -4   7   33.01    2.31
  -5   4   7   32.97    1.92
  -5  -4  -7   35.69    1.80
  -5   4   7   33.10    1.44
   5  -4   7   35.11    1.56
  -5  -4  -7   36.38    1.96
  -5   4  -7   35.69    1.84
   5  -4  -7   34.07    1.91
   5   4   7   35.73    1.98
   5   4   7   27.85    1.85
  -5   4  -7   32.73    1.33
  -5  -4   7   38.91    2.21
   5  -4  -7   35.90    1.56
   6  -4   7    7.20    1.14
   6  -4   7    6.39    1.00
  -6  -4  -7    7.75    1.37
  -6  -4  -7    8.25    1.28
  -6   4   7    7.01    0.96
   6   4  -7    8.19    1.40
   6  -4  -7    7.49    0.95
   6  -4  -7    8.08    1.20
  -6   4  -7    6.44    0.86
  -6  -4   7    9.85    1.47
  -6   4  -7    7.10    1.34
   6   4   7    6.22    1.08
  -7  -4  -7    2.11    1.12
  -7   4   7    1.18    0.73
   7   4  -7    1.02    1.07
   7  -4   7    1.92    1.09
   7  -4  -7    1.85    1.01
  -7   4  -7    2.49    1.54
  -7  -4   7    1.79    1.27
   7  -4  -7    1.92    1.39
  -7   4  -7    1.93    0.68
  -8  -4  -7    5.74    1.52
   8   4  -7    4.88    1.45
  -8   4   7    6.08    1.13
   8  -4   7    4.75    1.48
  -8  -4   7    3.94    1.68
   8  -4  -7    4.69    1.26
  -8   4  -7    5.27    1.36
   8   4   7    4.42    1.20
  -8   4  -7    3.90    0.95
   8  -4  -7    3.51    1.92
   9   4  -7    1.68    1.78
   9  -4   7   -0.45    1.65
   9  -4   7    1.12    2.06
  -9  -4  -7    2.56    2.14
   9  -4  -7    1.04    2.60
  -9  -4   7   -0.40    1.92
   9   4   7    3.59    1.58
   9  -4  -7    0.64    1.71
   0   5  -7    0.02    0.40
   0   5  -7   -0.22    0.38
   0  -5  -7   -0.89    0.81
   0   5   7   -0.36    0.32
   0  -5   7    0.01    0.34
   0  -5  -7    0.42    0.47
   0  -5   7    0.39    0.40
   0  -5  -7   -0.34    0.23
   0   5  -7    0.65    1.05
   0  -5  -7    0.00    0.55
   0  -5   7    0.06    0.57
   0   5   7    0.48    0.42
   1   5  -7   21.29    1.27
   1  -5   7   22.09    1.69
   1  -5   7   23.27    1.36
  -1  -5  -7   21.91    1.76
   1   5  -7   23.21    2.07
   1   5  -7   22.61    1.15
  -1  -5  -7   23.46    1.46
  -1   5   7   21.85    1.25
  -1  -5  -7   22.04    1.06
   1   5   7   22.24    1.17
  -1  -5   7   21.89    1.14
  -1  -5   7   24.16    1.60
  -1   5  -7   24.12    1.13
   1  -5  -7   22.97    1.17
  -1   5  -7   23.38    1.39
   1  -5  -7   22.34    0.90
   1  -5  -7   23.03    1.42
  -1  -5   7   23.77    1.28
   1   5   7   22.23    1.15
  -1   5  -7   21.88    1.89
   1  -5  -7   20.90    1.59
   1  -5  -7   22.99    1.47
   2  -5   7   24.78    2.15
  -2  -5  -7   25.10    1.60
   2   5  -7   26.26    1.48
  -2  -5  -7   26.77    1.30
   2   5  -7   25.06    2.03
  -2   5   7   24.55    1.46
  -2  -5  -7   26.59    1.43
   2  -5   7   26.22    1.56
   2   5  -7   26.48    1.20
   2  -5  -7   26.98    1.63
   2   5   7   24.38    1.19
  -2  -5   7   26.57    1.50
   2   5   7   24.03    1.53
   2  -5  -7   26.39    1.62
  -2   5  -7   25.28    1.01
   2  -5  -7   26.06    0.94
  -2  -5   7   23.96    1.75
   2   5   7   25.59    1.30
  -2   5  -7   25.53    1.73
  -2   5  -7   24.09    1.49
  -2  -5   7   26.73    1.13
   2  -5  -7   27.21    1.19
   2  -5  -7   26.08    1.59
  -3  -5  -7   65.91    2.46
   3   5  -7   65.48    3.02
   3   5  -7   63.58    2.55
  -3  -5  -7   64.12    2.69
   3  -5   7   63.81    2.73
  -3   5   7   66.60    2.79
  -3  -5  -7   65.72    2.39
   3  -5   7   63.64    3.30
  -3  -5   7   68.63    2.05
  -3   5  -7   63.44    2.57
  -3  -5   7   67.37    2.05
   3  -5  -7   62.64    2.77
   3  -5  -7   68.05    2.73
   3  -5  -7   67.77    2.10
  -3   5  -7   62.06    1.83
  -3  -5   7   67.95    2.72
   3  -5  -7   65.22    1.92
   3   5   7   65.93    2.45
   3   5   7   68.05    2.69
   3  -5  -7   68.03    2.83
   3   5   7   63.34    2.20
  -3   5  -7   65.68    2.12
   4   5  -7   25.59    2.05
  -4  -5  -7   27.51    1.69
  -4   5   7   27.96    1.99
   4  -5   7   25.62    1.85
  -4  -5  -7   26.74    1.65
  -4  -5   7   25.72    1.84
   4  -5  -7   24.93    1.77
  -4   5  -7   25.08    0.96
   4   5   7   24.85    1.72
  -4   5  -7   25.70    1.37
   4   5   7   26.82    1.71
  -4   5  -7   26.38    1.69
   4  -5  -7   26.61    1.10
   5   5  -7    8.00    1.47
  -5   5   7    5.26    1.08
  -5  -5  -7    6.31    1.10
  -5  -5  -7    7.03    1.13
   5  -5   7    5.93    1.19
  -5   5  -7    6.16    0.79
   5   5   7    5.47    1.19
   5   5   7    5.26    0.98
   5  -5  -7    6.43    0.76
  -5   5  -7    9.09    1.25
   5  -5  -7    6.01    1.17
  -5   5  -7    6.15    0.65
  -5  -5   7    7.19    1.26
  -6   5   7    6.77    1.44
  -6  -5  -7    5.37    1.16
   6   5  -7    6.40    1.24
   6  -5   7    5.60    1.18
  -6  -5  -7    7.28    1.36
  -6   5   7    6.01    0.73
  -6   5  -7    6.54    0.82
  -6  -5   7    8.15    1.47
  -6   5  -7    7.57    1.80
   6   5   7    7.83    1.16
   6   5   7    3.82    1.32
   6  -5  -7    4.29    1.28
  -7   5   7   -1.28    0.72
   7  -5   7    0.86    1.27
   7   5  -7   -0.23    1.26
  -7  -5  -7    0.84    1.20
   7   5   7    0.41    0.91
  -7   5  -7    0.77    0.73
   7  -5  -7    0.49    0.96
  -7   5  -7    0.77    1.02
  -7  -5   7    1.69    1.37
  -8  -5  -7    0.52    1.27
   8   5  -7    2.00    1.63
   8  -5   7    0.90    1.50
   8   5   7   -0.58    1.28
   8  -5  -7    1.72    2.01
  -8  -5   7    1.22    1.51
  -8   5  -7    2.45    1.53
   8  -5  -7    2.75    1.45
   0   6  -7   29.65    2.45
   0  -6  -7   27.38    2.32
   0   6   7   26.54    1.36
   0  -6   7   27.83    1.51
   0  -6   7   27.49    1.38
   0   6   7   27.18    1.45
   0  -6  -7   30.14    1.80
   0   6  -7   27.96    1.53
   0   6  -7   27.55    1.39
   0  -6  -7   28.40    1.19
  -1  -6  -7   29.92    1.82
   1  -6   7   31.67    1.75
   1   6  -7   29.18    1.55
  -1  -6  -7   30.11    2.20
  -1   6   7   32.36    1.64
  -1  -6  -7   30.20    1.38
   1   6  -7   32.62    2.63
   1   6  -7   31.84    1.55
  -1  -6   7   30.67    1.53
   1  -6  -7   31.07    1.16
  -1   6  -7   30.69    1.36
   1  -6  -7   32.44    1.87
  -1  -6   7   31.61    1.57
   1   6   7   31.65    1.43
  -1   6  -7   30.72    1.33
  -1   6  -7   30.78    1.74
   1   6   7   31.11    1.58
   1  -6  -7   32.83    2.25
  -1   6  -7   31.82    2.34
   1  -6  -7   30.34    1.41
  -2  -6  -7   39.30    2.01
   2  -6   7   42.15    2.15
  -2   6   7   39.68    2.00
   2   6  -7   38.42    2.82
  -2  -6  -7   40.56    1.79
  -2  -6  -7   39.34    2.16
   2   6  -7   40.37    1.85
  -2   6  -7   40.47    2.28
  -2  -6   7   40.37    1.66
   2  -6  -7   41.99    1.52
   2   6   7   40.96    1.82
   2  -6  -7   39.97    1.27
  -2   6  -7   37.59    1.28
  -2   6  -7   38.98    1.49
   2   6   7   39.75    1.61
   2  -6  -7   39.98    2.14
  -2  -6   7   41.17    2.00
  -3  -6  -7   37.62    1.87
   3  -6   7   36.92    2.15
  -3   6   7   37.47    2.17
   3   6  -7   34.18    2.58
  -3  -6  -7   39.13    1.97
  -3   6  -7   34.11    1.30
  -3  -6   7   38.82    2.07
   3   6   7   35.06    2.09
   3  -6  -7   37.19    1.29
  -3  -6   7   35.64    1.49
   3   6   7   38.76    1.89
  -3   6  -7   36.69    1.34
   3  -6  -7   38.38    1.14
  -3   6  -7   35.77    2.03
  -3  -6   7   36.63    1.56
   3  -6  -7   38.03    2.14
   4   6  -7   17.03    1.99
  -4  -6  -7   20.16    1.54
  -4  -6  -7   21.11    1.71
   4  -6   7   21.75    1.74
  -4   6   7   23.19    1.83
  -4  -6   7   20.36    1.69
   4   6   7   21.09    1.81
  -4  -6   7   18.91    0.99
   4  -6  -7   20.84    0.84
   4  -6  -7   21.10    0.74
  -4   6  -7   21.54    1.73
   4   6   7   18.92    1.66
  -4  -6   7   17.76    1.09
  -4   6  -7   18.14    0.91
  -5  -6  -7   20.97    2.02
   5  -6   7   25.96    2.11
   5   6  -7   21.41    2.19
  -5   6   7   27.01    2.14
  -5  -6  -7   21.94    1.78
  -5   6  -7   26.75    1.76
  -5  -6   7   23.99    1.93
   5  -6  -7   24.52    1.21
  -5   6  -7   25.24    1.30
   5   6   7   21.39    2.00
   5  -6  -7   23.52    1.94
   6   6  -7    1.02    1.28
   6  -6   7    2.50    1.26
  -6   6   7    3.07    1.36
  -6  -6  -7    2.73    1.13
  -6  -6   7    3.46    1.23
   6   6   7    2.12    0.93
  -6   6  -7    3.37    0.99
   6  -6  -7    1.25    1.13
   7   6  -7    1.63    1.47
  -7  -6  -7    2.40    1.43
  -7   6   7    3.96    1.67
   7  -6   7    2.24    1.42
  -7   6  -7    2.93    1.35
  -7  -6   7    4.42    1.53
   7  -6  -7    4.34    1.47
   7   6   7    2.24    1.17
  -8  -6  -7    3.74    2.09
   8  -6   7   -0.15    1.70
   8   6  -7   -0.91    2.02
   8   6   7    4.27    1.55
  -8   6  -7    5.77    1.70
   8  -6  -7    0.73    1.70
  -8  -6   7    6.19    2.26
   0  -7  -7  172.88    4.74
   0   7   7  165.82    4.74
   0   7  -7  169.08    4.86
   0   7  -7  176.79    5.82
   0   7   7  183.43    5.26
   0  -7   7  174.31    5.36
   0  -7   7  178.06    4.93
  -1   7   7   26.68    1.68
  -1  -7  -7   22.63    1.30
   1   7  -7   24.15    1.52
   1   7  -7   23.24    1.39
   1  -7   7   23.48    1.70
   1   7  -7   20.22    2.45
  -1   7  -7   23.14    1.18
  -1  -7   7   23.36    1.47
   1   7   7   23.69    1.55
   1  -7  -7   26.40    1.88
   1   7   7   22.82    1.26
  -1   7  -7   22.94    1.13
   1  -7  -7   20.03    1.25
   1  -7  -7   23.85    1.03
  -1   7  -7   21.85    3.32
  -1  -7   7   24.13    1.51
   2  -7   7    2.50    0.95
   2   7  -7    2.28    0.75
  -2   7   7    1.78    0.70
   2   7  -7    1.29    1.27
  -2  -7  -7    1.16    0.59
   2   7   7    2.20    0.66
   2   7   7    1.46    0.54
  -2  -7   7    0.48    0.62
  -2   7  -7    1.20    0.42
  -2   7  -7    2.65    0.99
  -2  -7   7    0.79    0.73
   2  -7  -7    1.50    0.42
   2  -7  -7    1.36    0.77
  -2  -7   7    1.76    0.57
  -2   7  -7    1.56    0.32
  -3  -7  -7    3.23    0.84
  -3  -7  -7    3.71    1.02
  -3   7   7    2.56    0.77
   3  -7   7    2.39    0.92
   3   7  -7    1.05    1.34
  -3  -7  -7    1.56    0.85
   3  -7  -7    2.57    0.82
  -3   7  -7    3.99    0.95
  -3  -7   7    3.68    0.66
   3   7   7    4.22    0.91
  -3  -7   7    3.09    0.93
  -3  -7   7    3.44    0.77
  -4  -7  -7    2.67    0.80
  -4  -7  -7    2.20    0.88
  -4   7   7    2.19    0.92
   4  -7   7    2.01    0.93
  -4  -7  -7    2.30    1.25
   4   7  -7    0.57    1.48
   4  -7  -7    1.21    1.07
   4   7   7    2.43    1.00
  -4  -7   7    2.76    0.59
  -4   7  -7    2.76    0.87
  -4  -7   7    3.38    1.05
  -5   7   7    1.90    1.10
   5  -7   7    2.89    1.12
  -5  -7  -7    1.81    0.99
   5   7  -7   -0.82    1.61
  -5   7  -7    2.91    0.92
   5   7   7    1.93    1.19
   5  -7  -7    0.59    1.14
  -5  -7   7    1.62    1.10
  -6   7   7    3.93    1.53
  -6  -7  -7    5.38    1.45
   6   7  -7    0.77    1.68
   6   7   7    2.33    1.50
   6  -7  -7    4.49    1.53
  -6   7  -7    3.57    1.15
  -6  -7   7    1.94    1.29
   6   7   7    2.13    1.11
   7  -7   7    1.26    1.54
  -7   7   7    0.39    1.59
  -7  -7  -7    2.98    1.36
  -7   7  -7    2.56    1.39
  -7  -7   7    0.17    1.42
   7  -7  -7   -0.57    1.53
   7   7   7   -0.97    1.46
   0   8  -7    0.46    1.11
   0  -8  -7    0.10    0.44
   0  -8  -7    0.71    0.91
   0   8   7   -0.87    0.64
   0  -8   7   -0.05    0.79
   0   8   7    2.60    1.50
   0  -8   7   -0.51    0.59
   0   8  -7    0.37    0.56
   1  -8   7    3.26    0.99
   1   8  -7    4.25    1.43
  -1  -8  -7    5.14    1.04
   1   8  -7    5.18    0.81
  -1  -8  -7    4.16    0.73
  -1   8   7    4.93    1.03
   1  -8  -7    3.38    0.90
   1   8   7    4.28    0.70
  -1   8  -7    5.25    1.35
  -1  -8   7    4.52    0.89
  -1  -8   7    4.31    0.97
   1  -8  -7    3.88    0.57
   1   8   7    6.57    1.12
  -1   8  -7    3.73    0.61
  -2  -8  -7    5.75    1.09
  -2  -8  -7    7.79    1.15
   2   8  -7    4.57    1.70
   2  -8   7    4.15    1.01
   2   8   7    8.39    1.46
   2  -8  -7    5.27    1.15
  -2  -8   7    5.81    0.98
  -2  -8   7    4.03    1.10
  -2   8  -7    7.54    1.29
  -2  -8   7    6.20    1.11
  -3  -8  -7    6.03    1.05
  -3  -8  -7    6.55    1.22
   3   8  -7    1.73    1.74
   3  -8   7    5.08    1.28
  -3   8   7    4.51    1.02
  -3   8  -7   10.55    1.75
  -3  -8   7    8.15    1.47
  -3  -8   7    6.87    0.99
   3   8   7    9.56    1.63
   3  -8  -7    5.58    1.39
  -4  -8  -7    4.50    1.06
  -4   8   7    3.47    1.18
  -4  -8  -7    4.68    1.29
   4  -8   7    1.63    1.28
   4   8  -7    2.01    2.11
   4  -8  -7    4.05    1.38
  -4  -8   7    5.03    1.20
  -4  -8   7    5.28    1.14
  -5  -8  -7    2.70    1.31
   5  -8   7    2.61    1.47
  -5  -8  -7    2.48    1.20
  -5   8   7    2.54    1.29
   5  -8  -7    2.96    1.43
  -5  -8   7    3.27    1.40
  -5   8  -7    2.87    0.94
   5   8   7    3.94    1.33
  -6   8   7    3.25    1.62
  -6  -8  -7    0.55    1.35
   6  -8   7    3.44    1.60
  -6  -8  -7    2.27    1.52
   6  -8  -7    2.20    1.67
  -6  -8   7    0.55    1.58
  -6   8  -7    3.50    1.24
   0  -9   7    3.13    1.03
   0   9  -7    5.32    1.55
   0  -9  -7    4.66    1.22
   0  -9   7    3.22    0.86
  -1  -9  -7    0.02    0.74
   1   9  -7    1.27    1.58
  -1  -9  -7    3.16    1.15
   1  -9   7   -0.99    0.99
  -1  -9   7   -0.27    0.76
  -1  -9   7   -0.76    0.96
   1  -9  -7    1.53    1.13
  -1   9  -7    1.33    1.17
   2  -9   7    9.17    1.51
  -2  -9  -7   10.49    1.58
  -2  -9  -7   11.57    1.50
   2   9  -7    9.08    2.03
   2  -9  -7    8.38    1.56
  -2   9  -7   13.53    2.27
  -2  -9   7   10.24    1.42
  -2  -9   7    9.45    1.32
  -3   9   7    5.79    1.30
   3   9  -7    4.62    2.29
  -3  -9  -7    4.23    1.30
  -3  -9  -7    3.98    1.10
   3  -9   7    3.84    1.34
   3  -9  -7    3.58    1.40
  -3  -9   7    5.19    1.37
  -3  -9   7    5.02    1.09
  -4  -9  -7   12.20    1.81
  -4  -9  -7   13.64    2.19
  -4   9   7   13.28    2.37
   4  -9  -7    8.39    1.83
  -4  -9   7    9.38    1.72
  -5  -9  -7    9.51    1.57
   5   9  -7    1.26    2.92
  -5  -9  -7    8.83    1.74
  -5   9   7    7.01    1.98
   5  -9  -7    7.50    2.10
  -5  -9   7    8.17    1.78
   0 -10  -7    4.19    1.48
   0  10  -7    7.06    1.66
   0 -10   7    7.42    1.53
   1 -10   7    0.32    1.28
  -1 -10  -7    1.66    1.33
   1  10  -7    4.29    1.76
  -1 -10   7   -2.32    1.28
   1 -10  -7    1.20    1.43
  -1  10  -7    1.63    1.31
   2 -10   7    7.38    1.63
   2  10  -7    5.83    2.07
  -2 -10  -7    9.06    1.70
  -2  10  -7   16.88    2.51
  -3  10   7    3.30    1.45
   3 -10   7   -0.75    1.66
  -3 -10  -7   -0.08    1.36
  -3 -10   7   -1.94    2.37
   0   0  -8   35.77    1.30
   0   0  -8   36.47    1.34
   0   0   8   35.91    1.34
   0   0   8   33.11    1.30
   1   0  -8   11.79    0.81
  -1   0   8   12.62    0.85
  -1   0  -8   12.71    0.82
  -1   0  -8   12.07    0.78
   1   0   8   13.46    0.91
  -1   0  -8   13.47    0.60
   1   0   8   12.43    0.78
  -1   0   8   13.08    0.83
   1   0  -8   12.38    0.87
   1   0   8   11.49    0.57
   1   0  -8   13.17    0.68
   2   0  -8   57.66    2.07
  -2   0  -8   54.26    1.76
  -2   0   8   56.65    2.20
  -2   0  -8   54.37    2.03
  -2   0   8   55.62    1.66
   2   0   8   54.24    2.04
  -2   0   8   52.03    1.94
   2   0   8   57.65    1.92
   2   0  -8   54.00    2.17
   2   0  -8   56.79    1.68
  -3   0  -8    1.15    0.32
   3   0  -8    1.12    0.25
   3   0  -8    1.30    0.44
   3   0   8    1.28    0.39
  -3   0   8    1.02    0.39
   3   0  -8    0.62    0.46
   3   0  -8    1.25    0.24
  -3   0  -8    0.66    0.43
   3   0   8    0.64    0.39
   4   0   8   22.48    1.09
   4   0  -8   24.08    1.68
   4   0  -8   23.51    0.89
  -4   0  -8   22.19    1.12
   4   0   8   21.93    1.42
   4   0  -8   22.14    1.35
   4   0  -8   25.05    1.65
  -4   0  -8   22.63    1.47
   4   0   8   23.52    1.01
   4   0   8   23.07    1.15
   4   0  -8   24.97    0.88
  -4   0   8   24.07    1.37
  -5   0  -8   43.77    1.81
   5   0   8   46.01    1.60
   5   0  -8   44.53    1.42
  -5   0  -8   43.61    2.16
   5   0   8   42.76    1.72
  -5   0   8   44.92    2.08
   5   0  -8   42.62    2.51
   5   0  -8   43.50    2.02
   5   0   8   46.39    2.20
   5   0  -8   45.84    1.50
   5   0  -8   46.96    2.59
   5   0   8   45.02    1.73
   6   0  -8   16.36    0.83
   6   0   8   16.88    1.01
  -6   0  -8   15.29    1.24
   6   0  -8   17.21    1.85
  -6   0   8   15.51    1.46
   6   0   8   13.90    1.18
   6   0   8   18.44    1.65
   6   0  -8   17.33    1.00
   7   0  -8   75.99    2.35
   7   0  -8   73.33    3.79
   7   0   8   74.62    2.42
  -7   0   8   69.84    4.02
  -7   0  -8   71.04    3.03
   7   0   8   72.36    2.89
  -8   0   8    7.58    1.38
   8   0  -8    4.94    1.77
   8   0   8    5.76    1.24
  -8   0  -8    8.22    1.21
   8   0   8    4.59    1.19
  -9   0   8    0.05    1.28
   9   0   8    2.85    1.47
  -9   0  -8    1.08    1.25
   9   0  -8    1.64    1.95
   0  -1  -8   18.72    0.79
   0  -1  -8   18.43    0.95
   0  -1  -8   18.76    1.02
   0  -1   8   18.76    0.95
   0   1  -8   19.14    0.89
   0   1  -8   16.66    1.01
   0   1  -8   18.33    0.92
   0  -1   8   17.98    0.89
   0   1   8   18.31    0.92
   0  -1  -8   18.79    0.94
   0  -1  -8   17.86    0.87
  -1  -1  -8   32.28    1.21
   1   1  -8   32.04    1.12
  -1   1   8   30.05    1.19
   1   1  -8   31.80    1.39
  -1  -1  -8   32.49    1.36
   1  -1   8   30.41    1.32
   1   1  -8   30.83    1.40
   1  -1   8   30.09    1.14
  -1  -1   8   30.89    1.31
  -1   1  -8   31.17    1.25
   1  -1  -8   28.86    1.33
   1  -1  -8   29.82    1.27
  -1   1  -8   31.49    1.36
  -1   1  -8   31.08    1.33
   1   1   8   30.19    1.32
  -1  -1   8   30.12    1.42
  -1  -1   8   31.23    1.12
   1   1   8   31.46    1.34
   1  -1  -8   30.77    1.39
   1  -1  -8   31.41    1.42
  -1   1  -8   31.48    1.33
  -2  -1  -8   55.85    1.84
   2  -1   8   60.62    2.03
   2  -1   8   59.47    2.18
   2   1  -8   60.45    1.66
   2   1  -8   61.21    2.19
   2  -1   8   59.80    1.85
  -2  -1  -8   57.71    2.16
  -2   1   8   59.48    2.01
   2   1  -8   60.36    2.30
  -2   1  -8   60.04    1.88
   2  -1  -8   59.54    2.18
  -2  -1   8   57.70    2.10
  -2   1  -8   60.57    1.81
   2  -1  -8   61.29    2.17
  -2  -1   8   61.12    1.65
   2  -1  -8   59.17    1.93
   2   1   8   59.93    1.99
  -2  -1   8   60.17    2.37
  -2   1  -8   58.37    2.16
   2  -1  -8   58.02    2.31
   2   1   8   59.47    2.17
   2  -1  -8   60.80    1.89
   3   1  -8   98.27    3.48
   3  -1   8   96.62    2.91
  -3   1   8   97.42    3.06
  -3  -1  -8   95.35    3.23
   3   1  -8   96.83    3.19
   3  -1   8  103.72    2.94
   3  -1   8   97.33    3.27
  -3  -1  -8   97.67    2.87
   3  -1  -8  101.72    2.81
  -3  -1   8   97.37    3.19
   3  -1  -8   97.24    2.81
  -3  -1   8  101.22    3.57
   3   1   8   96.20    3.21
  -3   1  -8   97.72    2.77
  -3   1  -8   96.41    2.79
   3  -1  -8   94.89    3.31
   3  -1  -8   96.63    3.12
   3   1   8   96.12    2.89
  -3   1  -8   99.36    3.28
   3  -1  -8  102.69    3.58
  -4   1   8   -0.02    0.38
  -4  -1  -8    0.37    0.54
   4   1  -8    0.08    0.58
  -4  -1  -8   -0.03    0.34
   4  -1   8    0.21    0.55
   4   1  -8   -0.09    0.53
   4  -1   8   -0.53    0.46
   4  -1   8    0.52    0.40
   4  -1  -8    0.06    0.45
   4  -1  -8   -0.61    0.53
   4  -1  -8    0.24    0.51
   4   1   8    0.41    0.35
  -4  -1   8    0.33    0.39
  -4   1  -8   -0.04    0.27
   4   1   8    0.39    0.49
   4  -1  -8    0.39    0.29
  -4   1  -8    0.62    0.51
  -4  -1   8    0.83    0.68
  -4   1  -8    0.12    0.31
   5   1  -8    3.99    0.90
  -5  -1  -8    4.89    0.77
  -5  -1  -8    4.39    0.72
   5  -1   8    3.19    0.77
  -5   1   8    4.27    0.77
   5  -1   8    4.47    0.74
   5  -1   8    3.84    0.61
   5   1  -8    3.06    0.81
   5   1   8    4.34    0.47
   5  -1  -8    5.33    1.24
   5   1   8    4.65    0.81
  -5  -1   8    4.33    0.83
   5  -1  -8    4.34    0.64
   5  -1  -8    4.40    0.61
  -5   1  -8    3.96    0.67
   5   1   8    3.91    0.80
   5   1   8    3.35    0.63
  -5   1  -8    2.24    0.80
  -5   1  -8    4.16    0.70
  -5  -1   8    3.81    1.71
   5  -1  -8    5.80    0.95
   6  -1   8   23.25    1.38
   6  -1   8   24.01    1.55
  -6   1   8   20.18    1.53
  -6  -1  -8   21.00    1.51
   6  -1   8   23.42    1.87
   6   1  -8   20.95    1.95
   6  -1  -8   21.00    1.17
   6   1   8   20.67    1.24
  -6  -1   8   21.71    1.72
   6  -1  -8   21.93    1.99
   6  -1  -8   23.86    2.02
   6   1   8   21.25    1.77
   6   1   8   21.41    1.00
  -6   1  -8   21.62    1.35
  -7   1   8   14.79    1.61
   7  -1   8   15.81    1.79
   7  -1   8   13.35    1.59
   7   1  -8   16.88    2.04
   7  -1   8   17.40    1.22
  -7  -1  -8   16.59    1.53
  -7   1  -8   16.61    1.47
   7   1   8   16.45    1.97
   7   1   8   17.13    1.40
   7  -1  -8   12.93    2.05
   7  -1  -8   15.40    1.16
  -7  -1   8   15.24    1.65
   7   1   8   18.88    1.01
   8   1  -8   15.50    2.49
  -8  -1  -8   13.86    1.69
   8  -1   8   10.94    1.54
  -8   1   8    9.66    1.59
   8  -1   8   10.40    1.87
   8   1   8   11.59    1.63
   8  -1  -8   10.58    1.30
   8  -1  -8   15.03    2.52
   8   1   8    9.09    1.67
  -8  -1   8   14.15    1.91
  -8   1  -8   10.29    1.45
   9  -1   8   10.61    1.86
   9  -1   8    7.72    1.75
   9   1  -8    9.86    2.12
  -9  -1  -8    8.93    1.53
  -9   1   8    9.81    1.66
  -9   1  -8   12.49    2.05
   9   1   8   11.67    1.92
   9  -1  -8    9.37    2.42
  -9  -1   8    9.96    1.75
   0  -2   8   75.84    2.43
   0   2  -8   77.55    2.39
   0   2  -8   75.34    2.51
   0   2   8   73.28    2.44
   0   2   8   72.80    2.31
   0  -2   8   78.43    2.51
   0   2   8   76.94    2.44
   0  -2  -8   77.97    2.49
   0  -2  -8   76.61    2.12
   0  -2   8   78.67    2.38
   0  -2  -8   76.34    2.29
   0   2  -8   76.15    2.50
  -1   2   8  139.88    4.18
   1   2  -8  149.56    4.27
   1   2  -8  158.01    4.29
  -1  -2  -8  148.86    3.74
  -1   2   8  146.95    4.11
   1  -2   8  144.25    4.18
  -1  -2  -8  144.95    4.24
  -1  -2  -8  147.91    3.92
   1   2  -8  147.72    3.87
  -1   2  -8  143.47    4.13
   1   2   8  152.10    4.06
   1  -2  -8  154.16    4.24
   1  -2  -8  144.09    3.98
  -1   2  -8  138.10    4.18
   1   2   8  138.34    3.71
  -1  -2   8  146.25    4.35
  -1  -2   8  146.69    4.16
  -1   2  -8  143.62    3.99
   1  -2  -8  148.32    4.10
  -1  -2   8  150.63    3.88
  -1   2  -8  154.48    4.18
   1   2   8  145.27    4.21
   1  -2  -8  148.52    3.98
   2   2  -8    3.14    0.61
  -2  -2  -8    1.42    0.44
   2  -2   8    1.68    0.47
  -2  -2  -8    1.48    0.37
   2   2  -8    1.53    0.25
   2   2  -8    2.32    0.51
  -2   2   8    2.12    0.41
   2   2   8    1.56    0.40
  -2   2  -8    1.99    0.44
   2  -2  -8    1.50    0.42
   2  -2  -8    1.99    0.45
  -2  -2   8    2.21    0.63
  -2  -2   8    1.82    0.27
  -2   2  -8    2.05    0.39
   2  -2  -8    1.61    0.37
   2  -2  -8    2.49    0.46
   2   2   8    1.52    0.38
  -2   2  -8    1.45    0.51
  -2  -2   8    1.56    0.44
  -3   2   8   23.68    1.13
   3  -2   8   24.29    1.22
   3  -2   8   23.84    1.48
   3  -2   8   22.55    1.36
  -3  -2  -8   22.20    1.36
   3   2  -8   25.00    1.36
   3   2  -8   24.15    1.52
  -3  -2  -8   21.91    1.10
  -3  -2   8   23.97    1.37
   3  -2  -8   24.65    1.32
   3   2   8   22.79    1.12
   3  -2  -8   24.72    1.58
  -3   2  -8   23.70    1.08
  -3   2  -8   24.29    1.38
   3  -2  -8   23.55    1.23
   3  -2  -8   24.96    1.15
  -3   2  -8   22.54    0.97
  -3  -2   8   23.30    1.55
   3   2   8   23.04    1.38
   3  -2  -8   24.79    1.16
   4   2  -8    2.72    0.60
  -4  -2  -8    2.27    0.71
   4  -2   8    2.23    0.84
  -4   2   8    3.61    0.60
   4  -2   8    3.28    0.61
  -4  -2  -8    2.65    0.55
   4  -2   8    3.60    0.77
   4   2  -8    1.99    0.67
   4  -2  -8    2.70    0.81
   4  -2  -8    3.55    0.62
   4   2   8    2.21    0.60
  -4  -2   8    2.60    0.65
  -4  -2   8    3.56    0.87
   4  -2  -8    2.85    0.48
   4  -2  -8    2.94    0.54
  -4   2  -8    2.09    0.59
   4   2   8    2.38    0.47
   4  -2  -8    3.31    0.67
  -4   2  -8    3.01    0.44
  -4   2  -8    2.75    0.51
   5  -2   8   37.34    1.61
  -5  -2  -8   37.14    2.05
   5  -2   8   37.33    1.97
  -5   2   8   36.80    1.75
   5  -2   8   38.05    2.12
   5   2  -8   37.10    2.27
  -5  -2  -8   36.43    1.79
   5  -2  -8   36.97    1.77
  -5   2  -8   34.27    1.49
  -5  -2   8   39.79    2.09
  -5   2  -8   35.91    1.69
   5  -2  -8   36.96    1.61
   5   2   8   36.98    1.99
   5  -2  -8   35.76    2.43
   6   2  -8    1.64    1.07
   6  -2   8    2.10    0.78
  -6  -2  -8    2.08    0.77
  -6   2   8    1.67    0.61
   6  -2   8    1.91    0.56
   6  -2   8    0.23    0.81
   6   2   8    0.82    0.77
  -6   2  -8    0.94    0.50
   6   2   8    2.15    0.45
   6  -2  -8    0.57    0.69
   6  -2  -8    2.01    0.58
  -6  -2   8    2.83    0.78
  -6   2  -8    1.22    0.63
   6   2   8    1.75    0.56
  -7   2   8   11.09    1.38
   7   2  -8   10.50    2.00
  -7   2   8    8.70    1.06
   7  -2   8   12.53    1.34
   7  -2   8   11.63    1.65
  -7  -2  -8   10.54    1.39
   7  -2   8   11.24    1.72
  -7  -2   8   10.20    1.50
   7   2   8    9.70    2.20
   7  -2  -8    8.82    1.63
   7  -2  -8    8.20    1.21
   7   2   8   11.31    0.86
   7   2   8    9.47    1.18
  -7   2  -8   10.06    1.27
   8  -2   8    4.10    1.27
   8   2  -8    6.70    1.74
  -8   2   8    4.94    1.11
   8  -2   8    5.00    1.39
  -8  -2  -8    5.55    1.19
   8  -2  -8    3.84    1.74
  -8  -2   8    4.10    1.30
   8  -2  -8    5.28    0.98
  -8   2  -8    4.27    0.96
   8   2   8    4.43    1.16
   8   2   8    3.76    1.17
  -9   2   8    1.57    1.32
  -9  -2  -8    3.51    1.35
   9   2  -8    2.04    1.66
   9  -2   8    2.87    1.64
   9  -2   8    3.23    1.58
   9  -2  -8    3.97    2.17
  -9  -2   8    2.84    1.53
   9   2   8    3.64    1.67
  -9   2  -8    4.13    1.34
   0   3  -8    7.29    0.65
   0   3   8    6.38    0.71
   0   3   8    6.34    0.57
   0  -3   8    6.87    0.62
   0   3  -8    8.38    1.12
   0  -3  -8    6.22    0.57
   0  -3  -8    6.68    0.66
   0  -3  -8    7.60    0.79
   0   3  -8    6.99    0.71
   0  -3   8    7.98    0.72
   0   3   8    6.50    0.78
   0  -3   8    7.17    0.79
   1  -3   8   24.66    1.24
   1   3  -8   24.65    1.27
   1   3  -8   25.51    1.01
  -1   3   8   24.29    1.23
  -1  -3  -8   26.06    1.39
   1  -3   8   26.05    1.36
  -1  -3  -8   25.82    1.24
  -1  -3  -8   24.59    1.02
   1   3  -8   25.49    1.43
  -1  -3   8   25.64    1.09
   1  -3  -8   24.85    1.09
   1   3   8   24.20    1.28
  -1   3  -8   26.85    1.26
   1  -3  -8   23.94    1.28
  -1   3  -8   23.72    1.15
  -1  -3   8   24.46    1.24
   1  -3  -8   25.15    1.09
  -1   3  -8   25.61    1.62
   1  -3  -8   26.38    1.28
   1   3   8   24.96    1.19
  -1   3  -8   26.28    1.22
  -1  -3   8   26.88    1.46
   1  -3  -8   24.83    1.26
   1   3   8   25.25    0.97
   2   3  -8   48.64    1.41
  -2  -3  -8   45.18    1.99
   2  -3   8   46.61    1.96
   2   3  -8   49.05    2.11
  -2   3   8   46.92    2.02
   2  -3   8   48.04    2.15
   2   3  -8   47.41    1.95
  -2  -3  -8   47.80    1.46
  -2  -3  -8   48.56    1.69
  -2  -3   8   50.35    1.48
   2   3   8   48.00    2.01
   2   3   8   49.49    1.41
   2  -3  -8   47.96    1.77
   2  -3  -8   47.81    1.84
  -2   3  -8   46.95    1.96
  -2   3  -8   48.84    1.79
  -2  -3   8   48.29    2.19
   2  -3  -8   48.52    1.87
   2  -3  -8   48.90    1.91
  -2   3  -8   46.13    1.93
   2   3   8   48.40    1.73
  -2   3  -8   46.28    1.58
   2  -3  -8   45.69    1.69
  -2  -3   8   49.85    1.98
   3  -3   8   16.63    1.64
   3   3  -8   17.26    1.37
  -3  -3  -8   17.77    1.32
  -3   3   8   17.96    0.95
  -3  -3  -8   16.06    1.00
  -3   3   8   16.00    1.28
   3  -3   8   15.51    1.20
   3   3  -8   16.88    1.23
   3  -3  -8   16.54    1.11
   3  -3  -8   16.14    1.02
  -3  -3   8   17.61    1.46
  -3   3  -8   16.79    1.07
   3  -3  -8   16.88    1.07
  -3   3  -8   17.50    1.28
  -3  -3   8   17.73    1.25
  -3   3  -8   15.78    0.78
   3  -3  -8   16.46    1.09
   3   3   8   17.28    1.01
   3   3   8   16.48    1.20
   4   3  -8   29.31    1.83
  -4  -3  -8   29.23    1.49
   4  -3   8   27.21    1.71
  -4   3   8   29.91    1.34
   4  -3   8   27.75    1.99
   4  -3   8   30.08    1.45
  -4  -3  -8   28.68    1.68
   4   3  -8   27.25    1.68
  -4  -3  -8   28.68    1.17
  -4   3  -8   27.84    1.14
   4   3   8   27.49    1.38
   4  -3  -8   28.73    1.45
  -4   3  -8   29.11    1.39
   4  -3  -8   27.29    1.50
   4   3   8   27.92    1.65
  -4  -3   8   30.67    1.75
  -4  -3   8   27.23    1.99
   4  -3  -8   29.03    1.44
   4  -3  -8   28.13    1.50
  -4   3  -8   26.52    1.77
  -5   3   8    5.96    0.82
   5   3  -8    4.90    0.99
   5  -3   8    4.35    0.91
   5  -3   8    5.35    1.20
   5  -3   8    5.73    0.81
  -5  -3  -8    4.85    0.90
  -5   3  -8    4.46    0.65
   5   3   8    6.18    1.06
  -5  -3   8    6.60    1.07
  -5   3  -8    5.44    0.90
   5   3   8    6.54    1.10
   5  -3  -8    5.89    1.29
   5   3   8    5.38    0.72
   5  -3  -8    5.37    0.81
   5  -3  -8    5.63    0.81
  -6  -3  -8    1.99    0.71
   6   3  -8    1.70    0.90
   6  -3   8    1.87    0.90
   6  -3   8    2.46    0.63
  -6   3   8    2.27    0.69
   6  -3   8    0.95    0.93
  -6   3  -8    2.65    0.57
   6  -3  -8    1.88    0.69
   6  -3  -8    1.22    1.04
  -6   3  -8    1.73    0.73
   6   3   8   -0.07    0.63
   6   3   8    2.67    0.55
   6  -3  -8    0.91    0.65
  -6  -3   8    3.08    0.97
   6   3   8    0.88    0.80
  -7   3   8    0.21    0.74
  -7   3   8    1.50    1.13
   7   3  -8    2.83    1.18
   7  -3   8    0.07    1.03
  -7  -3  -8    0.37    0.83
  -7   3  -8    0.33    0.64
   7   3   8   -0.39    0.77
  -7  -3   8    0.72    0.91
   7  -3  -8   -0.26    0.83
  -7   3  -8    1.25    0.95
   7   3   8   -0.87    0.92
   7  -3  -8    2.36    1.32
  -8  -3  -8   15.02    1.93
   8  -3   8    9.09    1.95
  -8   3   8   11.71    1.68
   8   3  -8   14.39    2.39
   8  -3   8   12.33    1.77
   8  -3  -8   12.59    2.41
  -8  -3   8   14.70    2.08
   8  -3  -8   12.68    1.75
   8   3   8   12.80    1.64
  -9  -3  -8   -1.60    1.43
   9  -3   8    1.43    1.69
   9  -3   8    0.93    1.80
   9   3  -8    0.56    1.68
  -9   3   8   -0.43    1.26
   9  -3  -8    2.08    1.98
  -9  -3   8   -0.85    1.50
   9   3   8   -0.22    1.57
  -9   3  -8    0.90    1.16
   0   4   8   70.66    2.27
   0  -4   8   72.39    2.69
   0  -4  -8   69.41    2.09
   0   4  -8   75.09    2.38
   0   4   8   70.35    2.31
   0  -4   8   69.65    2.39
   0   4  -8   69.99    2.37
   0  -4   8   70.03    2.38
   0   4  -8   65.31    2.93
   0  -4  -8   68.98    2.57
   0  -4  -8   73.28    2.53
   1   4  -8    4.44    0.71
  -1  -4  -8    3.07    0.51
  -1  -4  -8    4.21    0.87
   1   4  -8    5.05    1.07
  -1  -4  -8    3.68    0.71
   1   4  -8    3.84    0.54
   1  -4   8    4.56    0.89
  -1   4   8    4.25    0.67
   1  -4   8    4.58    0.70
   1  -4  -8    3.81    0.52
   1  -4  -8    4.19    0.68
  -1  -4   8    4.37    0.68
  -1   4  -8    3.47    0.58
   1  -4  -8    4.52    0.67
  -1  -4   8    3.75    0.81
   1   4   8    4.32    0.73
  -1  -4   8    4.50    0.52
  -1   4  -8    3.83    0.67
   1  -4  -8    4.24    0.69
   1  -4  -8    4.64    0.77
   1   4   8    3.12    0.60
  -1   4  -8    3.62    0.55
  -1   4  -8    5.06    1.09
  -2   4   8   20.11    1.29
   2   4  -8   19.60    1.27
   2   4  -8   21.99    0.91
  -2  -4  -8   22.12    1.08
   2  -4   8   22.59    1.78
  -2  -4  -8   20.19    1.10
   2  -4   8   21.32    1.33
  -2  -4  -8   21.77    1.40
   2   4  -8   22.20    1.60
   2  -4  -8   21.45    1.33
   2  -4  -8   21.24    1.34
  -2  -4   8   24.05    1.61
   2  -4  -8   21.87    1.01
  -2   4  -8   23.34    1.40
  -2  -4   8   19.28    1.30
  -2   4  -8   20.43    0.97
   2  -4  -8   20.90    1.20
   2   4   8   22.10    1.35
   2   4   8   21.64    0.97
  -2   4  -8   20.72    1.53
  -2   4  -8   21.22    1.12
   2  -4  -8   20.89    1.16
   2   4   8   21.14    1.11
  -2  -4   8   21.58    0.96
  -3  -4  -8    6.40    0.72
  -3  -4  -8    7.03    1.12
   3  -4   8    5.82    0.94
  -3  -4  -8    5.14    0.72
   3  -4   8    6.65    1.37
  -3   4   8    5.11    0.93
   3   4  -8    6.47    1.10
   3   4  -8    4.59    0.72
   3  -4  -8    5.57    0.72
  -3   4  -8    5.85    0.96
   3  -4  -8    5.90    0.78
   3  -4  -8    6.79    1.00
   3   4   8    5.95    0.80
  -3  -4   8    5.61    1.12
   3  -4  -8    5.48    0.78
  -3   4  -8    6.52    0.92
  -3   4  -8    5.02    0.47
  -3   4  -8    7.49    0.81
  -3  -4   8    6.69    0.98
   3   4   8    5.66    0.72
   3  -4  -8    7.13    0.95
   3   4   8    6.32    0.98
  -4   4   8   19.51    1.70
   4  -4   8   22.39    1.67
   4   4  -8   21.96    1.70
  -4  -4  -8   17.08    1.63
  -4  -4  -8   20.15    1.21
   4  -4   8   19.82    2.05
  -4  -4  -8   20.59    1.37
   4  -4  -8   19.56    1.37
   4   4   8   19.72    1.52
   4  -4  -8   20.01    1.17
   4   4   8   22.44    1.35
  -4   4  -8   23.06    1.24
   4  -4  -8   20.79    1.47
  -4   4  -8   19.29    0.89
  -4   4  -8   20.31    1.33
  -4  -4   8   20.31    1.58
   5   4  -8   60.00    2.96
  -5   4   8   59.44    2.07
  -5  -4  -8   55.60    2.23
   5  -4   8   58.08    2.18
   5  -4   8   57.96    3.09
  -5   4   8   53.62    2.94
  -5  -4  -8   58.94    2.56
   5  -4   8   50.83    2.89
   5  -4  -8   57.08    2.56
   5   4   8   58.13    2.65
   5   4   8   53.58    2.28
   5  -4  -8   59.12    2.22
  -5   4  -8   56.36    1.95
  -5  -4   8   61.38    2.81
  -5   4  -8   62.01    2.46
   6   4  -8   18.33    1.93
   6  -4   8   19.92    1.38
  -6   4   8   19.41    1.27
  -6  -4  -8   19.61    1.69
   6  -4   8   18.39    1.92
  -6   4  -8   20.27    1.21
   6   4   8   22.20    1.81
   6  -4  -8   20.20    1.74
  -6  -4   8   16.49    1.79
  -6   4  -8   20.70    1.68
   6  -4  -8   20.24    1.36
   6  -4  -8   19.28    2.26
   6   4   8   18.21    1.36
  -7   4   8    4.48    0.89
  -7  -4  -8    3.46    1.17
   7  -4   8    6.11    1.47
   7   4  -8    4.29    1.44
  -7  -4   8    2.69    1.35
   7  -4  -8    3.11    1.58
   7   4   8    5.24    1.06
  -7   4  -8    4.07    1.14
   7  -4  -8    3.19    1.00
  -7   4  -8    5.74    0.84
   8   4  -8    4.81    1.56
  -8   4   8    2.18    1.00
   8  -4   8    1.81    1.53
  -8  -4  -8    1.93    1.37
   8   4   8    2.27    1.27
   8  -4  -8    0.88    1.90
   8  -4  -8   -1.28    1.16
  -8   4  -8    0.62    1.23
  -8  -4   8    0.85    1.42
  -8   4  -8    2.42    1.02
   9   4  -8    3.88    2.05
   9  -4   8    0.23    2.15
   9  -4   8   -0.23    1.74
   9   4   8    0.34    1.53
   0  -5  -8    1.17    0.35
   0   5  -8    0.96    0.49
   0  -5  -8    0.48    0.52
   0   5   8    0.98    0.54
   0  -5  -8    1.51    0.60
   0   5   8    1.19    0.45
   0  -5  -8    1.30    0.93
   0  -5   8    0.75    0.46
   0   5  -8    1.99    1.12
   0   5  -8    0.80    0.47
   0  -5   8    1.64    0.51
   1  -5   8    5.29    0.78
   1   5  -8    5.44    1.27
   1   5  -8    5.29    0.67
  -1   5   8    4.84    0.71
  -1  -5  -8    4.95    0.86
  -1  -5  -8    6.27    1.17
  -1  -5  -8    5.22    0.63
   1  -5   8    5.18    0.96
   1   5  -8    5.64    0.87
   1  -5  -8    5.58    0.83
   1  -5  -8    5.37    0.94
   1  -5  -8    4.18    0.49
   1  -5  -8    4.16    0.75
  -1  -5   8    5.66    0.67
   1  -5  -8    5.04    0.81
  -1   5  -8    5.11    1.26
  -1  -5   8    5.55    0.83
   1   5   8    4.86    0.69
  -1   5  -8    5.62    0.76
  -1  -5   8    5.87    1.09
  -1   5  -8    5.45    0.80
  -1   5  -8    4.76    0.72
   1   5   8    5.29    0.82
   2   5  -8   48.15    2.05
   2  -5   8   45.34    2.52
   2   5  -8   48.16    1.72
  -2  -5  -8   46.35    2.29
  -2   5   8   47.80    2.14
   2  -5   8   44.11    2.12
  -2  -5  -8   45.87    1.81
   2   5  -8   47.16    2.66
  -2  -5  -8   48.01    1.93
   2  -5  -8   46.89    2.18
   2   5   8   47.23    2.18
  -2   5  -8   44.44    2.29
   2  -5  -8   48.02    2.13
  -2  -5   8   50.54    2.14
  -2   5  -8   43.83    2.10
   2  -5  -8   47.84    1.51
   2  -5  -8   45.09    2.23
  -2   5  -8   47.37    1.58
  -2  -5   8   48.72    1.70
   2   5   8   45.64    1.78
  -2   5  -8   46.53    1.74
   2  -5  -8   48.55    1.82
   2   5   8   47.48    1.73
  -3   5   8   83.94    3.32
   3   5  -8   84.45    3.54
  -3  -5  -8   84.90    2.81
   3  -5   8   78.99    3.74
   3   5  -8   86.14    3.17
  -3  -5  -8   86.15    2.95
   3  -5   8   82.70    3.29
   3   5   8   81.92    2.73
   3  -5  -8   86.83    3.26
   3  -5  -8   85.30    2.44
  -3   5  -8   79.94    2.32
  -3  -5   8   87.17    3.26
   3   5   8   84.74    2.72
  -3   5  -8   84.54    3.08
  -3  -5   8   88.35    2.46
   3   5   8   84.44    3.22
  -3   5  -8   86.79    2.66
  -3  -5   8   85.98    2.49
   3  -5  -8   85.86    2.67
  -4  -5  -8   16.61    1.43
   4   5  -8   17.43    1.75
   4  -5   8   17.11    1.62
  -4  -5  -8   17.27    1.34
  -4   5   8   17.11    1.67
   4   5   8   15.95    1.31
   4  -5  -8   17.56    1.55
  -4   5  -8   16.05    0.77
  -4   5  -8   17.30    1.53
  -4  -5   8   18.16    1.62
   4   5   8   15.21    1.52
   4  -5  -8   16.33    1.05
   4  -5  -8   15.66    0.94
  -4   5  -8   16.99    1.12
  -5   5   8   10.01    1.54
  -5  -5  -8   11.41    1.30
   5   5  -8   10.40    1.54
  -5  -5  -8    9.63    1.42
   5  -5   8    9.43    1.51
   5  -5  -8   11.38    0.97
   5   5   8    8.97    1.41
  -5   5  -8   12.91    1.34
   5  -5  -8    9.93    1.46
   5  -5  -8   10.31    0.95
  -5   5  -8    9.93    0.75
  -5  -5   8   11.50    1.53
   5   5   8    9.65    1.41
  -6   5   8    4.28    1.27
   6  -5   8    4.39    1.19
  -6  -5  -8    3.81    1.02
   6   5  -8    2.50    1.10
   6  -5  -8    4.16    1.08
   6   5   8    5.27    1.11
  -6  -5   8    3.19    1.14
  -6   5  -8    5.27    0.80
  -7  -5  -8    3.13    1.24
   7  -5   8    2.22    1.43
   7   5  -8    4.51    1.56
  -7   5  -8    3.87    1.17
   7  -5  -8    3.95    1.18
   7  -5  -8    1.95    1.60
  -7   5  -8    3.62    0.80
   7   5   8    4.23    1.15
  -7  -5   8    4.54    1.41
   8  -5   8   13.58    2.05
   8   5  -8   16.39    2.34
  -8  -5  -8   17.83    2.35
  -8   5  -8   15.79    2.72
  -8  -5   8   13.99    2.03
   8  -5  -8   16.12    2.17
   8  -5  -8   17.21    2.65
   8   5   8   15.84    2.08
   0   6  -8    9.22    1.66
   0  -6   8   10.54    1.06
   0   6  -8    9.52    0.99
   0   6   8    9.51    1.05
   0   6   8    8.98    0.97
   0  -6  -8    9.39    0.74
   0  -6  -8    8.89    1.21
   0   6  -8   10.01    1.07
   0  -6   8   10.61    0.95
   0  -6  -8    9.73    1.85
   1   6  -8   20.85    1.36
   1  -6   8   19.27    1.42
  -1   6   8   20.45    1.40
   1   6  -8   21.27    1.31
   1   6  -8   20.12    2.38
  -1  -6  -8   21.02    1.15
  -1  -6  -8   17.37    1.93
  -1  -6  -8   21.43    1.58
  -1  -6   8   20.97    1.35
  -1  -6   8   20.86    1.27
   1  -6  -8   18.16    1.23
   1   6   8   20.49    1.30
  -1   6  -8   19.44    1.53
  -1   6  -8   20.09    1.15
   1  -6  -8   19.83    0.92
   1   6   8   19.53    1.22
   1  -6  -8   21.32    1.64
   1  -6  -8   21.43    1.95
  -1   6  -8   19.37    1.20
  -1   6  -8   22.08    2.18
   2   6  -8   58.00    3.33
   2   6  -8   59.14    2.45
   2  -6   8   60.42    2.71
  -2   6   8   61.05    2.60
   2   6  -8   62.67    2.26
  -2  -6  -8   58.43    2.49
  -2  -6  -8   62.27    2.32
   2   6   8   61.65    2.22
  -2   6  -8   59.14    1.84
   2   6   8   56.13    2.10
  -2  -6   8   61.22    2.21
  -2   6  -8   58.82    2.06
   2  -6  -8   60.92    1.78
   2  -6  -8   61.53    2.11
   2  -6  -8   61.71    2.80
  -2  -6   8   64.13    2.58
  -2   6  -8   59.96    2.80
  -3   6   8    1.63    0.75
  -3  -6  -8    0.30    0.62
  -3  -6  -8    1.00    0.74
   3  -6   8    0.51    0.72
   3   6  -8    1.02    1.54
  -3   6  -8    1.51    0.26
  -3  -6   8    0.78    0.72
   3   6   8    0.99    0.57
   3  -6  -8    0.34    0.70
   3   6   8    1.13    0.75
  -3  -6   8    0.84    0.49
  -3  -6   8    1.03    0.46
   3  -6  -8    1.21    0.27
  -3   6  -8    1.43    0.80
   3  -6  -8    1.23    0.47
  -4   6   8    3.87    0.90
  -4  -6  -8    4.34    1.08
   4  -6   8    2.50    0.85
  -4  -6  -8    5.28    0.99
   4   6  -8    3.20    1.26
   4  -6  -8    5.27    0.69
  -4   6  -8    3.99    0.49
   4   6   8    5.34    1.14
   4  -6  -8    3.68    0.99
   4  -6  -8    4.99    0.51
  -4  -6   8    4.07    1.32
  -4  -6   8    4.21    0.68
  -4   6  -8    5.87    1.10
   4   6   8    5.33    0.93
   5   6  -8   13.08    1.95
  -5  -6  -8   13.92    1.54
  -5  -6  -8   12.02    2.10
  -5   6   8   15.98    1.91
   5  -6   8   16.42    1.90
  -5   6  -8   13.45    0.87
   5   6   8   16.77    1.72
   5  -6  -8   15.04    0.81
   5   6   8   12.82    1.62
   5  -6  -8   13.74    1.71
  -5  -6   8   17.18    1.77
  -5   6  -8   18.17    1.46
   6   6  -8    1.30    1.43
   6  -6   8   -0.27    1.10
  -6   6   8    0.49    1.22
  -6  -6  -8    1.66    1.04
   6  -6  -8   -0.36    1.01
  -6   6  -8    2.01    0.88
  -6  -6   8    0.18    1.15
   6   6   8   -2.12    1.15
   6   6   8    2.28    1.05
  -7  -6  -8    9.18    1.67
   7   6  -8   11.05    2.13
   7  -6   8    8.23    1.81
   7  -6  -8   12.00    1.86
  -7  -6   8    8.37    1.72
  -7   6  -8   13.30    2.15
   8   6  -8    1.01    2.25
   8  -6  -8    6.51    1.85
  -8   6  -8    5.87    1.85
   8   6   8    5.95    1.74
   0   7   8   32.37    1.59
   0  -7   8   35.72    1.66
   0   7  -8   34.22    1.69
   0  -7  -8   32.73    1.44
   0  -7   8   36.38    1.98
   0   7   8   38.50    1.93
   0  -7  -8   32.48    2.10
   0   7  -8   34.23    2.63
  -1  -7  -8    3.38    0.63
   1   7  -8    2.96    1.41
  -1   7   8    5.00    0.91
   1   7  -8    3.98    0.80
  -1  -7  -8    3.39    0.85
   1  -7   8    3.41    0.87
   1   7  -8    3.50    0.73
  -1  -7   8    4.77    0.89
  -1   7  -8    4.02    0.71
  -1   7  -8    4.44    0.65
   1  -7  -8    4.09    0.94
   1  -7  -8    3.46    0.77
  -1  -7   8    4.32    0.84
   1  -7  -8    4.34    0.59
   1   7   8    7.15    1.20
  -1   7  -8    4.31    1.24
   1   7   8    3.95    0.70
  -2  -7  -8    0.08    0.78
  -2  -7  -8    0.91    0.91
   2   7  -8    0.09    1.41
  -2   7   8    2.43    0.76
  -2  -7  -8    1.22    0.64
  -2  -7   8    2.28    0.82
  -2   7  -8    1.71    0.87
  -2   7  -8    1.73    0.55
   2   7   8    2.10    0.66
   2  -7  -8    1.90    0.36
  -2   7  -8    1.26    0.36
  -2  -7   8    1.93    0.59
   2  -7  -8    1.05    0.82
   2   7   8    1.79    0.67
  -3   7   8   19.97    1.77
  -3  -7  -8   16.74    1.53
  -3  -7  -8   16.71    1.72
   3  -7   8   19.23    1.77
  -3  -7  -8   18.50    1.75
   3   7  -8   14.01    2.45
  -3  -7   8   18.75    1.30
  -3   7  -8   15.86    1.24
   3   7   8   20.68    1.41
  -3  -7   8   18.43    1.74
  -3   7  -8   20.88    1.72
  -3  -7   8   18.42    1.24
   3  -7  -8   19.07    1.85
   3  -7  -8   17.80    0.88
   3  -7  -8   17.70    0.75
  -4  -7  -8   26.41    1.77
  -4  -7  -8   23.01    2.26
  -4   7   8   27.54    2.16
   4   7  -8   19.83    2.64
   4  -7   8   26.04    2.20
   4  -7  -8   24.59    2.13
  -4  -7   8   26.29    1.93
  -4   7  -8   27.65    2.03
   4   7   8   29.98    1.84
  -4  -7   8   26.89    1.38
  -5  -7  -8    1.11    0.93
  -5   7   8    1.52    1.10
   5  -7   8    2.11    1.22
   5   7   8    2.01    1.05
   5  -7  -8   -0.55    1.10
   5   7   8   -0.58    1.01
  -5  -7   8    0.64    1.06
  -5   7  -8    2.59    0.87
  -6  -7  -8   -0.85    1.18
  -6   7   8    1.71    1.35
   6  -7   8   -1.15    1.40
   6   7   8    1.04    1.25
   6  -7  -8    0.98    1.36
  -6   7  -8    0.88    0.99
  -6  -7   8    0.54    1.29
   7  -7   8    3.95    2.06
  -7   7   8    4.35    2.09
  -7  -7  -8    3.62    1.56
   7   7   8    0.99    1.54
  -7   7  -8    1.65    1.46
  -7  -7   8    3.08    1.64
   7  -7  -8    2.33    1.62
   0   8  -8    2.75    1.33
   0  -8  -8    4.29    1.09
   0  -8  -8    2.82    0.60
   0  -8   8    3.20    0.94
   0  -8   8    1.86    0.70
  -1  -8  -8    0.41    1.01
   1   8  -8    0.99    0.78
  -1  -8  -8    1.31    0.63
   1  -8   8   -0.01    0.94
   1   8  -8    2.11    1.52
  -1   8   8    0.60    0.83
  -1   8  -8    0.71    1.07
  -1   8  -8    0.55    0.51
   1  -8  -8    0.50    0.44
   1   8   8    0.71    0.69
  -1  -8   8    0.35    0.72
  -1  -8   8   -0.63    0.75
   1  -8  -8   -0.46    0.88
   2   8  -8    1.30    1.69
  -2  -8  -8    0.31    0.87
   2  -8   8   -1.06    0.89
  -2  -8  -8    2.69    0.78
  -2   8   8    2.68    0.80
  -2  -8   8    2.03    0.83
  -2   8  -8    1.73    1.05
   2  -8  -8    1.59    0.97
  -2  -8   8    2.02    0.95
  -3   8   8    7.81    1.29
   3   8  -8    2.81    1.91
   3  -8   8    5.94    1.37
  -3  -8  -8    5.72    1.27
  -3  -8  -8    5.00    1.21
  -3  -8   8    6.83    0.98
   3  -8  -8    6.85    1.47
  -3  -8   8    7.00    1.25
  -3   8  -8    9.53    1.77
  -4  -8  -8    1.24    1.03
  -4  -8  -8    0.46    1.10
   4   8  -8   -2.70    1.74
   4  -8   8    3.25    1.20
  -4   8   8    3.30    1.30
  -4  -8   8    1.37    1.14
  -4   8  -8    3.19    1.11
   4  -8  -8    1.26    1.30
   4   8   8    2.78    1.02
  -5  -8  -8    7.49    1.50
   5  -8   8    7.25    1.79
  -5  -8  -8    9.89    1.67
  -5   8   8    8.17    1.71
  -5   8  -8   12.97    2.11
   5   8   8   14.42    2.14
   5  -8  -8    8.08    1.75
  -5  -8   8   11.23    1.88
  -6  -8  -8   -0.15    1.33
   6  -8   8    4.51    2.60
  -6   8   8    0.88    1.69
  -6  -8  -8    1.72    1.43
  -6   8  -8    5.05    1.35
   6  -8  -8    2.11    1.65
  -6  -8   8    4.12    1.53
   0  -9   8    6.46    1.19
   0  -9   8    3.73    1.08
   0   9  -8    6.21    1.72
   0  -9  -8    4.81    1.26
  -1  -9  -8    8.44    1.22
  -1  -9  -8    8.39    1.55
   1  -9   8    7.49    1.43
   1   9  -8    5.36    1.76
  -1  -9   8    6.91    1.25
  -1  -9   8    6.29    1.12
   1  -9  -8    9.24    1.59
  -1   9  -8    6.54    1.56
  -2  -9  -8   20.89    1.74
   2  -9   8   19.14    2.40
  -2  -9  -8   23.70    2.35
  -2   9   8   24.42    2.29
   2   9  -8   14.96    2.57
  -2  -9   8   21.25    1.89
  -2   9  -8   21.35    2.47
   2  -9  -8   17.20    2.43
  -2  -9   8   23.59    1.92
  -3   9   8    3.31    1.13
  -3  -9  -8    4.94    1.18
   3   9  -8    0.26    1.93
   3  -9   8    4.30    1.43
  -3  -9  -8    5.94    1.37
   3  -9  -8    2.83    1.39
  -3   9  -8    6.65    1.43
  -3  -9   8    3.47    1.25
  -4  -9  -8   13.37    2.22
   4  -9   8   14.52    2.11
   4   9  -8    8.30    2.64
  -4   9   8   14.85    2.56
  -4  -9  -8   12.93    1.83
  -4   9  -8   20.13    2.46
  -4  -9   8   13.50    2.05
   4   9   8   21.63    1.88
   0 -10   8    0.40    1.41
   0 -10  -8   -0.27    1.24
   0  10  -8    3.43    1.69
   1  10  -8    1.48    1.73
  -1 -10  -8    2.46    1.53
  -1 -10   8    2.87    1.38
   1 -10  -8    2.85    1.42
  -1  10  -8    4.98    1.57
   2 -10   8    2.69    1.56
  -2  10   8    6.76    1.50
   2  10  -8    4.31    2.22
  -2 -10  -8    4.41    1.65
  -2  10  -8   14.76    2.61
   0   0  -9    0.30    0.36
   0   0  -9    0.33    0.30
   0   0  -9   -0.18    0.25
   0   0  -9    0.00    0.35
   0   0   9    0.00    0.26
   0   0   9   -0.09    0.24
   1   0   9    0.02    0.40
   1   0   9   -0.21    0.19
  -1   0   9    0.42    0.37
   1   0  -9    0.11    0.40
  -1   0  -9   -0.23    0.32
  -1   0   9   -0.16    0.21
   1   0  -9    0.22    0.25
   1   0  -9    0.02    0.30
  -1   0  -9   -0.33    0.29
  -1   0   9    0.23    0.39
   1   0   9    0.12    0.24
   2   0  -9   22.81    0.92
  -2   0  -9   21.47    1.01
  -2   0   9   22.85    1.35
   2   0  -9   22.90    1.34
  -2   0  -9   23.01    1.25
  -2   0   9   21.85    1.13
   2   0   9   21.23    1.21
   2   0   9   21.80    1.18
   2   0  -9   20.93    1.23
  -3   0  -9    0.54    0.43
  -3   0  -9   -0.09    0.22
   3   0  -9   -0.02    0.41
  -3   0   9    0.18    0.35
   3   0  -9    0.45    0.26
   3   0   9    0.32    0.38
   3   0  -9   -0.14    0.41
   3   0   9   -0.11    0.43
   3   0  -9   -0.03    0.22
   4   0  -9   -0.21    0.55
   4   0  -9    0.09    0.66
   4   0   9    0.17    0.54
   4   0   9   -0.12    0.42
   4   0  -9    0.16    0.25
  -4   0  -9    0.85    0.55
   4   0  -9   -0.30    0.22
   4   0  -9   -0.04    0.59
  -4   0   9    0.08    0.44
  -5   0  -9   -0.03    0.39
   5   0   9    0.34    0.51
   5   0  -9    0.36    0.74
   5   0   9    0.31    0.61
   5   0  -9    0.28    0.34
   5   0   9    0.49    0.46
   5   0  -9    0.57    0.30
   5   0   9    0.72    0.50
   5   0  -9    0.09    0.69
  -5   0   9    0.51    0.53
   6   0  -9   -0.15    0.64
   6   0  -9    0.72    0.33
   6   0  -9    0.83    1.00
   6   0   9    0.30    0.82
  -6   0  -9    0.20    0.52
   6   0   9    1.13    0.52
   6   0   9    0.04    0.56
  -6   0   9    0.61    0.65
  -7   0   9    8.01    1.26
   7   0   9    5.75    1.22
  -7   0  -9    6.65    0.99
   7   0   9    8.36    1.25
   7   0  -9    7.98    1.69
  -8   0  -9    7.81    1.26
  -8   0   9    5.41    1.29
   8   0   9    4.37    1.15
   8   0  -9    6.13    1.94
   8   0   9    6.25    1.43
  -9   0   9    7.09    1.53
   9   0   9    8.88    1.78
  -9   0  -9    6.01    1.30
   9   0  -9    4.76    1.80
   0   1  -9   45.01    1.85
   0  -1  -9   48.84    1.58
   0  -1  -9   48.52    1.75
   0   1   9   48.25    1.74
   0  -1  -9   48.32    1.70
   0   1  -9   47.39    1.81
   0  -1  -9   47.50    1.86
   0  -1   9   50.49    1.81
   0  -1   9   49.70    1.72
   0   1  -9   48.17    1.94
   0   1  -9   50.90    1.73
   0  -1  -9   50.47    1.79
   1  -1   9   60.21    1.91
   1  -1   9   60.46    2.12
   1   1  -9   60.10    2.24
  -1  -1  -9   61.85    1.96
  -1  -1  -9   59.02    2.13
   1   1  -9   60.14    1.87
  -1   1   9   60.84    1.98
   1   1  -9   58.15    2.13
   1   1   9   61.82    2.10
   1  -1  -9   61.69    1.97
  -1   1  -9   59.21    1.98
  -1  -1   9   59.83    2.07
  -1   1  -9   60.59    2.14
   1  -1  -9   56.96    2.12
  -1   1  -9   53.37    2.17
   1  -1  -9   56.55    2.04
  -1  -1   9   53.95    1.97
   1   1   9   59.75    2.11
  -1  -1   9   59.97    2.24
  -1   1  -9   60.18    2.09
   2   1  -9   15.15    1.08
   2   1  -9   16.31    0.69
  -2  -1  -9   16.19    1.09
  -2   1   9   13.81    0.93
  -2  -1  -9   15.43    0.84
   2  -1   9   15.45    1.05
   2  -1   9   15.33    0.75
   2   1  -9   14.56    1.08
   2  -1   9   14.65    1.00
   2  -1  -9   15.38    0.97
   2   1   9   15.27    1.01
   2  -1  -9   15.63    1.03
  -2   1  -9   16.18    1.07
   2  -1  -9   14.46    1.05
  -2  -1   9   15.82    0.66
  -2   1  -9   15.18    0.85
  -2  -1   9   16.80    1.20
   2   1   9   15.18    1.03
  -2  -1   9   15.88    1.01
  -2   1  -9   15.62    0.87
   2  -1  -9   14.64    1.10
  -3  -1  -9   22.95    1.08
  -3   1   9   23.40    1.23
   3   1  -9   23.45    1.34
   3  -1   9   22.47    1.24
   3  -1   9   21.58    1.32
   3  -1   9   22.93    1.20
  -3  -1  -9   21.53    1.38
   3   1  -9   23.04    1.54
  -3   1  -9   22.15    1.02
  -3   1  -9   22.24    0.91
  -3   1  -9   23.85    1.37
   3   1   9   23.62    1.18
  -3  -1   9   21.97    1.55
   3  -1  -9   21.08    1.01
   3  -1  -9   21.53    1.37
   3  -1  -9   20.06    1.48
   3   1   9   21.32    1.35
   3  -1  -9   22.09    1.31
  -3  -1   9   22.82    1.31
   4   1  -9   17.93    1.50
  -4  -1  -9   16.90    1.38
   4  -1   9   17.28    1.14
  -4  -1  -9   17.10    1.04
   4  -1   9   15.61    1.26
   4  -1   9   16.64    1.31
  -4   1   9   16.92    1.17
   4   1  -9   16.10    1.26
   4  -1  -9   16.11    1.23
   4  -1  -9   17.95    0.90
   4  -1  -9   19.30    1.39
  -4   1  -9   16.85    1.30
  -4  -1   9   18.59    1.28
   4   1   9   16.89    1.07
   4   1   9   18.42    1.33
  -4  -1   9   15.84    1.52
   4  -1  -9   19.13    1.60
   4  -1  -9   17.73    0.92
  -4   1  -9   17.27    0.96
  -4   1  -9   15.95    0.94
  -5  -1  -9   13.42    1.08
   5  -1   9   11.03    1.37
   5  -1   9   15.50    1.07
  -5   1   9   14.80    1.19
  -5  -1  -9   14.21    1.85
   5   1  -9   13.81    1.56
   5  -1   9   11.45    1.26
  -5  -1   9   12.59    1.29
   5   1   9   14.70    1.39
  -5   1  -9   11.47    0.95
   5  -1  -9   12.28    1.23
   5  -1  -9   14.36    0.90
   5  -1  -9   13.61    0.88
  -5   1  -9   13.48    0.96
   5  -1  -9   13.13    1.62
   6  -1   9   31.68    1.70
  -6  -1  -9   32.01    1.81
   6  -1   9   32.97    2.13
   6  -1   9   34.28    1.80
  -6   1   9   35.52    1.96
  -6   1  -9   31.54    1.67
  -6  -1   9   30.65    1.99
   6   1   9   31.10    1.44
   6  -1  -9   33.46    1.41
   6   1   9   31.64    2.11
   6  -1  -9   31.56    1.43
  -7  -1  -9   12.55    1.37
  -7   1   9   15.28    1.84
   7  -1   9   10.11    1.64
   7  -1   9   11.36    1.48
   7   1  -9   14.31    1.97
   7  -1   9   13.48    1.24
   7   1   9   11.30    1.65
   7  -1  -9   11.96    1.09
   7   1   9   12.28    1.26
   7   1   9   16.43    0.99
   7  -1  -9   13.41    1.13
  -7  -1   9   14.55    1.64
   7  -1  -9   12.39    2.11
  -8  -1  -9   12.53    1.85
   8  -1   9   12.02    1.82
   8  -1   9   10.25    1.92
  -8   1   9   12.46    1.68
   8   1  -9    8.88    1.97
   8   1   9   10.73    1.66
   8  -1  -9   12.62    2.25
   8   1   9   11.38    1.71
  -8  -1   9   11.36    1.65
  -8   1  -9   12.42    1.60
   8  -1  -9   12.68    1.70
  -9   1   9   14.68    1.95
  -9  -1  -9   16.21    2.33
   9  -1   9   10.86    1.89
   9   1  -9   11.59    2.28
   9  -1  -9   17.92    3.19
   9   1   9   12.14    2.05
  -9  -1   9   10.31    1.72
  -9   1  -9   15.86    2.12
   0  -2  -9    7.02    0.71
   0  -2  -9    6.56    0.67
   0   2  -9    6.74    0.61
   0   2  -9    6.72    0.74
   0   2  -9    8.43    0.83
   0   2   9    6.19    0.65
   0  -2   9    7.02    0.74
   0  -2   9    6.87    0.71
   0  -2  -9    5.75    0.45
   0  -2   9    5.81    0.61
   1   2  -9   94.69    3.06
   1  -2   9   94.03    2.99
   1   2  -9   96.66    2.69
   1  -2   9   97.47    2.91
  -1   2   9   92.76    2.91
   1   2  -9   93.88    3.08
  -1  -2  -9   95.46    2.75
  -1  -2  -9   94.02    3.07
   1  -2  -9   91.18    2.82
  -1   2  -9   91.28    2.83
  -1   2  -9   95.43    3.02
   1  -2  -9   95.26    2.77
  -1   2  -9   86.98    3.00
  -1  -2   9   97.72    2.75
   1  -2  -9   95.53    3.09
   1  -2  -9   98.78    3.09
  -1  -2   9   97.96    2.99
   1   2   9   92.47    3.02
  -1   2  -9   94.71    2.96
   1   2   9   96.65    2.92
   1  -2  -9   91.44    2.91
  -1  -2   9   95.13    3.18
   2  -2   9   34.43    1.61
   2   2  -9   34.09    1.67
   2   2  -9   34.96    1.08
  -2  -2  -9   33.70    1.31
   2   2  -9   34.51    1.64
  -2  -2  -9   33.76    1.64
   2  -2   9   32.38    1.61
  -2   2  -9   33.83    1.50
  -2  -2   9   34.37    1.60
   2  -2  -9   34.88    1.61
  -2   2  -9   34.45    1.34
   2   2   9   36.01    1.64
   2  -2  -9   33.75    1.47
   2  -2  -9   36.30    1.79
  -2  -2   9   34.50    1.82
   2  -2  -9   36.50    1.50
   2  -2  -9   33.66    1.43
   2   2   9   35.72    1.50
  -2   2  -9   33.47    1.61
  -2  -2   9   35.27    1.10
  -2   2  -9   37.09    1.54
   3  -2   9    1.18    0.56
  -3  -2  -9    0.97    0.55
   3   2  -9    1.17    0.59
  -3  -2  -9    1.13    0.40
   3  -2   9    1.15    0.78
  -3   2   9    1.89    0.45
   3  -2   9    0.97    0.47
   3   2  -9    1.20    0.60
   3  -2  -9    1.66    0.45
   3   2   9    1.57    0.49
  -3   2  -9    1.21    0.34
  -3   2  -9    1.88    0.59
  -3  -2   9    0.57    0.62
   3   2   9    1.60    0.55
   3  -2  -9    1.57    0.40
  -3  -2   9    1.99    0.58
   3  -2  -9    1.16    0.62
  -3   2  -9    1.14    0.42
   3  -2  -9    0.35    0.36
   3  -2  -9    1.19    0.53
   4  -2   9    6.48    0.95
  -4  -2  -9    6.63    0.95
   4   2  -9    6.89    1.01
   4   2  -9    4.57    0.87
   4  -2   9    7.39    1.13
   4  -2   9    6.03    1.07
  -4   2   9    7.00    0.79
  -4  -2  -9    5.75    0.75
  -4   2  -9    5.06    0.60
  -4   2  -9    5.52    0.88
   4  -2  -9    7.03    0.76
   4  -2  -9    6.31    0.78
  -4  -2   9    5.60    1.05
   4  -2  -9    5.77    0.94
   4   2   9    5.46    0.88
   4  -2  -9    7.06    1.22
   4   2   9    6.68    0.81
  -4  -2   9    5.91    0.94
  -4   2  -9    5.19    0.66
   4  -2  -9    8.04    0.94
  -5   2   9   12.32    1.09
   5   2  -9   13.43    1.57
   5  -2   9   16.23    1.56
   5  -2   9   13.00    1.12
  -5  -2  -9   13.37    1.15
   5  -2   9   11.26    1.54
   5  -2  -9   13.76    1.01
   5  -2  -9   14.26    1.23
   5   2   9   11.41    1.39
  -5  -2   9   12.83    1.32
  -5   2  -9   10.65    0.99
   5  -2  -9   13.08    1.04
  -5   2  -9   11.80    0.89
   5  -2  -9   10.43    1.67
  -6  -2  -9   32.48    1.84
   6  -2   9   30.69    1.81
   6  -2   9   30.58    1.89
  -6   2   9   33.98    1.81
   6   2  -9   29.72    2.24
   6  -2  -9   32.85    2.60
   6  -2  -9   31.78    1.59
  -6  -2   9   32.19    2.11
  -6   2  -9   31.74    1.79
   6   2   9   33.25    2.20
   6  -2  -9   30.18    1.56
  -6   2  -9   30.72    1.60
   6  -2  -9   30.86    1.95
  -7  -2  -9   30.01    2.00
   7  -2   9   30.12    2.34
   7   2  -9   25.79    2.27
  -7   2   9   28.07    2.01
   7  -2   9   27.75    1.86
   7  -2   9   30.49    2.15
   7   2   9   28.03    1.53
  -7   2  -9   29.67    1.74
   7  -2  -9   27.01    2.55
  -7  -2   9   27.57    2.14
   7  -2  -9   28.26    1.67
   7   2   9   26.71    2.16
  -8  -2  -9   37.90    2.59
   8  -2   9   35.25    2.68
   8   2  -9   35.95    3.11
  -8   2   9   33.29    2.22
   8  -2   9   35.39    2.82
  -8  -2   9   35.75    2.68
  -8   2  -9   36.75    2.12
   8  -2  -9   34.58    2.03
   8   2   9   35.75    2.65
   8  -2  -9   36.18    3.43
  -9   2   9    6.38    1.59
   9   2  -9    3.13    1.82
   9  -2   9    5.72    1.65
  -9  -2  -9    4.61    1.49
   9  -2  -9    3.03    2.22
  -9  -2   9    5.49    1.64
  -9   2  -9    4.05    1.44
   9   2   9    3.13    1.68
   0   3  -9    3.09    0.49
   0   3   9    2.23    0.42
   0  -3  -9    2.69    0.56
   0  -3   9    2.89    0.47
   0  -3   9    2.64    0.55
   0  -3  -9    2.09    0.53
   0  -3   9    3.39    0.63
   0   3  -9    3.11    0.57
   0   3   9    3.23    0.60
   0   3   9    2.55    0.58
   0  -3  -9    3.51    0.53
  -1  -3  -9   20.65    0.97
   1  -3   9   19.91    1.14
  -1   3   9   20.19    1.14
  -1  -3  -9   21.34    1.15
   1   3  -9   21.93    1.40
   1   3  -9   19.45    1.22
   1  -3   9   21.23    1.23
   1   3  -9   20.74    0.94
  -1  -3  -9   20.91    1.25
  -1  -3   9   20.26    0.95
   1  -3  -9   18.97    0.96
   1   3   9   19.71    1.16
   1   3   9   19.91    0.89
  -1   3  -9   20.66    1.12
  -1  -3   9   20.16    1.16
   1  -3  -9   21.05    1.22
   1  -3  -9   20.42    1.18
   1  -3  -9   20.38    1.04
  -1   3  -9   20.65    1.56
   1   3   9   18.39    1.15
  -1   3  -9   18.50    1.14
  -1  -3   9   20.75    1.35
  -1   3  -9   21.28    1.17
   2   3  -9   30.46    1.56
  -2  -3  -9   32.07    1.66
   2   3  -9   30.60    1.04
   2  -3   9   33.48    1.69
   2   3  -9   30.60    1.70
  -2  -3  -9   30.99    1.31
  -2   3   9   30.94    1.63
   2  -3   9   30.88    1.57
   2  -3  -9   31.01    1.37
   2  -3  -9   30.62    1.51
  -2   3  -9   30.62    1.63
   2   3   9   31.39    1.41
   2  -3  -9   30.86    1.51
  -2  -3   9   32.32    1.57
  -2   3  -9   32.59    1.47
  -2   3  -9   31.29    1.28
   2   3   9   29.23    1.58
  -2  -3   9   32.41    1.81
   2  -3  -9   30.56    1.37
  -2  -3   9   33.31    1.12
   2  -3  -9   30.88    1.50
  -2   3  -9   31.54    1.58
   3  -3   9   19.02    1.73
  -3   3   9   20.74    1.11
   3   3  -9   21.11    1.50
  -3  -3  -9   19.31    1.41
   3  -3   9   19.40    1.35
  -3   3   9   18.94    1.39
  -3  -3  -9   19.26    1.13
   3   3  -9   21.28    1.34
   3  -3  -9   20.75    1.22
  -3   3  -9   18.41    0.91
  -3  -3   9   21.08    1.60
   3  -3  -9   18.29    1.20
  -3   3  -9   20.16    1.20
  -3  -3   9   21.82    1.41
  -3   3  -9   17.81    1.15
   3  -3  -9   22.10    1.22
   3  -3  -9   20.03    1.18
   3   3   9   19.28    1.34
  -3   3  -9   21.07    1.39
   3   3   9   18.06    1.12
   4  -3   9   19.34    1.34
   4   3  -9   19.03    1.54
  -4  -3  -9   19.53    1.60
   4  -3   9   15.48    1.81
  -4  -3  -9   19.41    1.25
   4  -3   9   18.33    1.47
  -4   3   9   19.10    1.13
   4  -3  -9   17.82    1.23
   4  -3  -9   20.49    1.32
   4  -3  -9   19.43    1.28
  -4   3  -9   18.45    1.13
  -4   3  -9   18.21    0.93
   4  -3  -9   18.00    1.30
  -4  -3   9   17.69    1.47
   4   3   9   18.37    1.42
  -5   3   9    6.32    0.89
  -5  -3  -9    6.29    1.00
   5  -3   9    7.29    1.03
   5  -3   9    5.42    1.26
   5  -3   9    8.60    1.24
   5   3  -9    4.79    0.98
  -5   3  -9    5.82    0.67
   5   3   9    6.31    1.08
   5  -3  -9    6.23    0.90
   5  -3  -9    5.56    0.84
   5  -3  -9    5.02    1.18
  -5   3  -9    4.90    0.87
   5  -3  -9    5.79    0.85
  -5  -3   9    6.19    1.08
  -6   3   9    8.37    1.11
   6  -3   9    4.64    1.20
   6   3  -9    7.58    1.27
   6  -3   9    7.00    1.10
  -6  -3  -9    7.50    1.18
   6  -3   9    7.51    1.19
  -6   3  -9    7.80    1.18
  -6  -3   9    7.37    1.22
  -6   3  -9    8.11    0.93
   6  -3  -9    8.25    1.55
   6  -3  -9    8.12    1.21
   6   3   9    8.67    1.32
   6  -3  -9    7.75    0.98
   6  -3  -9    7.51    1.18
   7   3  -9   10.44    1.91
  -7   3   9    9.78    1.42
  -7  -3  -9   13.05    1.61
   7  -3   9    9.90    1.51
  -7   3  -9    9.39    1.60
   7   3   9    9.38    1.30
   7  -3  -9   10.01    1.48
   7  -3  -9   10.67    2.08
  -7  -3   9   10.30    1.51
  -7   3  -9   11.01    1.26
   8   3  -9    0.79    1.42
   8  -3   9    0.94    1.32
  -8  -3  -9   -1.00    1.17
  -8   3   9    0.27    0.96
   8   3   9    1.60    1.25
   8  -3  -9    0.29    1.09
   8  -3  -9    2.73    1.94
  -8   3  -9    1.92    0.96
  -8  -3   9   -0.97    1.20
  -9   3   9   -0.60    1.28
  -9  -3  -9    2.25    1.61
   9   3  -9    2.50    1.97
   9  -3   9   -0.07    2.12
  -9   3  -9    2.70    1.26
   9  -3  -9    0.30    2.51
   9   3   9    1.30    1.62
  -9  -3   9    0.10    1.66
   0  -4   9    5.59    0.68
   0   4  -9    5.87    1.18
   0  -4  -9    5.36    0.58
   0  -4  -9    5.25    0.93
   0   4   9    5.24    0.81
   0   4  -9    5.83    0.72
   0   4   9    5.12    0.87
   0  -4   9    6.28    0.78
   0  -4   9    6.02    0.98
   0  -4  -9    6.05    0.92
   0   4  -9    5.56    0.73
   0   4   9    4.88    0.60
   1  -4   9    4.43    0.75
  -1  -4  -9    4.98    0.60
   1   4  -9    5.16    0.82
   1   4  -9    5.75    0.61
   1   4  -9    6.85    1.25
   1  -4   9    4.74    0.71
  -1  -4  -9    5.17    1.01
  -1  -4  -9    4.90    0.79
  -1   4   9    3.61    0.64
  -1  -4   9    5.53    0.59
  -1   4  -9    5.65    0.83
  -1   4  -9    5.63    0.75
  -1   4  -9    5.16    1.12
   1  -4  -9    4.76    0.78
  -1   4  -9    4.86    0.79
  -1  -4   9    6.23    0.99
   1   4   9    3.71    0.50
   1  -4  -9    5.13    0.81
  -1  -4   9    4.93    0.77
   1  -4  -9    4.24    0.67
   1  -4  -9    5.04    0.85
   1   4   9    3.87    0.71
   1   4   9    4.87    0.73
   1  -4  -9    3.96    0.59
   2  -4   9   13.82    1.44
  -2  -4  -9   15.97    0.91
  -2   4   9   14.53    1.14
   2  -4   9   15.80    1.18
   2   4  -9   15.87    1.45
  -2  -4  -9   14.33    0.93
   2   4  -9   15.38    0.77
   2   4  -9   15.63    1.23
  -2  -4  -9   14.42    1.26
   2   4   9   13.32    1.17
  -2  -4   9   15.95    1.15
  -2  -4   9   15.95    1.38
   2  -4  -9   14.46    1.05
   2  -4  -9   15.27    0.94
  -2  -4   9   14.28    0.80
  -2   4  -9   14.68    0.90
  -2   4  -9   13.82    1.41
   2   4   9   13.95    0.75
  -2   4  -9   15.10    1.06
  -2   4  -9   14.39    1.27
   2   4   9   14.12    1.06
   2  -4  -9   15.64    1.19
   2  -4  -9   15.17    1.18
   2  -4  -9   14.73    1.10
   3   4  -9   27.41    1.62
  -3  -4  -9   25.96    1.38
  -3  -4  -9   24.12    1.74
   3   4  -9   27.19    1.81
  -3  -4  -9   26.12    1.16
   3  -4   9   24.48    2.12
   3  -4   9   25.06    1.63
  -3   4   9   26.42    1.71
  -3   4  -9   26.51    1.81
   3  -4  -9   25.82    1.32
   3  -4  -9   25.76    1.39
   3  -4  -9   24.78    1.36
   3  -4  -9   27.14    1.56
   3  -4  -9   24.76    1.55
  -3  -4   9   27.73    1.67
  -3   4  -9   25.99    1.06
  -3   4  -9   27.65    1.55
   3   4   9   25.37    1.63
  -3  -4   9   28.93    2.44
  -3   4  -9   27.64    1.42
   3   4   9   25.82    1.36
  -4  -4  -9    7.88    0.81
  -4   4   9    6.17    1.13
  -4  -4  -9    5.95    0.99
   4   4  -9    7.43    1.32
   4  -4   9    6.08    1.46
   4  -4   9    7.79    1.21
  -4   4  -9    7.73    1.09
  -4   4  -9    6.25    0.58
  -4   4  -9    7.68    1.03
   4   4   9    5.48    0.92
   4  -4  -9    8.79    0.99
  -4  -4   9    9.38    1.31
   4  -4  -9    6.77    0.96
   4  -4  -9    7.18    1.06
   5  -4   9    5.22    1.04
   5   4  -9    4.02    1.11
   5  -4   9    3.82    1.37
  -5  -4  -9    4.26    1.17
  -5   4   9    4.56    0.67
   5  -4  -9    5.03    0.96
  -5  -4   9    4.47    1.17
   5   4   9    4.32    1.07
   5  -4  -9    6.60    1.01
  -5   4  -9    5.31    0.91
  -5   4  -9    4.71    0.66
   6  -4   9   14.29    1.34
  -6  -4  -9   16.68    1.58
   6   4  -9   13.94    1.75
   6  -4   9   12.34    1.78
  -6   4   9   15.11    1.20
  -6  -4   9   16.75    1.73
   6  -4  -9   14.18    2.07
   6  -4  -9   16.69    1.68
   6  -4  -9   18.11    1.38
   6   4   9   11.99    1.63
  -6   4  -9   15.97    1.53
  -6   4  -9   15.30    1.09
   7   4  -9    0.68    1.13
  -7  -4  -9    0.74    1.00
   7  -4   9   -0.23    1.14
  -7   4   9    0.66    0.76
   7  -4  -9   -0.27    1.43
  -7  -4   9    1.88    1.25
  -7   4  -9    1.13    0.74
   7  -4  -9   -0.13    0.90
  -7   4  -9    1.91    0.94
   7   4   9    0.18    0.98
  -8   4   9   -0.98    0.95
  -8  -4  -9    0.45    1.32
   8  -4   9   -2.87    1.46
   8   4  -9    0.49    1.45
  -8   4  -9   -0.52    1.14
   8   4   9   -0.25    1.31
   8  -4  -9    0.57    1.22
  -8   4  -9   -0.77    0.89
  -8  -4   9   -0.38    1.40
   8  -4  -9    1.29    1.92
   0   5   9   16.59    1.07
   0  -5   9   18.03    1.17
   0   5  -9   15.19    1.16
   0   5  -9   14.13    1.12
   0  -5   9   16.87    1.16
   0   5  -9   17.79    2.09
   0  -5   9   17.34    1.44
   0  -5  -9   15.73    0.87
   0  -5  -9   18.35    1.72
   0  -5  -9   16.70    1.39
   0   5   9   14.79    1.20
   1   5  -9   10.77    0.93
  -1  -5  -9   10.48    1.58
   1  -5   9   11.28    1.05
  -1  -5  -9   10.90    0.83
   1  -5   9   10.54    1.28
   1   5  -9   13.24    1.12
  -1   5   9   11.56    1.02
   1   5  -9   11.52    1.92
  -1  -5  -9   11.06    1.60
   1   5   9   10.28    1.00
   1   5   9   11.50    1.22
   1  -5  -9   12.61    1.24
  -1  -5   9   10.85    0.88
   1  -5  -9   11.45    1.27
  -1  -5   9   12.42    1.08
   1  -5  -9   10.03    1.38
  -1   5  -9   10.86    0.99
  -1   5  -9   11.20    1.77
  -1  -5   9   12.31    1.47
   1   5   9    9.88    0.79
   1  -5  -9    7.65    1.04
   1  -5  -9   10.55    0.71
  -1   5  -9   11.24    1.08
  -1   5  -9   11.85    1.01
   2  -5   9   25.47    1.97
   2   5  -9   29.42    1.26
   2   5  -9   26.55    1.57
  -2  -5  -9   29.47    1.47
   2  -5   9   26.29    1.64
  -2  -5  -9   27.56    1.39
   2   5  -9   26.77    2.22
  -2   5   9   28.08    1.68
  -2   5  -9   27.48    1.20
  -2   5  -9   26.43    1.93
  -2  -5   9   26.89    1.22
   2  -5  -9   29.17    1.47
  -2   5  -9   27.53    1.73
   2  -5  -9   28.30    1.72
   2  -5  -9   28.97    1.14
   2   5   9   28.46    1.40
   2  -5  -9   29.46    1.63
   2   5   9   30.65    1.82
   2   5   9   26.37    1.20
  -2  -5   9   27.72    1.64
  -2   5  -9   28.10    1.39
   3  -5   9   75.98    3.70
   3  -5   9   82.26    3.32
  -3   5   9   83.76    3.38
  -3  -5  -9   81.99    2.71
   3   5  -9   83.55    3.56
  -3  -5  -9   79.25    2.86
   3  -5  -9   85.23    2.50
   3  -5  -9   85.65    2.78
   3   5   9   84.40    3.29
  -3   5  -9   81.00    2.37
   3   5   9   86.09    2.56
   3  -5  -9   88.15    3.31
  -3   5  -9   82.31    2.73
  -3  -5   9   87.27    3.30
  -3  -5   9   82.47    2.39
  -3   5  -9   80.87    3.06
  -4   5   9    2.55    0.86
  -4  -5  -9    2.02    0.71
  -4  -5  -9    2.75    0.73
   4   5  -9    1.81    1.25
   4  -5  -9    3.02    0.58
  -4   5  -9    3.04    0.47
  -4  -5   9    3.62    0.94
  -4   5  -9    3.55    0.91
   4  -5  -9    4.06    0.70
  -4   5  -9    3.05    0.70
   4   5   9    3.43    0.93
   4   5   9    5.05    0.81
   4  -5  -9    2.25    0.83
   5   5  -9    2.08    0.95
  -5  -5  -9    1.65    0.81
  -5  -5  -9    1.85    0.80
  -5   5   9    1.14    0.91
   5  -5   9    1.68    0.85
  -5  -5   9    3.85    1.06
  -5   5  -9    2.56    0.46
   5  -5  -9    3.78    0.71
  -5   5  -9    1.87    0.73
   5   5   9    1.75    0.70
  -5   5  -9    0.53    0.66
   5  -5  -9    1.91    0.62
   5  -5  -9    3.03    0.95
   6   5  -9    0.66    1.12
   6  -5   9    1.85    1.14
  -6  -5  -9    3.00    1.06
  -6   5  -9    0.71    0.55
  -6  -5   9    0.55    1.03
   6   5   9    0.09    1.00
   6  -5  -9    1.69    0.95
   6   5   9   -0.44    0.93
   7  -5   9    5.20    1.57
   7   5  -9    5.97    1.68
  -7  -5  -9    5.95    1.44
  -7   5  -9    8.98    1.52
  -7  -5   9    6.89    1.60
   7  -5  -9    4.30    1.90
  -7   5  -9    9.72    1.80
   7   5   9    6.36    1.29
   7  -5  -9    3.79    1.30
   8  -5   9    3.67    1.75
  -8  -5  -9    4.40    1.53
   8   5  -9    4.64    1.82
  -8  -5   9    3.69    1.51
   8  -5  -9    1.69    1.68
  -8   5  -9    3.40    1.70
   8   5   9    3.23    1.56
   8  -5  -9    2.70    2.31
   0   6  -9   25.13    1.49
   0  -6  -9   25.52    1.17
   0   6   9   25.37    1.42
   0  -6   9   25.30    1.40
   0  -6   9   22.58    1.47
   0  -6  -9   23.13    2.12
   0   6  -9   26.31    1.46
   0   6   9   23.89    1.46
   0  -6  -9   26.67    1.85
   0   6  -9   25.48    2.53
   1   6  -9   49.64    2.13
   1  -6   9   50.18    2.32
   1   6  -9   50.29    2.04
  -1  -6  -9   53.52    2.57
  -1   6   9   53.85    2.25
  -1  -6  -9   45.02    2.61
  -1  -6  -9   51.81    1.93
   1   6  -9   50.17    3.20
   1   6   9   48.94    2.02
  -1   6  -9   49.63    2.87
  -1   6  -9   49.38    2.38
   1  -6  -9   53.30    1.70
  -1   6  -9   49.27    2.03
   1  -6  -9   54.03    2.60
   1  -6  -9   48.21    2.59
   1  -6  -9   50.33    2.10
  -1  -6   9   53.35    2.22
   1   6   9   52.56    1.98
  -1   6  -9   50.25    1.92
  -1  -6   9   52.37    2.10
   2   6  -9   20.63    1.29
  -2   6   9   19.88    1.53
  -2  -6  -9   18.17    1.60
   2  -6   9   21.92    1.63
  -2  -6  -9   20.27    1.27
   2   6  -9   17.50    2.23
   2   6  -9   21.57    1.62
  -2  -6   9   20.23    1.52
   2   6   9   21.29    1.20
  -2   6  -9   18.23    1.22
  -2   6  -9   18.56    0.97
   2   6   9   18.73    1.29
  -2   6  -9   17.98    1.79
  -2  -6   9   20.82    1.19
   2  -6  -9   21.24    1.26
   2  -6  -9   19.31    0.86
   2  -6  -9   21.88    1.70
  -3  -6  -9   65.49    2.54
   3   6  -9   59.35    3.36
  -3   6   9   65.16    2.98
  -3  -6  -9   65.33    2.60
  -3   6  -9   63.26    2.76
   3   6   9   66.04    2.28
   3  -6  -9   64.12    1.89
  -3  -6   9   67.60    2.89
  -3   6  -9   63.90    2.23
   3  -6  -9   65.34    2.23
  -3   6  -9   61.20    1.86
  -3  -6   9   64.73    2.15
   3   6   9   66.47    3.20
  -3  -6   9   64.29    2.16
   4   6  -9   21.82    2.25
  -4  -6  -9   22.62    1.73
  -4   6   9   21.54    1.87
  -4  -6  -9   23.96    1.64
   4  -6   9   19.62    1.89
   4  -6  -9   22.88    0.96
   4  -6  -9   24.33    1.26
   4   6   9   25.12    1.38
  -4   6  -9   23.28    2.65
  -4   6  -9   20.59    1.25
   4  -6  -9   22.69    1.88
   4   6   9   24.04    1.92
  -4  -6   9   23.99    1.89
  -4   6  -9   22.98    0.92
  -5  -6  -9    3.80    0.99
  -5   6   9    2.68    0.99
   5  -6   9    2.75    1.08
   5   6  -9    0.27    1.18
  -5   6  -9    2.36    0.48
  -5  -6   9    3.33    1.10
  -5   6  -9    3.41    0.76
   5   6   9    3.00    0.83
   5   6   9    3.56    0.98
   5  -6  -9    2.86    0.51
   5  -6  -9    2.87    0.97
   6   6  -9    1.76    1.40
  -6  -6  -9    4.38    1.21
  -6   6   9    4.60    1.51
   6  -6   9    1.27    1.29
  -6   6  -9    4.88    1.14
  -6  -6   9    2.82    1.38
   6   6   9    2.49    1.11
   6  -6  -9    3.51    1.28
  -7  -6  -9    2.18    1.29
   7   6  -9    1.57    1.58
   7  -6   9    3.60    1.60
   7  -6  -9    4.39    1.49
  -7   6  -9    4.28    1.48
  -7  -6   9    2.65    1.54
   7   6   9    2.12    1.38
   0   7  -9   -0.91    1.13
   0   7   9    1.07    0.61
   0  -7  -9    0.83    0.78
   0  -7  -9    0.23    0.39
   0   7   9    0.38    0.58
   0   7  -9    2.26    0.67
   0  -7   9    1.93    0.72
   0  -7   9   -0.26    0.55
   1  -7   9   30.15    2.05
   1   7  -9   30.01    2.74
  -1  -7  -9   33.12    2.04
  -1  -7  -9   31.94    1.57
  -1   7   9   35.00    2.03
   1   7  -9   31.62    1.75
   1   7  -9   30.83    1.72
  -1  -7   9   31.06    1.76
  -1  -7   9   31.45    1.77
  -1   7  -9   31.71    1.56
   1   7   9   30.75    1.59
  -1   7  -9   31.99    1.45
   1  -7  -9   31.93    1.28
   1  -7  -9   26.88    1.64
   1   7   9   35.21    1.70
   1  -7  -9   33.30    2.14
  -1   7  -9   32.42    2.46
   2  -7   9    2.79    0.90
  -2  -7  -9    2.97    0.93
  -2   7   9    3.33    1.44
  -2  -7  -9    3.08    0.75
  -2  -7  -9    1.84    1.01
   2   7  -9    0.90    1.37
   2   7  -9    2.74    0.78
  -2  -7   9    3.76    0.91
   2  -7  -9    3.32    0.70
   2  -7  -9    1.57    0.85
  -2   7  -9    3.90    1.04
  -2  -7   9    4.51    0.80
  -2   7  -9    2.84    0.45
   2  -7  -9    4.48    0.52
  -2   7  -9    1.79    0.61
   2   7   9    6.60    1.16
  -3  -7  -9   24.10    1.99
  -3  -7  -9   24.78    1.89
  -3  -7  -9   27.16    1.68
   3  -7   9   21.33    1.99
  -3   7   9   26.74    2.07
   3   7  -9   19.23    2.60
   3  -7  -9   26.07    2.10
  -3   7  -9   25.63    0.95
  -3  -7   9   26.19    1.40
  -3   7  -9   28.16    1.90
   3   7   9   28.38    1.54
  -3  -7   9   24.09    1.91
   3  -7  -9   27.04    0.99
  -4   7   9   16.69    1.83
  -4  -7  -9   16.47    1.54
   4  -7   9   15.11    2.04
   4   7  -9   13.03    2.47
  -4   7  -9   20.99    1.91
  -4  -7   9   15.74    1.39
  -4  -7   9   16.45    1.75
   4   7   9   18.63    1.36
   4  -7  -9   14.39    1.84
  -5  -7  -9    4.56    1.17
   5  -7   9    3.06    1.27
   5   7  -9    0.45    1.83
  -5   7   9    5.05    1.35
  -5  -7   9    5.63    1.41
  -5   7  -9    5.92    1.19
   5  -7  -9    5.96    1.46
   5   7   9    2.66    1.16
   5   7   9    4.33    1.03
  -6  -7  -9    1.07    1.25
  -6   7   9    0.97    1.48
   6   7  -9   -2.02    1.78
   6  -7   9    1.37    1.40
   6   7   9    2.29    1.37
  -6  -7   9    1.01    1.39
   6  -7  -9   -0.17    1.41
  -6   7  -9    3.36    1.11
   7   7  -9   -0.24    3.07
  -7  -7  -9    4.26    1.72
  -7   7  -9    4.55    1.56
   7   7   9    0.69    1.52
   7  -7  -9    4.72    1.91
  -7  -7   9    3.97    1.76
   0  -8   9    3.43    1.12
   0   8  -9    4.85    1.63
   0  -8   9    2.01    0.73
   0  -8  -9    3.85    0.68
   0  -8  -9    4.15    1.04
   0   8   9    7.51    1.98
   1   8  -9    2.67    1.22
   1  -8   9    3.50    1.05
  -1  -8  -9    1.88    1.04
   1   8  -9    3.11    1.55
  -1   8  -9    2.82    0.67
  -1   8  -9    1.90    1.16
   1  -8  -9    3.43    1.10
   1  -8  -9    2.63    0.53
  -1  -8   9    2.48    0.87
  -1  -8   9    2.28    0.82
  -2  -8  -9    7.82    1.25
  -2   8   9   10.96    1.58
   2   8  -9    9.17    2.35
  -2  -8  -9    6.26    1.28
   2  -8   9    7.06    1.29
  -2   8  -9   10.06    1.80
   2  -8  -9    7.32    1.37
  -2  -8   9    8.38    1.35
  -2  -8   9    9.51    1.38
  -3  -8  -9   15.67    2.10
   3  -8   9   18.52    2.13
  -3  -8  -9   16.63    1.55
   3   8  -9   13.80    2.69
  -3   8   9   17.18    2.22
  -3   8  -9   18.05    1.94
  -3  -8   9   16.32    1.50
   3  -8  -9   13.04    2.12
  -3  -8   9   14.78    1.72
  -4  -8  -9    2.61    1.04
  -4  -8  -9    0.81    1.13
  -4   8   9    2.33    1.13
   4  -8   9    1.34    1.18
  -4  -8   9    2.40    1.24
  -4   8  -9    4.14    1.16
   4  -8  -9    1.06    1.19
   5  -8   9    4.25    1.60
  -5   8   9    5.25    1.55
  -5  -8  -9    4.54    1.38
  -5  -8  -9    6.03    1.39
   5  -8  -9    5.57    1.70
  -5  -8   9    5.36    1.49
  -6  -8  -9    2.62    1.49
  -6  -8  -9    3.05    1.56
  -6  -8   9   -2.05    1.49
  -6   8  -9    2.83    1.30
   6  -8  -9   -0.02    1.66
   0   9  -9   -0.92    1.36
   0  -9  -9   -0.96    1.14
   0  -9   9    2.18    1.17
   1  -9   9    0.57    1.16
  -1  -9  -9    2.31    0.86
  -1  -9  -9    3.89    1.32
   1   9  -9    3.63    1.89
   1  -9  -9    1.28    1.29
  -1  -9   9    1.59    1.05
  -1   9  -9    2.88    1.37
  -1  -9   9    1.40    0.93
  -2  -9  -9    5.32    1.09
   2  -9   9    7.31    1.49
   2   9  -9    6.27    2.04
  -2   9   9   10.83    2.03
  -2  -9  -9    6.89    1.53
  -2  -9   9    4.92    1.14
   2  -9  -9    6.22    1.53
  -2   9  -9    8.07    1.68
   3  -9   9   -1.52    1.25
  -3  -9  -9   -0.42    1.29
  -3  -9  -9    0.82    1.09
   3   9  -9   -2.64    1.94
  -3   9  -9    3.41    1.21
   3  -9  -9    1.54    1.42
  -3  -9   9    0.48    1.26
  -4  -9  -9    5.16    1.48
  -4   9   9    4.97    1.49
  -4  -9  -9    3.44    1.54
   4  -9   9    4.16    1.60
  -4  -9   9    3.05    1.56
   4  -9  -9    6.06    1.73
   0 -10  -9    3.29    1.59
   0  10  -9    3.83    1.71
   0 -10   9    1.87    1.49
   1 -10   9    0.83    1.44
   1  10  -9    0.87    2.14
  -1 -10  -9    3.30    1.49
  -1 -10   9   -0.20    1.34
  -1  10  -9    3.39    1.61
   1 -10  -9    3.37    1.56
   2 -10   9    1.99    1.58
  -2  10   9    4.00    1.35
  -2 -10  -9   -2.25    1.60
   0   0  10    0.13    0.25
   0   0 -10   -0.37    0.30
   0   0 -10    0.60    0.46
   0   0  10    0.16    0.30
   0   0 -10   -0.01    0.41
   0   0 -10    0.04    0.28
   1   0 -10   42.71    1.94
  -1   0  10   46.92    1.87
  -1   0 -10   45.86    1.43
   1   0  10   44.28    1.48
   1   0 -10   42.09    1.76
  -1   0 -10   44.74    1.68
   1   0 -10   44.60    1.82
  -1   0  10   45.71    1.58
   1   0  10   44.95    1.77
  -1   0 -10   47.16    1.84
  -1   0  10   43.84    1.73
   2   0  10    0.52    0.37
  -2   0  10    1.41    0.33
   2   0 -10    1.31    0.45
  -2   0  10    1.55    0.53
  -2   0 -10    0.30    0.34
  -2   0 -10    0.48    0.49
   2   0 -10    1.22    0.32
   2   0  10    0.89    0.56
  -2   0  10    1.09    0.42
   2   0 -10    0.64    0.44
  -3   0 -10   32.45    1.35
   3   0  10   34.45    1.58
   3   0 -10   33.06    1.72
   3   0 -10   33.70    1.90
  -3   0  10   32.96    1.61
  -3   0 -10   32.82    1.71
   3   0  10   33.60    1.72
   3   0 -10   35.52    1.24
   4   0  10   14.68    1.12
  -4   0 -10   13.60    0.93
   4   0 -10   13.77    1.42
   4   0 -10   12.39    1.37
  -4   0 -10   15.49    1.31
   4   0 -10   14.62    1.26
   4   0 -10   14.58    0.76
   4   0 -10   13.11    0.71
   4   0  10   13.21    1.27
  -4   0  10   14.20    1.16
   5   0 -10    0.60    0.34
   5   0 -10    0.51    0.79
  -5   0  10    0.98    0.56
   5   0  10   -0.18    0.62
   5   0 -10    0.76    0.32
  -5   0 -10    0.67    0.48
   6   0  10    1.97    0.63
  -6   0  10    1.06    0.70
  -6   0 -10    1.63    0.67
   6   0  10    2.27    0.78
   6   0 -10    1.16    0.87
   6   0  10    1.41    0.81
   7   0  10    2.28    1.00
   7   0 -10    3.00    1.17
   7   0  10    2.47    0.81
  -7   0  10    3.98    1.03
  -7   0 -10    4.84    0.95
  -8   0 -10   24.99    2.17
   8   0 -10   22.54    2.89
   8   0  10   23.84    2.88
   8   0  10   22.58    2.47
  -8   0  10   22.41    2.18
  -9   0  10    2.83    1.41
   9   0 -10    6.17    2.00
   9   0  10    2.76    1.66
  -9   0 -10    1.62    1.32
   0  -1 -10   49.78    1.83
   0  -1  10   50.42    1.78
   0  -1 -10   49.46    1.86
   0  -1 -10   45.38    1.90
   0   1 -10   50.52    1.77
   0  -1 -10   48.22    1.98
   0   1  10   50.54    1.83
   0   1 -10   50.35    2.06
   0   1 -10   50.84    1.80
   0  -1 -10   49.27    1.63
   0   1 -10   47.24    1.87
  -1   1  10   96.58    2.89
   1   1 -10   99.11    3.11
   1   1 -10   93.84    3.22
  -1  -1 -10   94.91    3.10
   1   1 -10   97.90    2.80
   1  -1  10   95.90    2.83
  -1  -1 -10   96.88    2.86
   1  -1  10   93.91    3.05
   1   1  10  101.79    3.11
   1  -1 -10   98.72    3.01
  -1  -1  10   97.63    2.78
  -1   1 -10   96.82    3.13
   1  -1 -10   98.36    2.96
  -1   1 -10   96.90    3.06
   1  -1 -10  101.26    3.29
  -1   1 -10   92.98    2.92
  -1  -1  10   93.75    3.03
   1   1  10   98.10    3.10
   1  -1 -10   96.13    3.14
  -1  -1  10   97.45    3.24
   1  -1 -10   97.51    3.03
  -1   1 -10   88.59    2.93
   2  -1  10   84.93    2.97
  -2   1  10   89.41    2.81
  -2  -1 -10   84.72    2.62
   2   1 -10   90.64    2.46
   2   1 -10   86.42    3.08
  -2  -1 -10   83.55    2.97
   2   1 -10   85.10    3.02
  -2   1  10   87.89    2.61
   2  -1  10   89.78    2.89
   2  -1  10   85.98    2.49
   2   1  10   86.61    2.97
  -2  -1  10   84.06    2.88
  -2   1 -10   87.20    2.54
   2  -1 -10   90.95    2.69
   2  -1 -10   85.92    3.04
   2  -1 -10   87.17    3.14
   2  -1 -10   87.08    2.98
   2   1  10   89.32    2.83
  -2  -1  10   86.48    3.20
  -2   1 -10   86.12    2.98
  -2  -1  10   86.69    2.43
  -2   1 -10   87.86    2.64
   3   1 -10   17.23    1.27
   3  -1  10   16.02    1.14
  -3  -1 -10   14.50    1.25
   3  -1  10   15.49    0.89
  -3  -1 -10   13.93    0.89
   3  -1  10   15.69    1.18
   3   1 -10   15.32    0.63
   3   1 -10   15.14    1.33
  -3   1  10   17.05    1.10
   3  -1 -10   14.37    0.88
   3  -1 -10   15.39    1.36
   3   1  10   15.78    1.22
  -3  -1  10   15.98    1.39
  -3   1 -10   15.69    1.25
   3  -1 -10   15.29    0.87
  -3   1 -10   15.53    0.88
   3  -1 -10   16.71    1.24
   3  -1 -10   14.80    1.20
  -3   1 -10   15.07    0.76
   3   1  10   15.09    1.09
  -3  -1  10   15.40    1.15
   4  -1  10    6.94    1.13
  -4  -1 -10    4.89    0.93
  -4   1  10    6.47    0.88
   4   1 -10    7.89    1.06
  -4  -1 -10    6.82    0.76
   4   1 -10    6.73    1.20
   4  -1  10    6.15    0.96
   4  -1  10    7.14    1.05
   4  -1 -10    8.15    1.04
   4   1  10    7.28    1.10
   4  -1 -10    6.75    1.03
  -4   1 -10    5.54    0.86
   4  -1 -10    6.38    0.68
  -4   1 -10    5.39    0.66
  -4  -1  10    6.33    1.09
  -4  -1  10    7.53    0.99
   4  -1 -10    7.79    0.68
   4  -1 -10    7.39    1.17
   4   1  10    6.98    0.89
  -4   1 -10    5.42    0.65
  -5   1  10    0.22    0.57
   5  -1  10    0.01    0.81
   5  -1  10    0.62    0.63
  -5  -1 -10   -0.14    0.50
   5  -1  10   -0.51    0.65
   5   1 -10    0.79    0.85
   5  -1 -10    0.21    0.39
  -5  -1  10   -0.06    0.62
   5  -1 -10    0.07    0.91
   5  -1 -10    0.63    0.39
  -5   1 -10   -0.52    0.39
   5  -1 -10   -0.69    0.67
   5   1  10   -0.12    0.66
  -5   1 -10   -0.66    0.38
  -6   1  10    5.43    0.99
   6  -1  10    5.85    1.02
   6  -1  10    4.41    0.93
   6   1 -10    5.03    1.29
  -6   1 -10    6.13    0.88
   6  -1 -10    5.02    0.79
   6   1  10    4.82    1.09
   6  -1 -10    5.38    0.69
   6  -1 -10    4.41    1.23
   7  -1  10   21.06    2.12
  -7  -1 -10   23.24    1.72
   7  -1  10   23.01    1.68
   7   1 -10   24.60    2.43
  -7   1  10   23.77    1.91
   7   1  10   21.62    1.40
   7  -1 -10   21.11    1.29
  -7  -1  10   21.87    1.92
   7   1  10   23.31    1.99
   7  -1 -10   20.15    2.38
  -7   1 -10   23.42    1.61
   8  -1  10    6.14    1.37
   8  -1  10    6.71    1.54
  -8   1  10    6.18    1.29
   8   1 -10    6.18    1.92
  -8  -1 -10    6.88    1.40
  -8  -1  10    7.42    1.36
   8  -1 -10    2.79    1.61
  -8   1 -10    9.81    1.58
   8   1  10    5.27    1.41
   9   1 -10    5.23    1.91
   9  -1  10    6.82    1.77
  -9   1  10    6.90    1.59
  -9  -1 -10    7.31    1.61
   9   1  10    7.68    1.91
  -9  -1  10    6.28    1.62
  -9   1 -10    6.11    1.39
   9  -1 -10    6.17    2.02
   0  -2  10   47.86    1.86
   0   2  10   47.74    1.86
   0  -2 -10   46.26    1.46
   0  -2  10   47.19    1.89
   0  -2 -10   47.31    1.76
   0   2 -10   46.87    1.89
   0  -2 -10   43.75    1.88
   0  -2 -10   46.88    1.71
   0  -2 -10   46.78    1.87
   0   2 -10   47.91    1.74
   0   2 -10   45.12    1.95
   0  -2  10   47.54    1.75
   1   2 -10    4.28    0.51
  -1  -2 -10    3.65    0.52
   1   2 -10    4.50    0.69
  -1  -2 -10    4.25    0.71
  -1   2  10    4.39    0.61
   1  -2  10    4.29    0.68
   1  -2  10    4.62    0.65
   1   2 -10    3.85    0.70
  -1  -2  10    4.16    0.80
   1  -2 -10    5.02    0.82
  -1   2 -10    4.50    0.75
   1   2  10    4.38    0.67
   1   2  10    4.22    0.68
   1  -2 -10    4.71    0.52
  -1   2 -10    4.47    0.72
  -1   2 -10    5.51    1.05
  -1   2 -10    5.66    0.71
   1  -2 -10    4.10    0.65
  -1  -2  10    3.92    0.66
   1  -2 -10    3.45    0.63
   1  -2 -10    5.27    0.69
  -1  -2  10    5.05    0.51
   2  -2  10   42.62    1.65
   2  -2  10   42.32    1.90
  -2  -2 -10   41.27    1.58
   2   2 -10   42.82    1.93
  -2  -2 -10   41.10    1.92
   2   2 -10   41.45    1.94
   2   2 -10   44.90    1.36
  -2   2 -10   39.09    1.71
  -2  -2  10   41.68    1.84
   2   2  10   40.66    1.86
  -2   2 -10   41.38    1.56
  -2  -2  10   41.68    2.09
   2  -2 -10   39.98    1.65
   2   2  10   40.78    1.72
  -2  -2  10   42.17    1.33
   2  -2 -10   41.34    1.98
  -2   2 -10   42.97    1.85
   2  -2 -10   42.78    1.73
   2  -2 -10   42.27    1.71
  -2   2 -10   43.84    1.80
   2  -2 -10   42.23    1.92
   3  -2  10    6.62    1.04
  -3  -2 -10    6.90    1.03
   3   2 -10    6.08    0.97
   3  -2  10    7.04    1.04
   3  -2  10    5.23    0.80
  -3   2  10    6.88    0.77
   3   2 -10    5.36    0.94
  -3  -2 -10    4.10    0.68
   3  -2 -10    6.11    0.98
  -3  -2  10    6.42    1.15
   3  -2 -10    5.47    0.73
   3  -2 -10    6.67    1.11
  -3   2 -10    6.90    0.97
  -3  -2  10    5.57    0.84
   3   2  10    5.43    0.83
  -3   2 -10    4.49    0.66
   3  -2 -10    4.44    0.66
   3  -2 -10    5.20    0.81
   3   2  10    5.67    0.83
  -3   2 -10    5.33    0.61
   4  -2  10   29.25    1.93
  -4   2  10   32.21    1.56
   4   2 -10   31.79    2.03
  -4  -2 -10   28.89    1.94
   4  -2  10   34.08    1.92
   4  -2  10   33.89    1.67
  -4  -2 -10   30.64    1.51
  -4   2 -10   30.59    1.30
  -4  -2  10   29.94    2.23
   4  -2 -10   31.72    1.49
  -4  -2  10   33.54    1.83
   4   2  10   32.26    1.73
   4  -2 -10   31.63    1.76
   4   2  10   31.67    1.80
  -4   2 -10   30.94    1.34
   4  -2 -10   32.11    2.15
   4  -2 -10   31.94    1.72
  -4   2 -10   31.58    2.30
   4  -2 -10   31.50    1.46
  -5   2  10   13.38    1.19
   5  -2  10   11.20    1.66
   5  -2  10   11.39    1.54
   5  -2  10   13.54    1.20
   5   2 -10   11.84    1.58
  -5  -2 -10   13.39    1.20
  -5  -2  10   12.90    1.41
  -5   2 -10   11.55    1.00
   5  -2 -10   14.27    1.32
   5  -2 -10   12.11    1.06
  -5   2 -10   11.79    0.93
   5  -2 -10   14.36    1.11
   5  -2 -10   12.67    1.78
   5   2  10   12.86    1.46
  -6  -2 -10    4.44    0.91
   6  -2  10    4.75    1.07
   6  -2  10    2.84    1.05
   6   2 -10    4.82    1.10
  -6   2  10    4.15    0.87
   6  -2 -10    3.56    0.72
  -6   2 -10    4.54    0.81
   6   2  10    4.50    1.17
  -6   2 -10    3.79    0.80
  -6  -2  10    5.08    1.06
   6  -2 -10    4.46    1.23
   6  -2 -10    5.88    0.79
   7  -2  10    1.46    0.94
  -7   2  10    1.14    0.91
  -7  -2 -10    1.50    0.80
   7   2 -10   -0.42    1.11
   7  -2  10    3.78    1.09
   7  -2 -10    0.42    0.67
   7   2  10   -1.05    0.88
  -7  -2  10    1.69    0.94
  -7   2 -10    0.71    1.02
   7  -2 -10    1.77    1.31
   8  -2  10    6.06    1.61
  -8   2  10    4.08    1.21
  -8  -2 -10    5.23    1.31
   8  -2  10    4.70    1.40
   8   2 -10    5.25    1.54
   8  -2 -10    4.67    2.09
  -8  -2  10    6.24    1.43
  -8   2 -10    4.60    1.08
   8  -2 -10    3.80    1.19
   8   2  10    4.75    1.39
  -9   2  10    6.31    1.56
   9  -2  10    6.89    1.74
  -9  -2 -10    7.18    1.65
   9   2 -10    5.78    2.11
  -9   2 -10    6.00    1.41
   9  -2 -10    6.57    2.41
   9   2  10    7.32    1.82
  -9  -2  10    6.99    1.80
   0  -3  10    2.01    0.61
   0   3 -10    2.57    0.47
   0  -3 -10    2.50    0.47
   0   3  10    1.40    0.41
   0  -3 -10    2.28    0.54
   0  -3  10    1.76    0.42
   0   3  10    2.48    0.44
   0   3 -10    2.87    0.59
   0  -3  10    2.25    0.58
  -1   3  10   46.25    1.88
   1   3 -10   44.49    1.75
  -1  -3 -10   44.50    1.99
   1  -3  10   46.85    1.93
  -1  -3 -10   46.49    1.63
   1   3 -10   44.76    1.96
  -1  -3 -10   47.50    1.69
   1  -3  10   42.49    1.85
  -1   3  10   44.83    1.88
   1   3 -10   46.62    2.09
  -1  -3  10   46.74    1.92
  -1   3 -10   48.66    1.91
  -1   3 -10   43.55    1.91
   1   3  10   45.97    1.87
  -1   3 -10   44.17    1.80
   1   3  10   45.61    1.96
  -1  -3  10   47.45    2.14
   1  -3 -10   44.68    1.97
   1   3  10   43.87    1.55
   1  -3 -10   45.88    1.90
   1  -3 -10   44.86    1.63
  -1   3 -10   44.72    2.23
  -1  -3  10   49.17    1.68
   1  -3 -10   47.72    1.74
   2   3 -10   21.38    0.84
  -2  -3 -10   21.86    1.09
   2   3 -10   21.19    1.40
   2  -3  10   20.22    1.30
   2   3 -10   21.79    1.38
  -2  -3 -10   19.83    1.43
  -2   3  10   18.49    1.30
   2  -3  10   21.55    1.36
   2  -3 -10   21.10    1.24
   2   3  10   20.10    1.26
  -2   3 -10   22.09    1.38
  -2  -3  10   21.40    0.93
   2  -3 -10   21.94    1.27
  -2   3 -10   20.59    1.10
  -2   3 -10   22.17    1.31
  -2   3 -10   21.13    1.47
   2   3  10   19.93    1.34
  -2  -3  10   22.23    1.33
   2  -3 -10   19.57    1.11
   2  -3 -10   21.69    1.37
   2  -3 -10   22.10    1.30
  -2  -3  10   21.46    1.55
   3  -3  10    0.97    0.49
   3  -3  10    0.95    0.91
  -3  -3 -10    1.16    0.49
  -3  -3 -10    0.78    0.65
   3   3 -10    1.97    0.72
   3   3 -10    1.39    0.60
   3  -3 -10    1.14    0.56
  -3   3 -10    0.60    0.36
   3  -3 -10    1.04    0.46
  -3  -3  10    1.00    0.58
  -3   3 -10    0.92    0.56
  -3  -3  10    1.06    0.78
  -3   3 -10    1.36    0.61
  -3   3 -10    0.94    0.61
   3   3  10    1.02    0.49
   3  -3 -10    0.88    0.46
   3  -3 -10    1.01    0.49
   3   3  10    1.62    0.58
  -4   3  10   20.17    1.21
  -4  -3 -10   20.02    1.29
   4  -3  10   16.50    1.97
   4  -3  10   21.36    1.43
   4   3 -10   19.63    1.64
   4  -3  10   17.86    1.58
   4  -3 -10   18.74    1.33
   4  -3 -10   18.68    1.79
   4   3  10   19.71    1.58
   4  -3 -10   19.92    1.30
   4  -3 -10   19.93    1.37
  -4   3 -10   16.72    0.94
  -4   3 -10   20.27    1.18
  -4  -3  10   20.46    1.56
  -5  -3 -10   20.16    1.45
   5   3 -10   21.24    2.04
   5  -3  10   21.60    1.40
   5  -3  10   14.98    1.94
   5  -3  10   19.79    1.78
  -5   3  10   20.61    1.33
  -5   3 -10   20.18    1.31
   5   3  10   19.34    1.78
   5  -3 -10   24.26    1.52
  -5   3 -10   21.30    1.13
   5  -3 -10   22.96    2.14
   5  -3 -10   20.44    1.41
   5  -3 -10   22.41    1.50
  -5  -3  10   24.10    1.79
   6  -3  10   -0.27    0.89
  -6   3  10    1.44    0.72
  -6  -3 -10    0.91    0.71
   6  -3  10    0.48    0.92
   6  -3  10   -1.55    1.10
   6   3 -10    0.74    0.92
   6  -3 -10    1.25    0.93
  -6   3 -10    0.54    0.62
   6  -3 -10    0.36    0.68
   6  -3 -10    1.17    0.72
   6  -3 -10    1.05    1.10
   6   3  10    0.64    0.85
  -6   3 -10    1.27    0.57
  -6  -3  10   -0.07    0.76
   7  -3  10    9.07    1.55
  -7   3  10    8.99    1.54
  -7  -3 -10   10.49    1.67
   7  -3 -10    9.48    2.00
   7   3  10    5.72    1.28
   7  -3 -10    8.73    1.24
  -7   3 -10    8.55    1.53
  -7  -3  10   10.52    1.69
  -7   3 -10    8.53    1.30
   8  -3  10    8.53    1.71
   8   3 -10    9.64    2.11
  -8  -3 -10    9.04    1.63
   8  -3  10    7.36    1.68
  -8   3  10    7.75    1.33
   8   3  10    7.64    1.74
   8  -3 -10    7.79    1.38
  -8   3 -10    8.83    1.30
  -8  -3  10    9.87    1.87
   8  -3 -10    7.41    2.15
   9  -3  10    3.93    1.81
  -9   3  10    4.37    1.49
   9   3 -10    5.85    3.73
   9   3  10    4.24    1.75
  -9   3 -10    3.58    1.38
   0  -4  10    4.48    0.87
   0  -4  10    2.97    0.57
   0   4 -10    4.14    1.17
   0  -4 -10    3.29    0.53
   0   4  10    2.20    0.60
   0   4 -10    2.79    0.62
   0   4 -10    3.32    0.59
   0  -4  10    3.14    0.65
   0   4  10    3.03    0.71
   0  -4 -10    3.08    0.64
   0  -4 -10    3.98    0.73
   0   4  10    2.25    0.50
   1   4 -10    0.38    0.34
  -1  -4 -10   -0.08    0.32
  -1   4  10    0.02    0.38
  -1  -4 -10    0.17    0.79
   1  -4  10   -0.28    0.37
   1   4 -10   -0.13    0.54
   1  -4  10   -0.34    0.59
  -1  -4 -10    0.41    0.59
   1   4 -10    1.11    0.87
   1  -4 -10    0.34    0.57
   1   4  10    0.10    0.53
   1  -4 -10    0.35    0.53
  -1   4 -10   -0.26    0.51
  -1   4 -10   -0.33    0.46
  -1  -4  10    0.33    0.61
   1  -4 -10    0.29    0.36
   1  -4 -10    0.24    0.47
  -1   4 -10    1.22    0.99
  -1   4 -10   -0.18    0.47
   1  -4 -10    0.15    0.47
   1   4  10    0.00    0.26
   1   4  10    0.06    0.42
  -1  -4  10    0.66    0.45
  -1  -4  10   -0.52    0.32
   2   4 -10   12.37    1.17
   2  -4  10   11.91    1.34
  -2   4  10   12.02    1.12
  -2  -4 -10   14.03    0.85
   2  -4  10   13.71    1.18
  -2  -4 -10   12.11    0.91
   2   4 -10   13.46    0.76
  -2  -4 -10   12.32    1.33
   2   4 -10   13.69    1.46
  -2   4 -10   13.38    1.24
   2  -4 -10   10.01    1.13
  -2   4 -10   12.90    0.94
  -2   4 -10   12.32    1.12
   2   4  10   12.00    0.80
   2   4  10   13.06    1.07
  -2  -4  10   11.27    1.14
   2  -4 -10   12.51    1.00
   2  -4 -10   13.55    1.17
  -2  -4  10   13.48    0.78
   2  -4 -10   12.44    1.13
   2   4  10   11.82    1.20
  -2   4 -10   11.44    1.47
  -2  -4  10   12.70    1.43
   2  -4 -10   12.91    0.94
   3  -4  10   46.50    2.54
  -3  -4 -10   47.50    1.94
   3   4 -10   49.46    2.47
  -3   4  10   46.97    2.41
   3  -4  10   46.71    2.31
   3  -4 -10   46.25    2.04
   3  -4 -10   48.39    2.17
  -3   4 -10   46.68    1.62
   3   4  10   46.78    2.25
   3  -4 -10   46.77    1.98
   3  -4 -10   47.36    1.87
  -3   4 -10   46.98    2.01
  -3  -4  10   48.71    2.30
   3  -4 -10   49.05    2.10
   3   4  10   49.74    2.32
  -3   4 -10   46.73    2.08
   4  -4  10    5.69    1.41
   4   4 -10    8.97    1.33
   4  -4  10    8.14    1.20
  -4  -4 -10    8.95    1.12
  -4   4  10    8.98    1.44
   4  -4 -10    8.71    1.14
   4  -4 -10    6.87    1.02
  -4   4 -10    7.68    0.64
   4  -4 -10    8.14    1.17
   4  -4 -10    8.98    1.05
  -4   4 -10    6.91    1.10
  -4  -4  10    8.74    1.34
  -4   4 -10    7.69    1.14
   4   4  10    8.47    1.32
  -5   4  10   36.19    1.68
   5  -4  10   38.60    2.29
  -5  -4 -10   34.94    1.95
   5   4 -10   35.47    2.29
  -5  -4  10   38.01    2.27
   5   4  10   35.85    2.24
   5  -4 -10   37.39    2.13
  -5   4 -10   36.57    1.85
   5  -4 -10   36.23    2.71
  -5   4 -10   35.16    1.45
   5  -4 -10   37.87    1.87
  -6   4  10   -1.08    0.63
   6  -4  10    1.52    0.90
  -6  -4 -10    0.19    0.76
   6   4 -10    0.68    1.00
   6  -4  10    1.25    1.03
   6  -4 -10    1.85    0.85
  -6   4 -10    1.14    0.56
   6  -4 -10    1.33    1.17
  -6   4 -10    0.96    0.75
   6   4  10    1.54    0.86
  -6  -4  10    0.79    0.95
   6  -4 -10    1.96    0.91
  -7  -4 -10    9.92    1.60
   7   4 -10   10.77    1.90
  -7   4  10   10.56    1.42
   7  -4  10    8.88    1.68
   7  -4 -10    9.25    2.05
  -7  -4  10   10.30    1.64
  -7   4 -10   12.10    1.32
   7   4  10   11.83    1.86
  -7   4 -10    9.17    1.61
   7  -4 -10   10.17    1.35
   8  -4  10    0.47    1.54
  -8   4  10   -2.83    1.79
  -8  -4 -10    1.28    1.35
   8   4 -10   -0.34    1.47
   8   4  10    0.67    1.31
  -8   4 -10    2.00    1.31
   8  -4 -10   -0.35    1.20
  -8  -4  10    1.53    1.44
   8  -4 -10    3.56    2.10
  -8   4 -10    0.00    0.99
   0  -5 -10    0.36    0.60
   0  -5  10    0.42    0.52
   0   5 -10   -0.73    0.47
   0   5  10   -0.04    0.34
   0  -5  10    0.65    0.45
   0  -5  10    0.51    0.79
   0   5 -10    0.06    0.54
   0   5 -10    0.79    1.19
   0  -5 -10    1.19    0.91
   0   5  10   -0.05    0.56
   1   5 -10   28.16    1.62
  -1   5  10   28.93    1.58
   1  -5  10   28.42    1.85
  -1  -5 -10   26.30    1.96
   1  -5  10   26.78    1.58
   1   5 -10   28.77    1.38
   1   5 -10   32.05    2.55
  -1  -5 -10   29.10    1.30
   1  -5 -10   29.36    1.73
   1  -5 -10   27.73    1.60
  -1   5 -10   27.83    1.54
   1   5  10   29.75    1.80
  -1   5 -10   28.41    1.47
  -1  -5  10   28.57    1.59
   1  -5 -10   29.69    1.20
  -1  -5  10   30.23    1.41
   1  -5 -10   28.08    1.74
  -1   5 -10   28.32    2.30
   1   5  10   29.48    1.31
  -1   5 -10   30.47    1.64
   1   5  10   29.12    1.56
   2   5 -10   16.51    1.99
   2  -5  10   14.96    1.38
   2   5 -10   15.59    1.36
   2  -5  10   12.17    1.57
   2   5 -10   15.10    0.96
  -2   5  10   15.23    1.28
  -2  -5 -10   14.54    1.14
  -2  -5 -10   15.29    1.07
  -2  -5  10   15.03    0.91
   2   5  10   15.05    1.52
   2   5  10   14.62    0.85
  -2   5 -10   15.63    0.99
  -2   5 -10   14.09    1.71
   2   5  10   14.29    1.18
   2  -5 -10   14.62    0.90
   2  -5 -10   15.14    1.42
   2  -5 -10   16.10    1.29
  -2  -5  10   16.64    1.38
   2  -5 -10   15.31    1.27
  -2   5 -10   15.36    1.98
  -2   5 -10   13.45    1.16
  -3  -5 -10   19.07    1.21
   3  -5  10   17.34    1.66
   3  -5  10   16.23    2.19
   3   5 -10   20.67    1.92
  -3   5  10   17.70    1.61
  -3  -5 -10   19.70    1.34
   3  -5 -10   19.64    1.35
   3  -5 -10   20.62    1.09
   3  -5 -10   20.71    1.65
  -3   5 -10   19.35    0.93
   3   5  10   21.00    1.70
  -3   5 -10   19.13    1.62
  -3   5 -10   20.21    1.34
  -3  -5  10   21.45    1.69
  -3  -5  10   20.01    0.90
   3   5  10   21.99    0.98
   4  -5  10  114.06    4.32
   4   5 -10  120.37    4.57
  -4  -5 -10  113.65    4.27
  -4   5  10  124.62    5.81
  -4  -5 -10  113.58    3.87
   4   5  10  120.58    3.27
   4   5  10  116.89    4.57
   4  -5 -10  122.10    3.73
  -4   5 -10  120.72    3.92
  -4  -5  10  115.72    5.24
   4  -5 -10  116.75    3.44
  -4   5 -10  115.45    3.28
   4  -5 -10  120.99    4.26
  -4   5 -10  119.13    3.68
   5   5 -10    2.64    1.05
   5  -5  10    3.13    1.02
  -5  -5 -10    2.19    0.82
  -5  -5 -10    1.74    0.80
  -5   5  10    0.23    0.89
   5   5  10    2.22    0.96
  -5   5 -10    1.34    0.73
   5  -5 -10    1.22    0.70
  -5   5 -10    2.57    0.80
  -5  -5  10    3.13    1.01
   5  -5 -10    1.72    0.84
   5  -5 -10    1.10    0.61
  -5   5 -10    2.46    0.46
  -6  -5 -10    8.82    1.47
   6   5 -10   11.12    1.99
   6  -5  10    7.28    1.43
   6   5  10   10.35    1.43
  -6   5 -10   10.36    0.98
   6  -5 -10    9.00    1.35
  -6  -5  10    9.57    1.67
  -6   5 -10    8.87    1.78
  -7  -5 -10    9.98    1.70
   7   5 -10    8.80    1.89
   7  -5  10    8.07    1.77
   7  -5 -10   11.06    1.67
   7   5  10    8.29    1.63
   7  -5 -10    9.18    2.35
  -7  -5  10    8.32    1.84
  -8  -5 -10    3.84    1.93
   8   5 -10    2.44    1.98
   8  -5  10    3.44    1.83
  -8  -5  10    1.58    1.76
  -8   5 -10    5.11    1.72
   8   5  10    4.26    1.67
   8  -5 -10    4.54    1.81
   8  -5 -10    4.26    2.68
   0   6 -10   14.01    1.26
   0   6 -10   15.81    1.22
   0  -6 -10   15.03    1.49
   0  -6 -10   11.91    1.83
   0  -6  10   16.12    1.27
   0   6  10   15.35    1.29
   0  -6  10   15.06    1.23
   0   6 -10   15.70    2.35
   0  -6 -10   16.14    0.95
   0   6  10   15.54    1.15
  -1  -6 -10    9.80    1.39
   1   6 -10   12.41    2.02
  -1  -6 -10   11.45    0.94
  -1   6  10   12.75    1.18
   1   6 -10   11.59    1.18
   1  -6  10    9.65    1.24
  -1  -6 -10    8.01    1.42
   1   6 -10    9.98    1.10
  -1   6 -10   10.47    2.01
  -1  -6  10   12.07    1.20
   1  -6 -10   10.95    1.63
   1  -6 -10    8.40    1.27
   1   6  10   13.64    0.99
   1   6  10   10.73    1.12
  -1   6 -10   10.82    1.04
  -1  -6  10   10.46    1.03
   1  -6 -10   11.57    0.76
  -1   6 -10    9.05    1.13
   1  -6 -10   11.80    1.41
  -2   6  10   22.44    1.65
   2   6 -10   19.87    2.83
   2   6 -10   23.28    1.34
  -2  -6 -10   19.51    1.60
  -2  -6 -10   22.76    1.38
   2  -6  10   20.19    1.78
  -2   6 -10   22.24    1.42
  -2   6 -10   23.30    1.14
  -2  -6  10   21.29    1.64
   2  -6 -10   25.66    2.72
  -2   6 -10   19.70    1.92
  -2  -6  10   21.76    1.29
   2  -6 -10   23.78    0.99
   2   6  10   22.79    1.19
   2  -6 -10   24.52    1.51
   3   6 -10   57.34    3.38
   3  -6  10   65.64    3.03
  -3   6  10   67.53    3.13
  -3  -6 -10   66.07    2.53
  -3  -6 -10   71.44    2.70
  -3  -6  10   71.35    3.06
  -3   6 -10   69.33    2.97
   3  -6 -10   70.64    3.12
  -3   6 -10   65.28    2.42
   3   6  10   70.59    2.27
   3  -6 -10   70.70    2.49
   3  -6 -10   68.83    2.07
  -3  -6  10   68.92    2.25
   3   6  10   72.17    3.12
  -3   6 -10   66.22    2.04
  -3  -6  10   71.36    2.28
  -4  -6 -10   18.53    1.47
   4   6 -10   10.77    2.01
  -4  -6 -10   14.13    1.56
   4  -6  10   19.30    1.81
  -4   6  10   16.10    1.84
  -4   6 -10   16.85    0.81
   4   6  10   19.13    1.05
   4  -6 -10   13.72    1.64
  -4   6 -10   13.65    2.17
   4  -6 -10   15.66    1.20
  -4  -6  10   14.62    1.62
   4  -6 -10   16.47    0.86
  -4   6 -10   13.39    1.43
   4   6  10   16.55    1.79
   5   6 -10    1.50    1.44
   5  -6  10    2.57    1.21
  -5  -6 -10    3.32    0.97
  -5   6  10    2.77    1.28
   5  -6 -10    2.93    0.53
   5   6  10    2.55    1.02
  -5   6 -10    3.31    0.51
  -5  -6  10    1.81    1.08
   5  -6 -10    4.76    1.12
  -5   6 -10    3.76    0.83
  -6  -6 -10    6.57    1.43
  -6   6  10    6.83    1.78
   6  -6  10    6.64    1.49
   6   6  10    7.85    1.46
  -6   6 -10    8.30    1.60
   6  -6 -10    4.18    1.44
  -6  -6  10    6.37    1.57
  -7  -6 -10    0.34    1.33
   7  -6  10    1.78    1.54
   7   6 -10    1.60    1.64
   7  -6 -10    1.07    1.92
  -7   6 -10    5.04    1.46
   7   6  10    1.81    1.35
  -7  -6  10    3.55    1.50
   7  -6 -10    2.38    1.61
   0  -7 -10    0.95    0.74
   0   7  10    1.28    0.67
   0  -7 -10    0.34    0.42
   0  -7  10    0.74    0.72
   0   7 -10   -1.09    1.27
   0  -7  10    0.15    0.59
   0   7 -10   -0.99    0.65
  -1  -7 -10   12.52    1.58
  -1  -7 -10   12.59    1.09
   1   7 -10   12.45    1.54
   1   7 -10   13.28    2.19
   1   7 -10   10.49    1.32
  -1   7  10   13.06    1.45
   1  -7  10   11.39    1.53
  -1   7 -10   15.18    2.03
   1   7  10    9.96    1.31
  -1   7 -10   10.73    1.17
  -1   7 -10   13.68    1.09
   1  -7 -10   10.26    1.33
   1   7  10   16.10    1.23
  -1  -7  10   13.14    1.30
   1  -7 -10   13.97    0.85
   1  -7 -10   13.86    1.65
  -1  -7  10   12.32    1.33
  -2  -7 -10    3.17    0.84
   2   7 -10    1.24    1.45
   2  -7  10    4.65    1.08
  -2  -7 -10    4.15    0.84
   2   7 -10    2.63    0.81
  -2  -7 -10    3.20    1.05
  -2   7 -10    4.85    0.64
   2  -7 -10    3.71    0.99
  -2  -7  10    4.56    0.80
   2  -7 -10    3.57    0.80
  -2   7 -10    4.25    0.78
   2   7  10    6.30    0.91
  -2  -7  10    3.60    1.01
   2  -7 -10    4.67    0.57
  -2   7 -10    4.65    1.12
   3   7 -10    7.40    1.93
  -3  -7 -10   10.18    1.60
   3  -7  10   10.21    1.47
  -3   7  10    9.50    1.52
  -3  -7 -10    8.64    1.44
   3  -7 -10   10.54    0.63
  -3  -7  10    7.67    1.03
  -3  -7  10    8.52    1.34
  -3   7 -10   10.47    0.63
  -3   7 -10   11.83    1.48
   3   7  10   13.84    1.14
   3  -7 -10   11.42    1.68
  -4  -7 -10   19.04    1.73
   4  -7  10   18.97    2.18
  -4   7  10   21.87    2.10
   4   7  10   23.00    1.38
  -4  -7  10   19.52    1.96
   4  -7 -10   19.63    2.15
   4   7  10   19.70    2.11
  -4   7 -10   23.84    1.99
   5  -7  10    6.64    1.60
   5   7 -10    2.60    1.90
  -5   7  10    8.54    1.74
  -5  -7 -10    5.33    1.27
  -5  -7  10    5.73    1.43
   5   7  10   10.76    1.76
  -5   7 -10   10.12    1.61
   5  -7 -10    9.99    1.60
  -6  -7 -10    2.17    1.26
   6  -7  10    2.25    1.39
  -6   7  10    4.08    1.63
   6   7 -10   -2.16    1.95
   6   7  10    0.93    1.50
  -6  -7  10    0.29    1.35
  -6   7 -10    1.56    1.10
   6  -7 -10    0.82    1.45
   0  -8 -10    0.76    0.55
   0   8 -10   -0.19    1.44
   0  -8 -10   -0.57    1.02
   0  -8  10    0.40    0.70
   0   8  10    3.98    1.89
   1  -8  10    5.18    1.08
  -1  -8 -10    4.67    0.88
   1   8 -10    4.01    1.90
  -1   8  10    3.77    0.82
  -1  -8 -10    4.16    1.21
   1  -8 -10    3.53    1.20
  -1  -8  10    4.72    1.03
  -1   8 -10    4.98    0.82
   1  -8 -10    4.10    0.60
  -1   8 -10    5.38    1.52
  -1  -8  10    4.61    1.06
  -2  -8 -10    8.67    1.54
   2   8 -10   10.37    2.35
  -2  -8 -10    9.04    1.28
   2  -8  10    6.78    1.29
   2   8  10   12.42    1.37
   2  -8 -10    6.38    1.35
  -2  -8  10    8.28    1.28
  -2   8 -10    9.86    1.83
  -2  -8  10   11.24    1.48
   3   8 -10    4.71    2.11
  -3  -8 -10    6.66    1.10
  -3   8  10    6.63    1.44
   3  -8  10    5.52    1.35
  -3  -8 -10    7.80    1.50
  -3  -8  10    6.08    1.07
  -3  -8  10    5.17    1.22
   3  -8 -10    4.26    1.36
   4  -8  10    8.98    1.79
  -4   8  10   10.48    1.99
  -4  -8 -10    6.95    1.49
  -4  -8 -10    9.72    1.48
   4   8 -10    4.72    2.41
   4   8  10   18.13    2.29
  -4   8 -10   15.99    2.27
  -5  -8 -10    4.58    1.49
   5  -8  10    0.33    1.39
  -5  -8 -10    4.42    1.32
  -5   8  10    1.78    1.31
  -5  -8  10    3.01    1.49
   5  -8 -10    4.03    1.62
   0   9 -10    2.85    1.64
   0  -9 -10    2.58    1.37
   0  -9  10    2.70    1.23
   1  -9  10   13.89    1.82
  -1  -9 -10   17.08    1.53
  -1  -9 -10   13.12    1.83
   1   9 -10   14.07    2.50
  -1  -9  10   12.71    1.61
   1  -9 -10   11.59    1.74
  -1  -9  10   12.83    1.94
  -1   9 -10   14.56    2.45
   2   9 -10    1.20    1.88
   2  -9  10   -0.86    1.18
  -2  -9 -10    3.22    1.44
  -2  -9 -10    1.87    1.01
  -2   9  10    2.87    1.15
  -2   9 -10    2.19    1.21
  -2  -9  10   -0.42    1.12
   2  -9 -10    3.09    1.28
  -2  -9  10    1.23    1.07
   3   9 -10   -3.50    1.94
   3  -9  10    1.80    1.41
  -3  -9 -10   -0.71    1.37
  -3  -9 -10    0.07    1.13
  -3   9  10    1.43    1.23
  -3  -9  10   -1.92    1.24
   3  -9 -10    0.27    1.35
  -4   9  10    2.40    1.48
  -4  -9 -10    0.90    1.46
   4   9 -10   -2.62    4.19
   4  -9  10    2.35    1.67
  -4  -9 -10    2.92    1.53
  -4   9 -10    3.66    1.42
  -4  -9  10    2.59    1.54
   4  -9 -10   -1.33    1.68
   0 -10  10    1.85    1.41
   0 -10 -10    0.15    2.92
   1 -10  10    9.35    1.71
  -1 -10  10   11.72    1.84
   0   0 -11    0.37    0.35
   0   0  11    0.18    0.28
   0   0 -11    0.26    0.52
   0   0 -11   -0.29    0.46
   0   0  11   -0.23    0.31
   0   0 -11    0.21    0.34
  -1   0 -11    7.55    0.82
   1   0 -11    9.55    0.74
  -1   0  11    8.96    0.65
  -1   0  11    9.80    0.90
  -1   0 -11    8.82    0.89
  -1   0  11    9.69    0.89
   1   0 -11    7.78    0.81
  -1   0 -11    9.73    0.67
   1   0  11    8.00    0.61
   1   0  11    8.49    0.83
   1   0 -11    9.28    1.04
  -1   0 -11    8.95    0.95
  -2   0  11    7.86    0.58
  -2   0  11    6.78    0.95
   2   0  11    7.97    0.98
  -2   0  11    7.83    0.83
   2   0  11    6.48    0.81
   2   0 -11    5.59    0.95
  -2   0 -11    7.06    0.91
   2   0 -11    6.63    0.89
  -2   0 -11    6.32    0.75
   3   0 -11   20.25    0.99
   3   0  11   19.86    1.35
  -3   0  11   20.12    1.29
   3   0 -11   20.70    0.94
   3   0 -11   18.75    1.43
  -3   0 -11   19.60    1.05
   3   0 -11   19.31    1.50
  -3   0 -11   21.20    1.42
   3   0  11   20.89    1.37
   4   0 -11    1.83    0.86
   4   0 -11    1.96    0.37
  -4   0 -11    2.51    0.82
   4   0  11    1.11    0.60
  -4   0 -11    1.00    0.43
  -4   0  11    1.73    0.62
   4   0  11    1.35    0.63
   4   0 -11    0.94    0.72
   4   0 -11    0.75    0.81
  -5   0  11    9.19    1.20
  -5   0 -11    7.19    0.92
   5   0  11    9.04    1.28
   5   0 -11    9.42    0.65
   5   0 -11    7.89    0.67
   5   0 -11    9.45    1.60
  -6   0  11    0.29    0.81
   6   0  11    0.04    0.79
   6   0 -11   -0.60    0.99
   7   0 -11    1.11    1.11
  -7   0 -11    1.97    0.76
   7   0  11    0.97    0.80
   7   0  11    0.34    0.92
  -7   0  11    1.09    1.00
  -8   0 -11    1.94    1.07
   8   0 -11    1.33    1.68
  -8   0  11   -0.29    1.15
   8   0  11    1.93    1.27
  -9   0 -11    4.08    1.39
   9   0  11    1.41    1.72
  -9   0  11    6.10    1.66
   9   0 -11    5.53    2.36
   0   1 -11   54.81    2.30
   0   1 -11   56.35    2.13
   0   1 -11   58.64    2.05
   0  -1 -11   54.54    1.83
   0  -1 -11   57.65    2.13
   0   1  11   57.90    2.08
   0  -1  11   55.46    2.00
   0  -1 -11   52.87    2.22
   0   1 -11   57.72    1.99
   0  -1 -11   55.83    2.05
   0  -1  11   58.98    2.15
   0  -1 -11   56.56    1.98
   1   1 -11   10.32    0.89
   1   1 -11   10.49    0.73
   1  -1  11    9.90    0.83
  -1  -1 -11    8.85    0.93
  -1  -1 -11   10.53    0.87
   1  -1  11   11.33    0.79
   1   1 -11    9.35    1.04
  -1   1  11   10.41    0.77
  -1   1 -11   12.94    1.09
  -1  -1  11   10.36    1.00
  -1   1 -11    9.60    1.04
  -1  -1  11   12.47    0.98
   1  -1 -11    9.76    0.78
   1  -1 -11   11.08    0.84
  -1   1 -11   10.37    0.92
  -1  -1  11   11.91    0.70
   1  -1 -11   10.51    0.90
  -1   1 -11   10.87    0.93
   1   1  11   10.31    0.90
   1  -1 -11   10.73    1.12
   1   1  11   11.54    1.07
   1  -1 -11   11.17    1.01
  -2   1  11   25.66    1.15
  -2  -1 -11   24.23    1.44
  -2   1  11   26.30    1.33
   2   1 -11   24.49    1.54
   2   1 -11   24.74    1.03
   2  -1  11   24.97    1.06
  -2  -1 -11   25.80    1.22
   2   1 -11   25.50    1.52
   2  -1  11   23.37    1.39
  -2  -1  11   25.44    1.03
  -2  -1  11   24.79    1.61
   2  -1 -11   23.89    1.51
  -2   1 -11   24.97    1.22
   2  -1 -11   24.18    1.50
   2  -1 -11   22.67    1.37
  -2  -1  11   24.83    1.37
  -2   1 -11   25.75    1.44
   2   1  11   23.93    1.43
  -2   1 -11   22.70    1.38
   2  -1 -11   26.45    1.20
   2   1  11   24.83    1.42
  -3   1  11    1.66    0.56
   3  -1  11    1.04    0.36
   3  -1  11    0.66    0.46
   3   1 -11    1.02    0.26
   3   1 -11    0.76    0.53
   3  -1  11    1.08    0.64
   3   1 -11    1.40    0.29
  -3  -1 -11   -0.36    0.52
  -3  -1 -11    0.15    0.36
   3   1 -11    1.21    0.58
   3   1  11    1.73    0.55
  -3  -1  11    0.75    0.77
   3  -1 -11    1.17    0.58
   3  -1 -11   -0.63    0.59
   3  -1 -11    1.49    0.38
  -3   1 -11    1.59    0.62
  -3  -1  11    1.07    0.46
   3  -1 -11    1.04    0.37
  -3   1 -11    0.80    0.41
   3  -1 -11    0.35    0.63
  -3   1 -11    0.67    0.34
   3   1  11    1.32    0.54
  -4  -1 -11   10.57    1.66
   4  -1  11   10.31    1.05
  -4  -1 -11   10.76    0.94
   4   1 -11   10.68    1.41
   4   1 -11   10.17    1.39
  -4   1  11   11.94    1.10
   4  -1  11   10.35    1.25
   4  -1  11   10.15    1.14
  -4  -1  11   12.76    1.22
   4  -1 -11    9.78    1.27
   4   1  11   10.21    1.32
  -4  -1  11   12.15    1.71
   4  -1 -11    9.40    1.20
  -4   1 -11    9.64    0.77
   4  -1 -11   11.53    0.83
   4  -1 -11   10.64    1.43
  -4   1 -11    9.23    0.81
   4   1  11   11.65    1.31
   4  -1 -11   10.82    0.81
  -5  -1 -11   31.27    1.67
   5  -1  11   32.68    2.13
  -5   1  11   33.21    1.85
   5   1 -11   32.69    2.37
  -5   1 -11   30.89    1.51
  -5  -1  11   30.57    1.96
  -5   1 -11   28.64    1.38
   5  -1 -11   31.17    2.37
   5   1  11   30.71    2.05
   5  -1 -11   32.81    1.37
   5  -1 -11   31.60    1.36
   6   1 -11   37.77    2.63
   6  -1  11   31.72    1.90
  -6   1  11   36.68    2.14
   6  -1  11   36.63    2.39
  -6  -1 -11   38.56    1.94
   6  -1  11   33.99    1.75
  -6  -1  11   38.60    2.22
   6   1  11   39.87    2.40
   6  -1 -11   35.29    2.66
   6  -1 -11   36.99    1.55
   6  -1 -11   35.72    1.55
  -6   1 -11   38.39    1.85
  -7  -1 -11    4.06    0.92
   7  -1  11    1.37    1.02
   7   1 -11   -0.38    1.13
   7  -1  11    0.58    0.82
  -7   1  11    2.03    0.88
   7  -1 -11    2.05    1.32
   7   1  11    2.05    1.07
  -7   1 -11    2.56    0.76
   7  -1 -11    3.06    0.68
  -7  -1  11    2.24    0.96
  -8  -1 -11    5.04    1.22
  -8   1  11    4.69    1.27
   8  -1  11    1.73    1.39
   8   1 -11    2.67    1.54
   8  -1 -11    4.56    2.03
  -8  -1  11    6.06    1.49
   8   1  11    5.91    1.57
  -8   1 -11    5.02    1.21
  -9   1  11    0.82    1.38
  -9  -1 -11    3.89    1.56
   9   1 -11   -0.54    1.98
   9  -1  11    3.04    1.67
   9   1  11    0.08    1.62
  -9  -1  11   -0.46    1.46
  -9   1 -11    2.39    1.32
   9  -1 -11    3.93    2.33
   0  -2 -11   15.81    0.75
   0  -2  11   15.21    0.96
   0  -2 -11   15.09    1.18
   0   2  11   14.40    1.04
   0   2 -11   17.23    1.01
   0  -2 -11   15.62    1.03
   0  -2  11   16.31    1.12
   0   2 -11   15.56    1.21
   0  -2 -11   16.03    1.12
   0  -2 -11   16.45    1.05
   0   2 -11   17.58    1.17
  -1  -2 -11    3.67    0.65
   1  -2  11    3.69    0.59
  -1  -2 -11    3.08    0.55
   1  -2  11    4.74    0.70
   1   2 -11    3.88    0.69
  -1   2  11    3.90    0.62
   1   2 -11    4.46    0.73
   1   2 -11    4.06    0.55
   1  -2 -11    4.68    0.85
   1   2  11    3.92    0.75
   1  -2 -11    4.95    0.78
  -1  -2  11    5.11    0.81
   1  -2 -11    3.50    0.52
  -1   2 -11    4.52    0.88
  -1  -2  11    4.93    0.88
  -1   2 -11    4.06    0.67
   1   2  11    4.47    0.69
   1  -2 -11    3.91    0.68
  -1   2 -11    3.91    0.60
   1  -2 -11    3.81    0.72
  -1   2 -11    4.10    0.78
  -1  -2  11    4.99    0.53
   2  -2  11   35.91    1.50
  -2  -2 -11   35.70    1.83
  -2  -2 -11   34.66    1.45
   2   2 -11   36.71    1.88
   2  -2  11   36.50    1.81
   2   2 -11   36.73    1.26
   2   2 -11   34.26    1.79
   2  -2 -11   34.59    1.70
  -2   2 -11   34.19    1.49
   2  -2 -11   37.36    1.61
  -2  -2  11   36.63    2.00
  -2  -2  11   37.14    1.30
   2   2  11   35.42    1.71
  -2   2 -11   36.78    1.75
  -2   2 -11   34.23    1.66
  -2   2 -11   35.43    1.75
   2  -2 -11   36.42    1.91
   2  -2 -11   35.96    1.86
   2  -2 -11   37.30    1.62
   2   2  11   37.66    1.80
  -2  -2  11   36.82    1.76
  -3  -2 -11   -0.32    0.37
   3   2 -11    0.28    0.53
   3   2 -11    0.09    0.60
   3  -2  11   -0.32    0.51
   3  -2  11    0.73    0.55
  -3  -2 -11    0.26    0.59
   3  -2  11   -0.67    0.60
  -3   2  11    0.42    0.41
   3  -2 -11    0.90    0.50
   3  -2 -11   -0.18    0.58
  -3   2 -11   -0.01    0.42
   3   2  11    0.57    0.49
   3   2  11    0.37    0.48
   3  -2 -11    0.72    0.64
  -3  -2  11    0.59    0.50
   3  -2 -11   -0.35    0.41
  -3  -2  11   -0.11    0.66
  -3   2 -11    0.32    0.39
   3  -2 -11    0.08    0.41
   4  -2  11   11.06    1.21
  -4  -2 -11    8.22    0.92
   4  -2  11    8.14    1.38
   4  -2  11    8.71    1.24
   4   2 -11    9.36    1.36
  -4   2  11   10.44    1.03
   4  -2 -11    8.52    1.18
  -4   2 -11    8.87    0.78
   4  -2 -11    9.15    0.96
   4  -2 -11    9.80    1.46
   4  -2 -11    8.65    0.92
   4  -2 -11   10.01    1.40
  -4   2 -11    8.68    0.76
  -4  -2  11    8.83    1.18
   4   2  11   10.11    1.30
   5  -2  11   18.48    1.54
   5   2 -11   18.98    1.87
   5  -2  11   22.89    1.83
  -5   2  11   21.47    1.49
  -5  -2 -11   20.36    1.37
   5  -2 -11   21.37    1.33
  -5  -2  11   22.29    1.68
   5  -2 -11   20.34    1.68
   5  -2 -11   19.62    2.09
  -5   2 -11   18.08    1.14
  -5   2 -11   19.69    1.21
   5   2  11   20.41    1.79
   5  -2 -11   20.93    1.32
  -6  -2 -11   26.08    1.68
  -6   2  11   26.94    1.78
   6   2 -11   27.05    2.25
   6  -2  11   26.40    2.12
  -6   2 -11   23.44    1.53
   6  -2 -11   24.92    1.50
   6   2  11   28.89    2.09
  -6  -2  11   30.94    2.03
   6  -2 -11   28.17    1.51
  -6   2 -11   24.94    1.50
   6  -2 -11   28.60    2.49
   7  -2  11   24.79    1.98
   7   2 -11   22.06    2.50
  -7  -2 -11   23.21    1.89
   7  -2  11   22.65    2.36
  -7   2  11   24.01    1.87
   7  -2 -11   19.00    2.69
  -7   2 -11   25.17    1.60
   7   2  11   22.13    2.21
   7  -2 -11   20.31    1.59
  -7  -2  11   19.75    2.02
  -8   2  11    0.64    1.11
   8  -2  11    2.04    1.69
   8   2 -11    1.00    1.51
  -8  -2 -11    4.26    1.24
   8  -2  11    0.57    1.44
  -8  -2  11    1.24    1.15
   8  -2 -11    2.29    1.94
   8   2  11    3.16    1.37
  -8   2 -11    3.73    1.12
  -9   2  11   10.58    1.70
  -9  -2 -11   11.17    2.09
   9  -2  11   10.70    2.12
   9   2  11    8.93    2.13
  -9   2 -11   12.37    2.06
  -9  -2  11   11.77    2.18
   0  -3  11    6.54    0.91
   0  -3  11    6.23    0.74
   0  -3 -11    6.79    0.65
   0   3 -11    7.69    0.78
   0   3  11    5.37    0.83
   0   3 -11    9.59    1.37
   0  -3 -11    6.30    0.97
   0  -3  11    7.12    0.95
   0  -3 -11    6.07    1.00
   0   3 -11    6.13    0.91
   0  -3 -11    5.22    0.75
   1   3 -11   10.10    1.12
  -1   3  11    9.23    0.92
  -1  -3 -11    8.55    0.90
   1  -3  11    9.61    0.93
   1  -3  11    8.32    1.01
   1   3 -11   10.80    1.19
  -1  -3 -11    9.17    1.04
   1   3 -11   10.05    0.75
  -1  -3 -11    8.47    0.77
  -1  -3  11    9.29    0.69
   1  -3 -11    8.91    0.72
   1   3  11    7.94    0.96
   1  -3 -11    8.59    0.90
  -1  -3  11   10.57    1.01
   1  -3 -11    7.07    1.06
   1   3  11    9.39    1.11
  -1   3 -11   11.13    1.54
  -1   3 -11   10.84    1.06
   1  -3 -11    7.47    0.96
  -1   3 -11    9.22    0.95
  -1   3 -11    8.72    0.98
  -1  -3  11    7.97    1.05
  -2  -3 -11   14.60    1.29
   2  -3  11   12.44    1.11
   2   3 -11   13.56    1.23
   2  -3  11   13.14    1.15
   2   3 -11   12.02    1.17
   2   3 -11   13.96    0.70
  -2  -3 -11   11.85    0.89
  -2  -3  11   11.81    1.10
   2  -3 -11   12.21    1.05
   2   3  11   13.42    1.20
  -2   3 -11   13.09    1.35
  -2   3 -11   13.17    0.99
   2  -3 -11   13.69    1.12
   2  -3 -11   12.09    1.10
  -2   3 -11   11.33    1.11
   2  -3 -11   12.36    0.91
  -2  -3  11   12.49    1.39
   2   3  11   13.91    1.15
   2  -3 -11   13.16    1.26
  -2   3 -11   13.55    1.18
   3  -3  11   37.73    1.99
   3   3 -11   35.92    2.09
  -3  -3 -11   37.01    1.64
   3  -3  11   33.73    1.94
   3   3 -11   39.44    2.14
  -3  -3 -11   43.98    3.40
   3  -3 -11   37.46    1.80
  -3   3 -11   33.86    2.01
   3  -3 -11   39.33    1.85
   3  -3 -11   37.17    1.70
   3  -3 -11   36.81    1.90
  -3  -3  11   38.09    1.98
  -3   3 -11   35.64    1.64
   3   3  11   36.48    1.99
   3  -3 -11   36.63    1.76
   3   3  11   36.04    1.83
  -3   3 -11   37.29    1.46
   3  -3 -11   36.91    2.20
  -3  -3  11   38.70    2.42
  -3   3 -11   37.47    1.79
  -4  -3 -11   18.93    1.31
   4  -3  11   15.70    1.88
  -4   3  11   20.37    1.26
   4  -3  11   19.11    1.42
   4  -3  11   17.96    1.63
   4   3 -11   17.68    1.62
   4  -3 -11   16.82    1.28
   4   3  11   19.21    1.66
  -4   3 -11   17.95    0.97
  -4  -3  11   19.46    1.61
   4  -3 -11   18.51    1.31
   4  -3 -11   20.39    1.90
  -4   3 -11   18.45    1.14
   4  -3 -11   16.92    1.41
  -5   3  11    6.24    0.93
  -5  -3 -11    6.67    1.03
   5  -3  11    6.66    0.98
   5   3 -11    4.14    1.00
   5  -3  11    9.50    1.50
  -5   3 -11    6.00    0.74
  -5  -3  11    5.97    1.05
   5  -3 -11    6.41    0.95
   5  -3 -11    5.55    0.93
   5  -3 -11    4.85    0.82
   5   3  11    6.62    1.11
  -5   3 -11    7.30    0.89
   6  -3  11    9.64    1.43
  -6  -3 -11   10.56    1.32
   6   3 -11    8.69    1.61
  -6   3  11    8.47    1.28
   6  -3 -11    9.56    1.83
  -6  -3  11    8.65    1.46
  -6   3 -11    9.36    1.06
   6   3  11    8.61    1.35
  -6   3 -11    9.41    1.22
   6  -3 -11    8.90    1.42
   6  -3 -11    8.50    1.10
   7  -3  11   -0.12    1.23
   7   3 -11    0.12    1.22
  -7  -3 -11    2.13    1.03
  -7   3  11    0.44    0.85
  -7  -3  11    0.36    1.19
  -7   3 -11    0.15    0.89
   7  -3 -11    0.45    0.88
   7  -3 -11   -0.50    1.45
   7   3  11   -0.88    1.02
   8   3 -11    1.86    1.67
  -8  -3 -11    4.05    1.41
  -8   3  11    1.11    1.15
   8  -3  11    1.00    1.54
   8  -3  11    1.41    1.52
   8  -3 -11    2.57    1.93
  -8  -3  11    2.13    1.42
   8   3  11    2.15    1.49
  -8   3 -11    3.80    1.15
   0   4  11   12.96    0.92
   0   4 -11   13.82    1.21
   0  -4  11   14.67    1.18
   0   4  11   13.83    1.16
   0  -4  11   13.04    1.37
   0  -4  11   13.73    1.02
   0  -4 -11   12.72    1.23
   0  -4 -11   14.02    1.15
   0  -4 -11   13.39    0.91
   0   4 -11   15.98    1.88
   1   4 -11   17.78    1.73
   1   4 -11   16.02    0.98
  -1  -4 -11   15.23    1.43
  -1  -4 -11   15.02    0.95
   1  -4  11   14.55    1.33
  -1  -4 -11   16.20    1.98
   1   4 -11   15.53    1.29
   1  -4  11   15.23    1.17
  -1   4  11   15.27    1.16
   1   4  11   13.51    0.84
   1  -4 -11   11.15    1.26
  -1   4 -11   13.78    1.15
  -1  -4  11   15.42    1.19
   1  -4 -11   12.99    1.21
  -1   4 -11   15.31    1.23
   1   4  11   15.40    1.29
  -1   4 -11   15.39    1.20
   1  -4 -11   14.70    1.06
   1   4  11   14.30    1.26
   1  -4 -11   15.02    0.98
  -1  -4  11   13.08    1.37
  -1   4 -11   14.94    1.83
  -1  -4  11   14.74    0.94
   1  -4 -11   14.60    1.24
  -2  -4 -11   24.92    1.09
   2   4 -11   22.62    1.52
   2  -4  11   26.81    1.66
  -2   4  11   24.68    1.61
  -2  -4 -11   23.44    1.27
   2  -4  11   24.44    1.55
   2   4 -11   25.46    1.88
   2   4 -11   24.37    1.08
   2  -4 -11   24.32    1.60
  -2  -4  11   23.94    1.09
  -2   4 -11   25.62    1.30
   2   4  11   23.28    1.13
   2  -4 -11   25.23    1.28
  -2   4 -11   25.69    1.84
   2  -4 -11   22.70    1.49
  -2   4 -11   22.42    1.57
   2  -4 -11   24.27    1.33
   2   4  11   22.58    1.44
  -2  -4  11   27.08    1.60
   2  -4 -11   24.39    1.53
  -2  -4  11   22.70    1.96
   2   4  11   25.02    1.64
  -2   4 -11   24.20    1.50
   3  -4  11   15.57    1.48
  -3   4  11   14.38    1.47
   3  -4  11   13.51    1.65
   3   4 -11   18.44    1.67
  -3  -4 -11   15.73    1.15
  -3   4 -11   15.62    1.37
   3   4  11   16.57    1.52
   3  -4 -11   16.17    1.21
   3  -4 -11   17.60    1.38
  -3  -4  11   16.43    1.47
  -3   4 -11   16.34    0.94
   3  -4 -11   15.68    1.41
  -3   4 -11   17.81    1.33
   3  -4 -11   16.91    1.25
   3  -4 -11   14.83    1.32
  -4  -4 -11   -0.14    0.55
   4  -4  11    0.54    0.74
   4   4 -11   -0.84    0.87
   4  -4 -11    1.56    0.75
   4   4  11    2.06    0.82
   4  -4 -11    0.86    0.73
  -4   4 -11    0.26    0.52
  -4  -4  11    0.26    0.78
   4  -4 -11    0.86    0.61
  -4   4 -11   -0.51    0.63
  -4   4 -11    0.36    0.29
   4  -4 -11    0.47    0.82
  -5   4  11    2.34    0.66
   5  -4  11    2.69    0.96
  -5  -4 -11    2.91    0.84
   5   4 -11    3.22    1.06
   5   4  11    1.80    0.90
   5  -4 -11    2.69    0.81
   5  -4 -11    1.86    0.83
   5  -4 -11    2.60    1.18
  -5  -4  11    3.42    0.90
  -5   4 -11    2.17    0.48
  -5   4 -11    2.23    0.74
[truncated: 495,631 more chars]
