# Supplementary material for: Crystal structures of 4-(2/3-meth­oxy­phen­oxy)phthalo­nitrile
Source: Acta Crystallogr E Crystallogr Commun. 2023 Feb 17;79(Pt 3):172–6. doi: 10.1107/S2056989023000518 (PMC9993919; doi:10.1107/S2056989023000518)
Supplement: Supplementary file 2 [file e-79-00172-o-C15H10N2O2sup3.hkl]

data_o-C15H10N2O2                                                               
_shelx_title ' rq0819_0m in P2(1)2(1)2(1)'                                      
_shelx_refln_list_code          4                                               
_shelx_F_calc_maximum      106.05                                               
_exptl_crystal_F_000       520.00                                               
_reflns_d_resolution_high  0.7501                                               
                                                                                
loop_                                                                           
 _space_group_symop_operation_xyz                                               
 'x, y, z'                                                                      
 '-x+1/2, -y, z+1/2'                                                            
 '-x, y+1/2, -z+1/2'                                                            
 'x+1/2, -y+1/2, -z'                                                            
                                                                                
_cell_length_a     7.7329                                                       
_cell_length_b     8.2536                                                       
_cell_length_c    19.2301                                                       
_cell_angle_alpha  90.000                                                       
_cell_angle_beta   90.000                                                       
_cell_angle_gamma  90.000                                                       
                                                                                
_shelx_F_squared_multiplier     1.000                                           
                                                                                
loop_                                                                           
 _refln_index_h                                                                 
 _refln_index_k                                                                 
 _refln_index_l                                                                 
 _refln_F_squared_calc                                                          
 _refln_F_squared_meas                                                          
 _refln_F_squared_sigma                                                         
 _refln_observed_status                                                         
   2   0   0       6696.27       6031.10        58.71 o                         
   4   0   0          9.81          7.58         1.47 o                         
   6   0   0          7.82         16.86         2.34 o                         
   8   0   0        103.94         89.56         7.86 o                         
  10   0   0         63.98         56.68        12.46 o                         
   1   1   0       4682.52       4086.85        34.45 o                         
   2   1   0       4638.64       4271.90        31.08 o                         
   3   1   0       1825.11       1849.12        14.12 o                         
   4   1   0         32.02         32.34         1.54 o                         
   5   1   0        387.01        381.16         4.84 o                         
   6   1   0        198.94        197.93         3.87 o                         
   7   1   0        156.51        159.94         4.84 o                         
   8   1   0         57.81         65.76         4.60 o                         
   9   1   0         39.74         45.21         5.38 o                         
  10   1   0          6.36         17.80         7.32 o                         
   0   2   0      11246.12       9879.33       232.54 o                         
   1   2   0       3690.19       3326.92        34.36 o                         
   2   2   0        300.33        314.52         3.32 o                         
   3   2   0        172.15        192.92         2.65 o                         
   4   2   0        487.04        523.49         5.51 o                         
   5   2   0         60.84         59.36         2.23 o                         
   6   2   0         59.82         60.58         3.34 o                         
   7   2   0         23.32         23.64         2.61 o                         
   8   2   0        160.02        147.00         9.56 o                         
   9   2   0          9.38          2.51         4.81 o                         
  10   2   0          2.27          1.30         7.57 o                         
   1   3   0        191.79        210.41         3.35 o                         
   2   3   0        629.42        666.49         6.83 o                         
   3   3   0        154.63        181.23         2.60 o                         
   4   3   0         93.29         97.76         2.55 o                         
   5   3   0          0.12          0.71         1.14 o                         
   6   3   0         34.17         50.35         2.70 o                         
   7   3   0          7.98          9.40         2.89 o                         
   8   3   0        190.01        181.45         7.66 o                         
   9   3   0         10.42         14.07         7.23 o                         
   0   4   0        125.03        121.68         2.99 o                         
   1   4   0        759.38        868.31         8.71 o                         
   2   4   0       1220.13       1230.74        11.60 o                         
   3   4   0        123.45        147.95         3.54 o                         
   4   4   0          7.31         11.69         1.10 o                         
   5   4   0        356.20        353.72         5.25 o                         
   6   4   0          1.58          0.56         1.83 o                         
   7   4   0         26.98         27.74         3.20 o                         
   8   4   0         55.50         61.37         5.31 o                         
   9   4   0          0.08          0.34         8.05 o                         
   1   5   0         39.87         31.69         1.55 o                         
   2   5   0         24.68         26.02         1.87 o                         
   3   5   0         10.67          5.97         1.62 o                         
   4   5   0         85.66         83.30         3.72 o                         
   5   5   0        289.45        287.94         8.00 o                         
   6   5   0          6.66          4.28         2.98 o                         
   7   5   0        132.59        107.24         6.09 o                         
   8   5   0         21.09         15.49         6.97 o                         
   9   5   0          0.17        -11.33        11.33 o                         
   0   6   0        330.87        325.01         6.63 o                         
   1   6   0          7.04          7.22         1.58 o                         
   2   6   0         54.21         53.79         2.87 o                         
   3   6   0          7.69         12.61         2.14 o                         
   4   6   0         20.11         19.42         3.50 o                         
   5   6   0        495.42        479.67        11.89 o                         
   6   6   0        183.35        173.87        10.72 o                         
   7   6   0          3.02          1.68         6.79 o                         
   8   6   0          2.05         -4.38         8.33 o                         
   1   7   0         22.37         21.55         2.50 o                         
   2   7   0        468.84        434.65         7.93 o                         
   3   7   0          3.19         -1.30         2.77 o                         
   4   7   0        256.28        249.07         8.84 o                         
   5   7   0        655.00        607.27        16.13 o                         
   6   7   0         45.51         58.26         6.40 o                         
   7   7   0        139.74        151.80        13.48 o                         
   0   8   0         62.37         60.61         5.97 o                         
   1   8   0        522.29        507.82        10.02 o                         
   2   8   0        118.63         99.66         7.23 o                         
   3   8   0         13.38         12.85         4.06 o                         
   4   8   0         12.88         10.59         4.59 o                         
   5   8   0        226.33        216.03        10.01 o                         
   6   8   0          1.90          6.37         9.41 o                         
   7   8   0        100.18         88.48        18.74 o                         
   1   9   0        135.31        153.18        13.60 o                         
   2   9   0        228.07        200.73        11.47 o                         
   3   9   0        260.16        235.67        10.87 o                         
   4   9   0          1.08          2.95         5.26 o                         
   5   9   0          1.63          4.14         5.75 o                         
   0  10   0        781.86        840.26        27.56 o                         
   1  10   0         27.95         34.00         9.85 o                         
   2  10   0          0.01         -5.60         8.05 o                         
   3  10   0         10.14         19.30         8.89 o                         
   4  10   0         15.71         12.89         8.75 o                         
   1   0   1        101.54        105.58         1.66 o                         
   2   0   1          6.27          5.22         0.53 o                         
   3   0   1         10.98         16.20         0.96 o                         
   4   0   1        361.74        385.58         4.45 o                         
   5   0   1         61.25         69.75         2.25 o                         
   6   0   1        285.95        280.86         4.50 o                         
   7   0   1        811.65        806.63        10.69 o                         
   8   0   1        340.72        318.09         7.70 o                         
   9   0   1          2.02          7.79         4.88 o                         
  10   0   1        149.21        164.91        11.96 o                         
 -10   1   1         33.36         52.84         8.05 o                         
  -9   1   1         43.10         38.98         5.46 o                         
  -8   1   1        274.07        269.66         7.39 o                         
  -7   1   1         62.37         62.58         3.46 o                         
  -6   1   1         49.42         52.49         2.40 o                         
  -5   1   1         15.66         15.65         1.37 o                         
  -4   1   1         60.61         58.63         2.14 o                         
  -3   1   1        204.85        199.32         2.69 o                         
  -2   1   1       3008.84       2787.39        20.74 o                         
  -1   1   1       1564.71       1415.67        11.86 o                         
   0   1   1         99.73         96.14         1.44 o                         
   1   1   1       1563.09       1409.88        10.60 o                         
   2   1   1       3010.12       2791.64        19.91 o                         
   3   1   1        204.22        197.74         2.92 o                         
   4   1   1         60.68         60.58         1.80 o                         
   5   1   1         15.69         15.81         1.39 o                         
   6   1   1         49.40         54.61         2.46 o                         
   7   1   1         62.35         63.09         3.33 o                         
   8   1   1        274.03        282.82         7.79 o                         
   9   1   1         43.16         46.13         5.43 o                         
  10   1   1         33.39         40.92         8.90 o                         
 -10   2   1         66.43         62.11         8.86 o                         
  -9   2   1         13.81         14.87         5.88 o                         
  -8   2   1        257.31        264.95         7.65 o                         
  -7   2   1        322.81        315.35         6.13 o                         
  -6   2   1         67.72         62.21         2.86 o                         
  -5   2   1        532.57        547.89         6.11 o                         
  -4   2   1         66.35         71.82         2.15 o                         
  -3   2   1        492.62        497.85         4.90 o                         
  -2   2   1        991.95        998.39         7.97 o                         
  -1   2   1       3083.04       2886.85        30.15 o                         
   0   2   1        487.32        510.14         4.43 o                         
   1   2   1       3085.36       2851.47        22.25 o                         
   2   2   1        992.49       1000.61         8.33 o                         
   3   2   1        492.12        495.97         5.09 o                         
   4   2   1         66.28         71.68         1.97 o                         
   5   2   1        531.90        558.99         6.19 o                         
   6   2   1         67.72         63.72         2.84 o                         
   7   2   1        322.45        309.73         6.37 o                         
   8   2   1        257.09        260.67         8.46 o                         
   9   2   1         13.75          9.41         4.90 o                         
  10   2   1         66.50         79.03         8.82 o                         
  -9   3   1         80.92         70.78         8.68 o                         
  -8   3   1         98.88         90.08         5.90 o                         
  -7   3   1         59.79         70.46         3.72 o                         
  -6   3   1         93.49         84.14         3.25 o                         
  -5   3   1        262.57        268.81         4.06 o                         
  -4   3   1        242.12        242.40         3.70 o                         
  -3   3   1         67.94         66.23         1.79 o                         
  -2   3   1        486.83        503.66         6.33 o                         
  -1   3   1        772.89        783.40         8.60 o                         
   0   3   1       2720.88       2684.86        20.30 o                         
   1   3   1        772.77        775.20        10.01 o                         
   2   3   1        487.73        503.68         5.64 o                         
   3   3   1         67.90         66.08         1.60 o                         
   4   3   1        242.22        239.70         3.65 o                         
   5   3   1        262.74        269.22         4.15 o                         
   6   3   1         93.56         84.79         3.73 o                         
   7   3   1         59.72         51.06         3.67 o                         
   8   3   1         98.88         94.08         6.67 o                         
   9   3   1         81.10         69.82         7.46 o                         
  -9   4   1        150.99        174.03        13.71 o                         
  -8   4   1         23.97         26.01         4.71 o                         
  -7   4   1         35.64         37.40         3.43 o                         
  -6   4   1         23.61         28.94         2.46 o                         
  -5   4   1        110.53        115.55         3.53 o                         
  -4   4   1        113.97        113.64         2.59 o                         
  -3   4   1        126.05        116.79         3.28 o                         
  -2   4   1        256.09        270.83         4.20 o                         
  -1   4   1        167.43        174.16         2.87 o                         
   0   4   1        101.99        100.79         1.95 o                         
   1   4   1        167.88        176.88         2.50 o                         
   2   4   1        255.57        270.40         4.32 o                         
   3   4   1        125.80        120.71         2.79 o                         
   4   4   1        113.92        114.77         2.38 o                         
   5   4   1        110.36        113.01         3.09 o                         
   6   4   1         23.56         23.31         2.77 o                         
   7   4   1         35.63         31.98         3.94 o                         
   8   4   1         23.80         26.81         6.13 o                         
   9   4   1        151.07        158.68        12.97 o                         
  -9   5   1        170.94        164.83        14.43 o                         
  -8   5   1         45.71         40.88         7.76 o                         
  -7   5   1        119.07        104.31         6.77 o                         
  -6   5   1         21.46         22.07         2.78 o                         
  -5   5   1         33.67         41.14         4.12 o                         
  -4   5   1         37.77         35.59         2.90 o                         
  -3   5   1         34.19         39.09         2.34 o                         
  -2   5   1        158.19        161.75         3.67 o                         
  -1   5   1          2.69          3.03         0.98 o                         
   0   5   1        718.89        770.84         7.67 o                         
   1   5   1          2.68          2.83         0.79 o                         
   2   5   1        158.21        165.59         3.62 o                         
   3   5   1         34.25         40.96         2.34 o                         
   4   5   1         37.53         37.72         2.59 o                         
   5   5   1         33.69         38.40         2.99 o                         
   6   5   1         21.49         19.35         2.74 o                         
   7   5   1        119.01        107.51         6.23 o                         
   8   5   1         45.84         42.91         8.56 o                         
   9   5   1        171.14        152.53        14.44 o                         
  -8   6   1         19.12          9.74        10.35 o                         
  -7   6   1         36.21         37.75         6.19 o                         
  -6   6   1         20.59         26.43         5.02 o                         
  -5   6   1         44.75         38.66         4.07 o                         
  -4   6   1        161.34        159.78         5.64 o                         
  -3   6   1        213.49        199.70         5.17 o                         
  -2   6   1         17.27         15.90         1.98 o                         
  -1   6   1         57.74         55.15         2.49 o                         
   0   6   1          6.60          4.00         1.12 o                         
   1   6   1         57.65         51.94         2.56 o                         
   2   6   1         17.22         17.45         2.00 o                         
   3   6   1        213.45        199.73         5.06 o                         
   4   6   1        161.33        161.25         5.87 o                         
   5   6   1         44.77         48.79         4.49 o                         
   6   6   1         20.49         16.10         5.84 o                         
   7   6   1         36.38         34.95         7.80 o                         
   8   6   1         19.17          9.40         8.72 o                         
  -7   7   1         37.26         46.05         9.08 o                         
  -6   7   1        339.36        330.73        12.46 o                         
  -5   7   1         32.04         34.93         5.35 o                         
  -4   7   1        373.72        380.24         9.92 o                         
  -3   7   1        235.60        208.96         6.22 o                         
  -2   7   1        303.01        281.90         6.55 o                         
  -1   7   1         68.05         74.05         4.68 o                         
   0   7   1        204.66        186.02         3.89 o                         
   1   7   1         67.89         70.48         4.16 o                         
   2   7   1        302.79        293.24         6.41 o                         
   3   7   1        235.72        215.82         6.02 o                         
   4   7   1        373.59        371.67        15.52 o                         
   5   7   1         32.06         34.65         4.80 o                         
   6   7   1        339.08        314.22        11.73 o                         
   7   7   1         37.13         49.48         9.14 o                         
  -7   8   1         35.10         41.81        15.09 o                         
  -6   8   1        124.75        112.46         9.45 o                         
  -5   8   1        119.52        112.98         8.52 o                         
  -4   8   1          3.63          1.15         4.36 o                         
  -3   8   1         13.95         19.66         4.32 o                         
  -2   8   1         17.82         33.45         5.16 o                         
  -1   8   1         66.87         80.57         4.63 o                         
   0   8   1         28.67         25.54         2.61 o                         
   1   8   1         66.59         65.83         4.03 o                         
   2   8   1         17.75         16.24         3.68 o                         
   3   8   1         14.02          9.27         3.86 o                         
   4   8   1          3.60          2.00         4.10 o                         
   5   8   1        119.27        120.28         9.68 o                         
   6   8   1        124.75        118.86        18.16 o                         
   7   8   1         35.13         31.20        11.50 o                         
  -5   9   1          0.51          7.22         6.59 o                         
  -4   9   1          3.56         -5.17         5.17 o                         
  -3   9   1          1.16          4.16         5.47 o                         
  -2   9   1        111.49        102.87         7.48 o                         
  -1   9   1         61.55         59.75         5.56 o                         
   0   9   1         19.23         27.85         3.76 o                         
   1   9   1         61.65         67.04         6.70 o                         
   2   9   1        111.53        119.10         9.32 o                         
   3   9   1          1.18         12.80         4.85 o                         
   4   9   1          3.54         -5.70         5.84 o                         
   5   9   1          0.51          7.09         7.08 o                         
  -4  10   1         62.92         62.07         9.62 o                         
  -3  10   1         38.58         42.19         7.27 o                         
  -2  10   1         28.14         26.16         7.97 o                         
  -1  10   1          0.18         -2.71        10.05 o                         
   0  10   1          4.05         19.59        10.21 o                         
   1  10   1          0.18         19.87         9.37 o                         
   2  10   1         28.08         48.81         9.14 o                         
   3  10   1         38.70         51.35         7.56 o                         
   4  10   1         62.84         81.31        10.20 o                         
   0   0   2         14.78         -0.10         0.52 o                         
   1   0   2       3655.21       3332.54        30.30 o                         
   2   0   2      11169.32      10139.61       112.72 o                         
   3   0   2        596.40        621.42         6.61 o                         
   4   0   2       1339.19       1411.83        11.63 o                         
   5   0   2          9.51         12.74         1.28 o                         
   6   0   2         42.30         41.95         2.15 o                         
   7   0   2        325.40        317.24         6.29 o                         
   8   0   2         24.99         20.59         3.65 o                         
   9   0   2         46.10         48.80         5.64 o                         
  10   0   2          4.80         14.57         7.33 o                         
 -10   1   2          6.51          9.11         7.67 o                         
  -9   1   2         32.29         35.70         5.18 o                         
  -8   1   2         25.50         29.22         3.54 o                         
  -7   1   2         39.54         38.93         3.14 o                         
  -6   1   2         72.25         72.83         2.79 o                         
  -5   1   2         37.04         31.42         1.73 o                         
  -4   1   2        381.34        394.81         4.79 o                         
  -3   1   2       2256.20       2277.88        16.98 o                         
  -2   1   2        670.10        677.84         6.28 o                         
  -1   1   2       3111.12       2832.88        20.70 o                         
   0   1   2        729.28        674.98         7.97 o                         
   1   1   2       3110.13       2828.06        21.61 o                         
   2   1   2        669.66        678.97         6.01 o                         
   3   1   2       2257.12       2278.48        17.74 o                         
   4   1   2        380.56        396.98         4.27 o                         
   5   1   2         36.94         32.77         1.72 o                         
   6   1   2         72.22         70.36         2.77 o                         
   7   1   2         39.41         40.52         2.99 o                         
   8   1   2         25.45         23.08         3.94 o                         
   9   1   2         32.35         20.13         8.23 o                         
  10   1   2          6.53          1.16        11.70 o                         
 -10   2   2          4.65          6.16         8.03 o                         
  -9   2   2         70.10         86.47         7.58 o                         
  -8   2   2         62.67         62.64         5.01 o                         
  -7   2   2         14.18         10.57         2.29 o                         
  -6   2   2         16.25         13.08         1.91 o                         
  -5   2   2         79.55         81.54         2.43 o                         
  -4   2   2         13.67         16.27         1.16 o                         
  -3   2   2        885.68        956.24         8.13 o                         
  -2   2   2        433.17        437.77         4.61 o                         
  -1   2   2        234.85        220.27         4.00 o                         
   0   2   2       4243.46       3729.71        28.68 o                         
   1   2   2        235.34        220.02         3.10 o                         
   2   2   2        433.81        441.89         4.13 o                         
   3   2   2        886.13        949.22         8.05 o                         
   4   2   2         13.76         15.82         1.21 o                         
   5   2   2         79.72         79.78         2.43 o                         
   6   2   2         16.22         15.06         1.85 o                         
   7   2   2         14.19         10.11         2.39 o                         
   8   2   2         62.71         63.37         5.07 o                         
   9   2   2         69.82         82.68         7.00 o                         
  10   2   2          4.63         16.76         8.81 o                         
  -9   3   2         84.39         90.97        10.06 o                         
  -8   3   2         65.76         72.73         5.51 o                         
  -7   3   2         30.51         26.48         3.22 o                         
  -6   3   2        119.22        110.29         3.52 o                         
  -5   3   2         14.54         14.25         1.45 o                         
  -4   3   2        418.81        447.75         5.08 o                         
  -3   3   2       1471.56       1590.79        13.31 o                         
  -2   3   2        395.24        407.13         5.25 o                         
  -1   3   2        152.92        161.13         3.06 o                         
   0   3   2          0.00          0.34         0.68 o                         
   1   3   2        153.10        162.24         2.37 o                         
   2   3   2        396.53        411.04         3.72 o                         
   3   3   2       1471.40       1587.65        12.03 o                         
   4   3   2        419.27        444.62         5.00 o                         
   5   3   2         14.59         15.32         1.41 o                         
   6   3   2        119.26        112.64         4.12 o                         
   7   3   2         30.56         31.97         2.97 o                         
   8   3   2         65.51         67.67         5.70 o                         
   9   3   2         84.51         82.76         6.43 o                         
  -9   4   2        124.40        133.79        11.17 o                         
  -8   4   2        173.00        152.83         9.94 o                         
  -7   4   2         19.71         26.02         3.38 o                         
  -6   4   2        179.32        174.25         5.51 o                         
  -5   4   2        122.60        121.32         3.43 o                         
  -4   4   2         32.33         34.84         1.81 o                         
  -3   4   2         46.71         50.59         2.56 o                         
  -2   4   2       1339.60       1359.19        13.40 o                         
  -1   4   2        946.57       1054.84         9.01 o                         
   0   4   2         69.42         66.35         1.69 o                         
   1   4   2        946.97       1056.13         9.30 o                         
   2   4   2       1340.40       1362.67        12.59 o                         
   3   4   2         46.70         49.91         2.24 o                         
   4   4   2         32.11         29.63         1.41 o                         
   5   4   2        122.47        119.08         3.46 o                         
   6   4   2        178.79        174.62         4.57 o                         
   7   4   2         19.71         23.39         3.74 o                         
   8   4   2        172.92        164.76         8.14 o                         
   9   4   2        124.22        122.66        10.41 o                         
  -9   5   2         59.34         87.80        20.19 o                         
  -8   5   2        117.73         99.63        21.92 o                         
  -7   5   2        122.65        116.12         7.04 o                         
  -6   5   2         60.78         63.94         3.57 o                         
  -5   5   2         25.53         24.71         2.53 o                         
  -4   5   2         97.48        101.21         4.55 o                         
  -3   5   2        161.89        163.25         4.01 o                         
  -2   5   2        279.23        274.16         4.76 o                         
  -1   5   2         25.40         28.87         1.55 o                         
   0   5   2        464.03        472.12         5.61 o                         
   1   5   2         25.28         24.43         1.28 o                         
   2   5   2        279.09        279.45         4.63 o                         
   3   5   2        161.73        167.12         3.81 o                         
   4   5   2         97.45         90.64         3.46 o                         
   5   5   2         25.34         22.34         2.67 o                         
   6   5   2         60.64         59.46         3.44 o                         
   7   5   2        122.85        109.33         5.24 o                         
   8   5   2        117.96        114.99         7.94 o                         
   9   5   2         59.36         35.71        11.83 o                         
  -8   6   2          2.61         -4.74         8.61 o                         
  -7   6   2         45.89         42.51         7.46 o                         
  -6   6   2        150.23        149.41         9.43 o                         
  -5   6   2         60.20         62.63         4.79 o                         
  -4   6   2        179.21        170.95         5.82 o                         
  -3   6   2        216.62        210.62         5.34 o                         
  -2   6   2        207.65        202.52         6.03 o                         
  -1   6   2        166.26        152.72         2.97 o                         
   0   6   2         14.95         12.29         1.34 o                         
   1   6   2        166.64        155.50         2.76 o                         
   2   6   2        208.07        200.87         4.46 o                         
   3   6   2        216.72        210.67         5.33 o                         
   4   6   2        179.45        169.36         5.95 o                         
   5   6   2         60.28         65.70         4.72 o                         
   6   6   2        150.25        127.10         7.00 o                         
   7   6   2         45.93         62.70         9.82 o                         
   8   6   2          2.59         -0.70         8.59 o                         
  -7   7   2        132.73        112.39         8.92 o                         
  -6   7   2         37.49         45.87         8.38 o                         
  -5   7   2         92.39        112.96         7.96 o                         
  -4   7   2         66.79         56.07         5.48 o                         
  -3   7   2        331.65        324.23         8.09 o                         
  -2   7   2          5.48          8.56         2.63 o                         
  -1   7   2         44.71         36.25         2.80 o                         
   0   7   2         14.61         10.66         2.21 o                         
   1   7   2         44.74         43.01         3.04 o                         
   2   7   2          5.42          8.41         2.22 o                         
   3   7   2        332.33        327.09         7.14 o                         
   4   7   2         66.96         65.11         4.62 o                         
   5   7   2         92.35        100.68         9.65 o                         
   6   7   2         37.49         35.16         8.55 o                         
   7   7   2        132.92        111.85        11.52 o                         
  -7   8   2         36.45         33.65        17.60 o                         
  -6   8   2          5.29          9.20         6.32 o                         
  -5   8   2         26.14         16.64         9.14 o                         
  -4   8   2         55.43         56.42         6.11 o                         
  -3   8   2         20.97         29.09         4.32 o                         
  -2   8   2          8.04         11.49         3.14 o                         
  -1   8   2         15.80         24.64         5.03 o                         
   0   8   2          0.15          3.91         1.73 o                         
   1   8   2         15.71         21.37         4.63 o                         
   2   8   2          8.07          8.21         3.55 o                         
   3   8   2         20.89         17.77         4.06 o                         
   4   8   2         55.58         52.05         5.84 o                         
   5   8   2         26.27         29.41         5.30 o                         
   6   8   2          5.28          6.57         7.69 o                         
   7   8   2         36.39         57.98        11.35 o                         
  -5   9   2         65.43         61.09         8.92 o                         
  -4   9   2         20.35         20.49         6.43 o                         
  -3   9   2         19.95         24.93         5.26 o                         
  -2   9   2        104.84         98.52         7.74 o                         
  -1   9   2         42.73         34.88         4.83 o                         
   0   9   2          2.08          7.82         3.16 o                         
   1   9   2         42.90         42.58         4.70 o                         
   2   9   2        104.60        120.02        10.24 o                         
   3   9   2         19.97         15.14         5.37 o                         
   4   9   2         20.43         17.80         6.70 o                         
   5   9   2         65.24         57.40        10.39 o                         
  -4  10   2        129.01        119.80        16.87 o                         
  -3  10   2         47.65         18.33         7.15 o                         
  -2  10   2         86.38         88.33        10.10 o                         
  -1  10   2         77.94         81.84        16.58 o                         
   0  10   2        100.09         81.56        10.64 o                         
   1  10   2         78.21         54.86        10.12 o                         
   2  10   2         86.66         84.93        11.36 o                         
   3  10   2         47.65         57.29         7.35 o                         
   4  10   2        128.76        119.38        14.70 o                         
   1   0   3        636.00        600.73         5.56 o                         
   2   0   3        557.26        531.30         5.13 o                         
   3   0   3         54.06         46.76         1.34 o                         
   4   0   3         73.88         76.36         1.97 o                         
   5   0   3        311.20        298.47         4.24 o                         
   6   0   3         99.93        107.31         3.09 o                         
   7   0   3         27.19         27.08         2.88 o                         
   8   0   3         39.73         40.23         4.04 o                         
   9   0   3          2.80         -1.99         4.87 o                         
  10   0   3         22.98         21.01         8.36 o                         
 -10   1   3         55.82         64.74         8.57 o                         
  -9   1   3         21.35         24.82         6.04 o                         
  -8   1   3         17.20         11.45         3.58 o                         
  -7   1   3        372.88        357.64         6.56 o                         
  -6   1   3        176.00        176.45         3.68 o                         
  -5   1   3         23.07         22.61         1.72 o                         
  -4   1   3        318.70        350.29         4.71 o                         
  -3   1   3       1589.10       1641.93        15.57 o                         
  -2   1   3       3298.62       3149.39        23.49 o                         
  -1   1   3       3838.73       3499.64        25.45 o                         
   0   1   3       1284.39       1254.07         9.17 o                         
   1   1   3       3838.14       3499.72        26.79 o                         
   2   1   3       3298.24       3117.29        24.38 o                         
   3   1   3       1590.44       1615.57        12.59 o                         
   4   1   3        318.96        338.44         3.99 o                         
   5   1   3         23.05         22.73         1.50 o                         
   6   1   3        175.71        180.81         4.00 o                         
   7   1   3        372.78        374.23         7.12 o                         
   8   1   3         17.13         16.76         4.54 o                         
   9   1   3         21.43         30.08         5.80 o                         
  10   1   3         55.91         59.35         8.31 o                         
 -10   2   3         32.58         24.89         8.62 o                         
  -9   2   3         34.75         26.60         6.19 o                         
  -8   2   3         88.68         90.38         5.68 o                         
  -7   2   3        102.78        110.74         4.14 o                         
  -6   2   3          5.61          7.06         1.73 o                         
  -5   2   3         55.08         52.48         2.30 o                         
  -4   2   3        529.40        541.96         5.62 o                         
  -3   2   3         22.58         24.14         1.18 o                         
  -2   2   3        698.23        696.21         6.71 o                         
  -1   2   3       7416.45       6614.81        61.04 o                         
   0   2   3        285.03        286.11         3.25 o                         
   1   2   3       7415.92       6665.09        56.30 o                         
   2   2   3        698.71        702.28         5.68 o                         
   3   2   3         22.54         25.80         1.42 o                         
   4   2   3        529.00        534.40         5.55 o                         
   5   2   3         54.98         52.34         2.11 o                         
   6   2   3          5.54          3.21         1.60 o                         
   7   2   3        102.47        103.82         4.30 o                         
   8   2   3         88.36         87.80         5.76 o                         
   9   2   3         34.83         30.74         5.35 o                         
  10   2   3         32.64         43.84         9.43 o                         
  -9   3   3         72.03         73.70         7.76 o                         
  -8   3   3         24.84         35.03         5.38 o                         
  -7   3   3         68.91         72.23         5.40 o                         
  -6   3   3        118.77        129.17         3.55 o                         
  -5   3   3        166.92        172.23         3.35 o                         
  -4   3   3        367.07        380.26         4.98 o                         
  -3   3   3        400.75        414.50         5.08 o                         
  -2   3   3        412.63        427.66         5.48 o                         
  -1   3   3       2766.83       2720.98        22.00 o                         
   0   3   3        672.03        733.84         6.61 o                         
   1   3   3       2765.84       2693.78        18.68 o                         
   2   3   3        412.94        426.34         3.73 o                         
   3   3   3        401.02        409.96         4.17 o                         
   4   3   3        366.81        379.43         4.51 o                         
   5   3   3        166.18        168.38         3.22 o                         
   6   3   3        118.65        125.46         3.89 o                         
   7   3   3         68.87         74.54         3.83 o                         
   8   3   3         24.90         21.75         4.39 o                         
   9   3   3         72.03         77.12         6.31 o                         
  -9   4   3         65.31         60.70         8.98 o                         
  -8   4   3        221.22        212.80        10.85 o                         
  -7   4   3        110.10        111.01         4.91 o                         
  -6   4   3        115.43        123.79         8.99 o                         
  -5   4   3         88.66         91.87         4.19 o                         
  -4   4   3        178.76        165.73         3.38 o                         
  -3   4   3         80.25         72.97         2.95 o                         
  -2   4   3        529.34        518.28         6.69 o                         
  -1   4   3        227.74        238.31         3.38 o                         
   0   4   3         79.85         87.56         1.97 o                         
   1   4   3        227.64        235.84         3.22 o                         
   2   4   3        529.67        514.56         4.40 o                         
   3   4   3         80.33         77.22         1.55 o                         
   4   4   3        179.10        167.05         2.80 o                         
   5   4   3         88.38         92.20         2.91 o                         
   6   4   3        115.29        123.89         3.57 o                         
   7   4   3        110.02        120.63         7.61 o                         
   8   4   3        220.69        211.74         9.31 o                         
   9   4   3         65.54         50.16         8.99 o                         
  -9   5   3          3.12        -12.09        12.09 o                         
  -8   5   3         30.35         14.13         8.58 o                         
  -7   5   3         94.37        104.91         6.89 o                         
  -6   5   3        199.71        188.66         6.19 o                         
  -5   5   3         21.22         21.37         3.37 o                         
  -4   5   3        203.85        203.41         5.80 o                         
  -3   5   3        150.14        156.07         4.31 o                         
  -2   5   3        199.86        213.44         4.26 o                         
  -1   5   3       1167.21       1182.62        10.31 o                         
   0   5   3         67.06         78.50         2.17 o                         
   1   5   3       1166.88       1189.21        10.69 o                         
   2   5   3        199.82        208.57         4.00 o                         
   3   5   3        149.38        156.06         3.53 o                         
   4   5   3        204.08        198.01         4.45 o                         
   5   5   3         21.24         21.07         2.09 o                         
   6   5   3        199.76        198.57         6.89 o                         
   7   5   3         94.44        122.77         8.07 o                         
   8   5   3         30.41         18.75         6.14 o                         
   9   5   3          3.15         -6.54        11.45 o                         
  -8   6   3          0.94         22.59         9.51 o                         
  -7   6   3         29.60         35.27         7.45 o                         
  -6   6   3        146.04        152.85         9.80 o                         
  -5   6   3         27.27         16.92         4.23 o                         
  -4   6   3         59.79         62.88         4.23 o                         
  -3   6   3        302.95        314.78         6.44 o                         
  -2   6   3        126.71        123.01         4.17 o                         
  -1   6   3         35.80         35.36         2.31 o                         
   0   6   3          4.66          4.65         1.34 o                         
   1   6   3         35.88         33.55         1.67 o                         
   2   6   3        126.73        124.33         3.79 o                         
   3   6   3        302.88        308.18         6.31 o                         
   4   6   3         59.46         57.30         3.96 o                         
   5   6   3         27.22         32.03         3.41 o                         
   6   6   3        145.94        145.32         6.48 o                         
   7   6   3         29.65         33.76         6.34 o                         
   8   6   3          0.96         -7.42        10.31 o                         
  -7   7   3        111.32         97.53        15.42 o                         
  -6   7   3          7.61          8.22         5.64 o                         
  -5   7   3         54.12         56.07         5.91 o                         
  -4   7   3        130.42        130.60         7.10 o                         
  -3   7   3        248.61        230.29         8.68 o                         
  -2   7   3        159.95        150.93         5.67 o                         
  -1   7   3        440.40        405.78         7.00 o                         
   0   7   3         45.84         48.90         2.57 o                         
   1   7   3        439.87        402.14         5.56 o                         
   2   7   3        159.91        157.36         4.91 o                         
   3   7   3        248.43        246.16         7.01 o                         
   4   7   3        130.37        137.78         6.75 o                         
   5   7   3         54.19         48.82         5.83 o                         
   6   7   3          7.73          6.30         6.35 o                         
   7   7   3        111.35         97.93        11.04 o                         
  -6   8   3         10.79          8.44         6.55 o                         
  -5   8   3         36.93         39.50         8.31 o                         
  -4   8   3         77.60         70.68         7.32 o                         
  -3   8   3         66.95         60.55         6.25 o                         
  -2   8   3        193.85        202.94        13.69 o                         
  -1   8   3        143.35        136.63         6.94 o                         
   0   8   3         52.58         48.22         2.77 o                         
   1   8   3        143.50        135.26         5.34 o                         
   2   8   3        194.09        201.30         7.00 o                         
   3   8   3         67.06         68.02         9.37 o                         
   4   8   3         77.70         82.32         8.49 o                         
   5   8   3         36.96         45.74         5.52 o                         
   6   8   3         10.66         13.16        11.47 o                         
  -5   9   3         29.25         25.93        12.72 o                         
  -4   9   3         25.18         22.86         5.76 o                         
  -3   9   3          8.37         10.14         4.88 o                         
  -2   9   3         55.71         56.19         6.29 o                         
  -1   9   3         40.34         45.84         4.79 o                         
   0   9   3        106.16         95.94         5.59 o                         
   1   9   3         40.45         39.83         5.38 o                         
   2   9   3         55.85         61.37         6.40 o                         
   3   9   3          8.38         15.34         5.86 o                         
   4   9   3         25.20         26.34         5.75 o                         
   5   9   3         29.32         33.00         9.77 o                         
  -4  10   3          0.92         -4.67         8.74 o                         
  -3  10   3         20.76         14.51         6.90 o                         
  -2  10   3         15.82         21.37         8.14 o                         
  -1  10   3         30.49         32.89         8.95 o                         
   0  10   3         76.46         90.56        15.24 o                         
   1  10   3         30.51         35.80         8.63 o                         
   2  10   3         15.86         29.33         6.79 o                         
   3  10   3         20.80         25.04         6.23 o                         
   4  10   3          0.91        -12.67        21.85 o                         
   0   0   4       1509.01       1504.26        15.57 o                         
   1   0   4       1707.69       1600.02        12.93 o                         
   2   0   4       8340.95       7757.35        70.33 o                         
   3   0   4       3365.90       3407.44        25.62 o                         
   4   0   4        405.16        408.11         4.62 o                         
   5   0   4         69.29         65.53         2.24 o                         
   6   0   4          5.04          4.35         1.53 o                         
   7   0   4        579.99        587.60         8.96 o                         
   8   0   4          5.18         -0.05         3.66 o                         
   9   0   4         15.89         18.96         6.18 o                         
  10   0   4          9.95         13.29         7.82 o                         
 -10   1   4         72.46         80.29         8.86 o                         
  -9   1   4          5.36          5.90         5.88 o                         
  -8   1   4          0.00         -2.22         3.61 o                         
  -7   1   4         57.50         58.89         3.67 o                         
  -6   1   4        571.02        565.31         7.22 o                         
  -5   1   4        709.62        754.93         8.13 o                         
  -4   1   4       1198.89       1186.46        10.97 o                         
  -3   1   4         74.25         83.00         2.30 o                         
  -2   1   4         87.83         88.80         1.80 o                         
  -1   1   4       1300.53       1317.27        10.96 o                         
   0   1   4        363.93        343.45         3.25 o                         
   1   1   4       1300.26       1323.08        10.90 o                         
   2   1   4         88.34         86.32         1.83 o                         
   3   1   4         74.47         82.11         1.85 o                         
   4   1   4       1199.72       1180.73         9.41 o                         
   5   1   4        709.86        745.98         7.47 o                         
   6   1   4        571.51        573.84         7.34 o                         
   7   1   4         57.37         63.47         3.56 o                         
   8   1   4          0.00         -2.02         4.47 o                         
   9   1   4          5.32         10.01         5.16 o                         
  10   1   4         72.60         77.22         8.62 o                         
 -10   2   4         21.80         27.52         9.91 o                         
  -9   2   4          7.16         19.75         7.30 o                         
  -8   2   4         47.57         52.17         4.64 o                         
  -7   2   4        174.48        180.20         4.96 o                         
  -6   2   4         84.89         82.33         3.26 o                         
  -5   2   4         31.93         33.91         2.12 o                         
  -4   2   4        208.28        230.97         3.66 o                         
  -3   2   4        181.50        185.30         2.95 o                         
  -2   2   4        913.44        905.09         8.03 o                         
  -1   2   4       2808.86       2775.17        23.15 o                         
   0   2   4        124.91        114.04         2.77 o                         
   1   2   4       2809.29       2757.38        17.69 o                         
   2   2   4        912.80        907.00         7.93 o                         
   3   2   4        181.13        188.05         2.89 o                         
   4   2   4        208.31        224.33         3.53 o                         
   5   2   4         31.95         35.45         1.94 o                         
   6   2   4         84.87         72.54         3.37 o                         
   7   2   4        174.56        174.17         4.75 o                         
   8   2   4         47.50         43.80         4.66 o                         
   9   2   4          7.19         15.14         5.26 o                         
  10   2   4         21.84         11.40        10.98 o                         
  -9   3   4         10.11         14.60         6.57 o                         
  -8   3   4         63.81         66.93         6.13 o                         
  -7   3   4        134.75        131.69         5.64 o                         
  -6   3   4         25.76         27.14         2.35 o                         
  -5   3   4        437.01        449.60         6.06 o                         
  -4   3   4        106.04         97.71         2.99 o                         
  -3   3   4        145.60        143.87         2.81 o                         
  -2   3   4        347.30        341.83         4.83 o                         
  -1   3   4        211.78        212.63         3.72 o                         
   0   3   4        417.14        457.68         4.75 o                         
   1   3   4        212.00        213.95         2.47 o                         
   2   3   4        348.05        342.15         3.28 o                         
   3   3   4        145.59        138.95         2.36 o                         
   4   3   4        106.20         97.42         2.54 o                         
   5   3   4        436.52        441.13         5.89 o                         
   6   3   4         25.70         25.14         2.65 o                         
   7   3   4        134.65        138.20         5.24 o                         
   8   3   4         63.58         64.12         5.21 o                         
   9   3   4         10.22          7.44         6.64 o                         
  -9   4   4        185.59        207.02        15.01 o                         
  -8   4   4         56.23         67.30         7.36 o                         
  -7   4   4        172.07        174.34         6.28 o                         
  -6   4   4         17.55         18.62         2.54 o                         
  -5   4   4         80.68         87.18         3.39 o                         
  -4   4   4        180.77        183.44         3.86 o                         
  -3   4   4        685.89        743.39         9.57 o                         
  -2   4   4        532.78        506.33         6.70 o                         
  -1   4   4        282.02        248.61         3.89 o                         
   0   4   4          0.02          0.30         0.96 o                         
   1   4   4        282.16        251.17         3.29 o                         
   2   4   4        533.36        509.23         4.49 o                         
   3   4   4        686.35        728.14         6.90 o                         
   4   4   4        180.73        189.88         3.04 o                         
   5   4   4         80.43         89.82         3.05 o                         
   6   4   4         17.62         15.26         2.52 o                         
   7   4   4        172.38        188.86         5.89 o                         
   8   4   4         56.20         56.58         5.28 o                         
   9   4   4        185.50        173.43        11.30 o                         
  -9   5   4         22.68         25.88        18.07 o                         
  -8   5   4         60.57         61.25        11.46 o                         
  -7   5   4        122.10        117.74         8.26 o                         
  -6   5   4        200.95        178.73         5.39 o                         
  -5   5   4        104.28        112.66         6.15 o                         
  -4   5   4        202.87        198.04         6.63 o                         
  -3   5   4         76.40         67.61         3.43 o                         
  -2   5   4        389.13        384.19         6.14 o                         
  -1   5   4        729.09        706.79         7.61 o                         
   0   5   4        938.09        965.13         9.14 o                         
   1   5   4        728.45        704.09         6.96 o                         
   2   5   4        389.11        373.04         3.81 o                         
   3   5   4         76.39         66.97         2.85 o                         
   4   5   4        203.18        194.03         3.10 o                         
   5   5   4        104.20        105.29         4.80 o                         
   6   5   4        201.13        194.93         5.79 o                         
   7   5   4        122.32        130.50         6.71 o                         
   8   5   4         60.53         76.39         7.93 o                         
   9   5   4         22.71         31.32        17.24 o                         
  -8   6   4         71.77         65.12        10.58 o                         
  -7   6   4         48.00         60.06         7.76 o                         
  -6   6   4         58.68         56.90         6.52 o                         
  -5   6   4         97.99         85.84         7.64 o                         
  -4   6   4         32.01         29.93         4.75 o                         
  -3   6   4        327.26        321.52         6.60 o                         
  -2   6   4        277.78        260.66         5.69 o                         
  -1   6   4        315.29        301.15         4.90 o                         
   0   6   4        310.95        298.96         4.46 o                         
   1   6   4        314.99        292.64         4.27 o                         
   2   6   4        277.92        265.94         5.38 o                         
   3   6   4        327.39        313.27         6.32 o                         
   4   6   4         32.12         27.66         2.96 o                         
   5   6   4         98.22        103.10         4.72 o                         
   6   6   4         58.53         64.48         5.07 o                         
   7   6   4         47.75         53.91         7.00 o                         
   8   6   4         71.80         70.84         8.86 o                         
  -7   7   4         22.77         16.03         8.05 o                         
  -6   7   4         14.85         10.68         5.55 o                         
  -5   7   4        272.00        249.88        10.94 o                         
  -4   7   4         84.10         91.44         6.37 o                         
  -3   7   4        397.12        381.68        11.41 o                         
  -2   7   4        241.56        231.52         6.46 o                         
  -1   7   4        115.98        105.97         4.76 o                         
   0   7   4          8.02          8.68         1.90 o                         
   1   7   4        115.94        106.92         3.21 o                         
   2   7   4        241.57        233.69         5.87 o                         
   3   7   4        396.64        396.67         8.68 o                         
   4   7   4         83.88         86.61         5.20 o                         
   5   7   4        272.28        266.11         8.97 o                         
   6   7   4         14.81         17.00         7.89 o                         
   7   7   4         22.75         23.21         9.83 o                         
  -6   8   4         92.78         98.29        13.58 o                         
  -5   8   4         41.63         46.22         7.68 o                         
  -4   8   4         55.00         46.78         8.23 o                         
  -3   8   4         50.34         44.70         4.96 o                         
  -2   8   4         80.64         96.62         7.76 o                         
  -1   8   4         39.95         41.80         4.39 o                         
   0   8   4         62.92         55.40         3.27 o                         
   1   8   4         39.86         48.01         2.36 o                         
   2   8   4         80.93         96.14         7.00 o                         
   3   8   4         50.27         47.24         5.13 o                         
   4   8   4         55.15         52.18         5.13 o                         
   5   8   4         41.57         45.36         7.16 o                         
   6   8   4         92.86        107.06        11.59 o                         
  -5   9   4         85.46         76.98         9.80 o                         
  -4   9   4         48.57         52.77         7.06 o                         
  -3   9   4          6.75         11.55         8.73 o                         
  -2   9   4         29.24         37.78         5.87 o                         
  -1   9   4         57.43         69.10         7.26 o                         
   0   9   4        117.36        103.25         6.51 o                         
   1   9   4         57.53         85.02         9.86 o                         
   2   9   4         29.07         38.28         5.18 o                         
   3   9   4          6.72         29.20        11.30 o                         
   4   9   4         48.60         58.54         7.36 o                         
   5   9   4         85.64        103.40        13.28 o                         
  -3  10   4          1.56         14.72         7.12 o                         
  -2  10   4        125.68        162.31        13.85 o                         
  -1  10   4         17.56         19.45        10.98 o                         
   0  10   4        127.51        167.55        13.47 o                         
   1  10   4         17.64         31.91         7.93 o                         
   2  10   4        125.64        185.55        19.14 o                         
   3  10   4          1.55         10.98         7.71 o                         
   1   0   5       1882.03       1936.69        18.73 o                         
   2   0   5        817.06        838.17         7.50 o                         
   3   0   5        579.71        597.34         6.46 o                         
   4   0   5       1923.41       1953.09        15.38 o                         
   5   0   5          0.17          5.11         1.20 o                         
   6   0   5         29.15         30.83         2.00 o                         
   7   0   5         80.17         85.96         4.25 o                         
   8   0   5         22.75         21.60         4.61 o                         
   9   0   5          0.15          5.72         6.26 o                         
  10   0   5          0.14         -8.79        11.88 o                         
 -10   1   5          2.13         11.23         7.99 o                         
  -9   1   5          2.83         -5.55         5.97 o                         
  -8   1   5         20.44         22.29         3.88 o                         
  -7   1   5         17.52         14.64         3.01 o                         
  -6   1   5        311.92        297.77         5.09 o                         
  -5   1   5       1323.50       1365.22        13.74 o                         
  -4   1   5       1599.28       1687.70        15.78 o                         
  -3   1   5        708.69        746.03         7.87 o                         
  -2   1   5        604.69        620.14         7.67 o                         
  -1   1   5       2748.59       2603.06        20.55 o                         
   0   1   5         24.72         25.07         1.63 o                         
   1   1   5       2746.40       2582.24        19.50 o                         
   2   1   5        604.62        623.83         5.93 o                         
   3   1   5        708.21        728.84         6.44 o                         
   4   1   5       1599.39       1669.06        13.18 o                         
   5   1   5       1322.74       1372.50        11.51 o                         
   6   1   5        311.87        295.70         4.98 o                         
   7   1   5         17.40         12.38         2.64 o                         
   8   1   5         20.37         19.11         4.16 o                         
   9   1   5          2.86          4.87         5.67 o                         
  10   1   5          2.10         11.00         8.97 o                         
  -9   2   5         26.83         44.14         6.98 o                         
  -8   2   5         10.31         12.26         4.68 o                         
  -7   2   5         36.31         39.17         3.78 o                         
  -6   2   5        420.70        413.57         6.93 o                         
  -5   2   5        341.03        328.42         5.40 o                         
  -4   2   5        656.83        680.13         7.50 o                         
  -3   2   5        434.68        472.89         5.39 o                         
  -2   2   5        440.85        454.62         5.47 o                         
  -1   2   5        117.10        115.88         2.27 o                         
   0   2   5        259.52        280.35         3.47 o                         
   1   2   5        116.42        114.42         1.77 o                         
   2   2   5        440.10        456.74         4.81 o                         
   3   2   5        434.84        476.47         5.20 o                         
   4   2   5        656.94        670.39         7.07 o                         
   5   2   5        340.93        330.48         4.57 o                         
   6   2   5        420.47        405.34         6.68 o                         
   7   2   5         36.32         35.71         3.22 o                         
   8   2   5         10.41         10.32         4.04 o                         
   9   2   5         26.85         26.79         6.10 o                         
  -9   3   5        122.71        116.83         8.73 o                         
  -8   3   5          9.56         11.94         5.00 o                         
  -7   3   5         75.96         75.55         4.91 o                         
  -6   3   5        241.24        233.85         5.48 o                         
  -5   3   5         15.91         14.16         1.83 o                         
  -4   3   5         53.37         46.74         2.24 o                         
  -3   3   5        575.42        591.59         6.45 o                         
  -2   3   5        957.75        995.37        10.91 o                         
  -1   3   5        908.13        936.22         9.43 o                         
   0   3   5        487.96        529.19         5.35 o                         
   1   3   5        908.78        939.47         7.39 o                         
   2   3   5        956.77        978.08         8.75 o                         
   3   3   5        575.81        585.49         6.22 o                         
   4   3   5         53.31         46.59         2.03 o                         
   5   3   5         15.92         12.75         1.81 o                         
   6   3   5        240.93        232.54         5.51 o                         
   7   3   5         76.08         71.40         3.97 o                         
   8   3   5          9.58         16.73         4.43 o                         
   9   3   5        122.61        133.11         9.93 o                         
  -9   4   5          3.25          6.86        12.12 o                         
  -8   4   5          5.38          9.68         5.68 o                         
  -7   4   5         11.57          4.46         3.39 o                         
  -6   4   5         19.04         25.48         3.27 o                         
  -5   4   5         22.29         23.69         2.21 o                         
  -4   4   5         58.15         64.76         2.73 o                         
  -3   4   5        311.13        312.66         5.76 o                         
  -2   4   5        585.50        608.34         8.11 o                         
  -1   4   5        148.92        154.58         3.41 o                         
   0   4   5        297.07        268.72         3.57 o                         
   1   4   5        148.47        156.65         2.45 o                         
   2   4   5        586.19        607.97         5.46 o                         
   3   4   5        311.41        318.95         3.83 o                         
   4   4   5         58.11         60.71         2.61 o                         
   5   4   5         22.20         24.45         2.80 o                         
   6   4   5         19.01         25.38         2.84 o                         
   7   4   5         11.56         12.46         3.14 o                         
   8   4   5          5.47          4.64         4.51 o                         
   9   4   5          3.25         -7.81         7.81 o                         
  -8   5   5         64.02         66.11        10.14 o                         
  -7   5   5         31.04         28.11         4.81 o                         
  -6   5   5        152.13        145.73         5.39 o                         
  -5   5   5         77.44         71.46         5.97 o                         
  -4   5   5        296.24        299.76         7.60 o                         
  -3   5   5         42.48         44.30         2.81 o                         
  -2   5   5         39.40         47.49         2.92 o                         
  -1   5   5          6.08          9.92         1.43 o                         
   0   5   5        111.61        110.97         2.70 o                         
   1   5   5          6.09         10.32         1.35 o                         
   2   5   5         39.48         43.32         1.95 o                         
   3   5   5         42.57         42.58         1.57 o                         
   4   5   5        295.61        302.16         3.95 o                         
   5   5   5         77.29         78.36         4.52 o                         
   6   5   5        151.99        145.61         5.11 o                         
   7   5   5         30.99         33.43         4.54 o                         
   8   5   5         64.00         61.84         7.29 o                         
  -8   6   5          2.74          0.97         9.34 o                         
  -7   6   5         42.04         42.76        14.61 o                         
  -6   6   5         13.14         17.67         8.86 o                         
  -5   6   5         19.09         14.50         4.27 o                         
  -4   6   5         65.22         66.51         6.10 o                         
  -3   6   5        110.18        111.84         4.81 o                         
  -2   6   5        365.69        364.92         6.85 o                         
  -1   6   5        577.25        555.54         7.20 o                         
   0   6   5          2.40          4.50         1.39 o                         
   1   6   5        577.14        550.07         6.81 o                         
   2   6   5        365.83        364.27         4.24 o                         
   3   6   5        109.60        114.39         4.32 o                         
   4   6   5         65.15         67.22         4.84 o                         
   5   6   5         19.09         25.87         4.10 o                         
   6   6   5         13.05         22.29         9.56 o                         
   7   6   5         42.14         50.17         6.96 o                         
   8   6   5          2.74          4.68         9.40 o                         
  -7   7   5         22.28         27.94         8.95 o                         
  -6   7   5         11.90         -0.25         7.76 o                         
  -5   7   5         36.10         26.44         5.12 o                         
  -4   7   5         29.70         28.73         8.60 o                         
  -3   7   5        119.18        112.80         6.31 o                         
  -2   7   5        679.31        658.33        11.22 o                         
  -1   7   5        404.99        377.24         7.23 o                         
   0   7   5        276.00        256.40         4.95 o                         
   1   7   5        405.32        373.41         5.61 o                         
   2   7   5        679.84        677.77        11.48 o                         
   3   7   5        119.01        117.53         5.60 o                         
   4   7   5         29.73         27.17         3.91 o                         
   5   7   5         36.13         39.94         4.53 o                         
   6   7   5         11.98         15.08         8.40 o                         
   7   7   5         22.37         27.43         8.23 o                         
  -6   8   5        138.28        134.63        10.41 o                         
  -5   8   5        193.17        213.94        11.82 o                         
  -4   8   5         16.45         15.21         7.13 o                         
  -3   8   5        114.51        123.77         7.82 o                         
  -2   8   5        267.50        264.25         7.87 o                         
  -1   8   5         30.45         34.74         4.48 o                         
   0   8   5        223.83        189.24         4.98 o                         
   1   8   5         30.68         33.28         2.67 o                         
   2   8   5        267.88        272.35         7.65 o                         
   3   8   5        114.79        132.99         9.11 o                         
   4   8   5         16.42         26.35         4.95 o                         
   5   8   5        193.22        209.65        11.97 o                         
   6   8   5        138.19        136.10        10.67 o                         
  -5   9   5         49.40         77.79        10.58 o                         
  -4   9   5         57.60         49.99         6.91 o                         
  -3   9   5          2.78          5.51         6.56 o                         
  -2   9   5        113.09         88.43         9.28 o                         
  -1   9   5         13.81         18.12         4.88 o                         
   0   9   5          1.69         -3.52         3.52 o                         
   1   9   5         13.84         34.80         9.55 o                         
   2   9   5        113.20        114.09        11.88 o                         
   3   9   5          2.76         15.41         4.98 o                         
   4   9   5         57.52         53.49         9.01 o                         
   5   9   5         49.42         60.34         9.98 o                         
  -3  10   5         43.22         30.84         7.97 o                         
  -2  10   5         30.85         27.46         8.56 o                         
  -1  10   5          3.29          8.59         7.69 o                         
   0  10   5          4.48         12.51         7.68 o                         
   1  10   5          3.31         18.19        10.16 o                         
   2  10   5         31.04         35.81        10.69 o                         
   3  10   5         43.15         38.75         9.30 o                         
   0   0   6       7029.46       6564.17        64.08 o                         
   1   0   6        537.49        532.71         5.72 o                         
   2   0   6        302.99        316.44         3.85 o                         
   3   0   6         25.16         35.87         1.98 o                         
   4   0   6       3342.74       3497.47        27.16 o                         
   5   0   6        169.81        153.23         3.23 o                         
   6   0   6        749.07        725.16        10.73 o                         
   7   0   6         73.70         72.99         4.40 o                         
   8   0   6          4.21         -0.15         3.65 o                         
   9   0   6         23.41         28.01         6.38 o                         
  10   0   6          4.19         -8.20         9.05 o                         
  -9   1   6        123.76        111.44         8.79 o                         
  -8   1   6          8.76          3.77         4.65 o                         
  -7   1   6        152.12        139.10         6.28 o                         
  -6   1   6        550.04        538.52         7.65 o                         
  -5   1   6        363.65        369.50         5.66 o                         
  -4   1   6         81.71         82.69         2.67 o                         
  -3   1   6        332.87        384.20         5.45 o                         
  -2   1   6        949.56       1013.24        11.35 o                         
  -1   1   6        768.56        787.80         8.75 o                         
   0   1   6        102.41        103.39         1.88 o                         
   1   1   6        769.12        780.68         7.05 o                         
   2   1   6        948.48       1032.15         9.53 o                         
   3   1   6        332.06        375.57         4.89 o                         
   4   1   6         81.56         83.32         2.11 o                         
   5   1   6        363.83        360.15         4.76 o                         
   6   1   6        550.47        539.58         8.14 o                         
   7   1   6        152.67        155.86         5.45 o                         
   8   1   6          8.75          8.63         3.95 o                         
   9   1   6        124.00        128.44         8.54 o                         
  -9   2   6         69.66         72.18         7.29 o                         
  -8   2   6         19.30         17.78         5.24 o                         
  -7   2   6         81.44         85.50         6.18 o                         
  -6   2   6        144.16        148.30         4.58 o                         
  -5   2   6         82.90         80.72         3.31 o                         
  -4   2   6        310.52        359.96         5.41 o                         
  -3   2   6        165.16        167.90         3.17 o                         
  -2   2   6        154.96        146.17         3.32 o                         
  -1   2   6         78.60         84.23         2.30 o                         
   0   2   6          5.08          7.27         0.81 o                         
   1   2   6         78.62         80.94         1.60 o                         
   2   2   6        154.90        149.25         2.59 o                         
   3   2   6        165.07        177.89         3.02 o                         
   4   2   6        310.07        345.89         4.37 o                         
   5   2   6         82.87         75.77         2.59 o                         
   6   2   6        144.26        136.88         4.21 o                         
   7   2   6         81.53         87.57         4.77 o                         
   8   2   6         19.27         29.42         5.42 o                         
   9   2   6         69.85         64.83         6.52 o                         
  -9   3   6         25.84         25.16         6.98 o                         
  -8   3   6         70.41         65.56         6.37 o                         
  -7   3   6         33.22         30.03         3.85 o                         
  -6   3   6        347.62        350.00         6.92 o                         
  -5   3   6         78.94         77.60         3.42 o                         
  -4   3   6         56.26         55.92         2.44 o                         
  -3   3   6        181.67        175.34         3.71 o                         
  -2   3   6       1021.58       1111.57        11.10 o                         
  -1   3   6        466.89        502.85         6.04 o                         
   0   3   6         55.85         58.41         2.17 o                         
   1   3   6        466.42        503.02         4.75 o                         
   2   3   6       1020.56       1096.21         8.25 o                         
   3   3   6        181.74        175.02         3.19 o                         
   4   3   6         56.16         57.58         2.24 o                         
   5   3   6         78.61         76.63         3.48 o                         
   6   3   6        347.49        341.60         7.32 o                         
   7   3   6         33.19         34.48         3.78 o                         
   8   3   6         70.31         78.03         5.95 o                         
   9   3   6         25.86         22.94         6.46 o                         
  -9   4   6         18.88          8.96        10.91 o                         
  -8   4   6          9.25         13.38         5.90 o                         
  -7   4   6          0.17          1.12         3.95 o                         
  -6   4   6         48.04         49.13         3.61 o                         
  -5   4   6        264.10        259.30         5.26 o                         
  -4   4   6        421.81        432.20         5.98 o                         
  -3   4   6        165.05        166.93         4.41 o                         
  -2   4   6        619.21        604.29         7.55 o                         
  -1   4   6        460.24        481.68         6.34 o                         
   0   4   6        192.60        220.10         3.30 o                         
   1   4   6        460.49        485.06         4.82 o                         
   2   4   6        618.85        596.14         5.36 o                         
   3   4   6        164.87        171.61         2.54 o                         
   4   4   6        421.03        420.33         5.76 o                         
   5   4   6        264.16        262.76         5.75 o                         
   6   4   6         48.24         50.16         3.60 o                         
   7   4   6          0.17          6.04         3.66 o                         
   8   4   6          9.19         13.91         5.11 o                         
   9   4   6         18.94         11.44         8.71 o                         
  -8   5   6         46.10         54.36         9.30 o                         
  -7   5   6         11.91         10.07         4.96 o                         
  -6   5   6        179.28        170.02         6.17 o                         
  -5   5   6        116.15        114.89         8.07 o                         
  -4   5   6        606.87        595.11        11.03 o                         
  -3   5   6        269.56        278.62         6.09 o                         
  -2   5   6         43.56         48.69         2.71 o                         
  -1   5   6        342.27        331.89         5.47 o                         
   0   5   6        436.47        418.94         5.16 o                         
   1   5   6        342.19        337.60         4.25 o                         
   2   5   6         43.74         44.85         1.81 o                         
   3   5   6        269.35        280.74         3.75 o                         
   4   5   6        606.74        599.00         6.73 o                         
   5   5   6        116.04        109.48         4.52 o                         
   6   5   6        179.66        169.45         7.08 o                         
   7   5   6         12.07         10.74         5.25 o                         
   8   5   6         46.10         49.57         8.45 o                         
  -8   6   6          4.26         -5.38         9.52 o                         
  -7   6   6          0.46         -6.74         6.74 o                         
  -6   6   6         44.06         53.07         7.03 o                         
  -5   6   6         22.30         23.03         4.33 o                         
  -4   6   6        251.79        244.80         8.70 o                         
  -3   6   6        199.23        193.80         6.71 o                         
  -2   6   6         86.86         82.71         4.56 o                         
  -1   6   6        444.94        436.18         7.26 o                         
   0   6   6        202.53        218.19         4.30 o                         
   1   6   6        444.64        436.10         6.03 o                         
   2   6   6         87.03         84.46         2.54 o                         
   3   6   6        199.67        196.81         3.69 o                         
   4   6   6        252.36        245.93         6.10 o                         
   5   6   6         22.30         22.99         4.40 o                         
   6   6   6         43.81         51.04         6.01 o                         
   7   6   6          0.45          5.97         6.01 o                         
   8   6   6          4.27          9.69         7.81 o                         
  -7   7   6         38.50         -1.31        14.00 o                         
  -6   7   6         64.09         62.94        11.12 o                         
  -5   7   6         18.28         16.67         8.50 o                         
  -4   7   6         39.15         39.28         7.82 o                         
  -3   7   6         22.77         20.89         3.98 o                         
  -2   7   6        109.73        105.46         5.03 o                         
  -1   7   6         22.84         22.27         3.17 o                         
   0   7   6         79.71         81.41         4.48 o                         
   1   7   6         22.88         26.75         2.49 o                         
   2   7   6        109.74        111.38         2.68 o                         
   3   7   6         22.84         30.12         3.36 o                         
   4   7   6         39.39         38.39         4.22 o                         
   5   7   6         18.35         20.18         5.31 o                         
   6   7   6         64.08         80.44         8.91 o                         
   7   7   6         38.46         34.11         8.99 o                         
  -6   8   6         64.23         51.75         8.56 o                         
  -5   8   6         34.12         17.67         8.61 o                         
  -4   8   6         59.70         59.23         6.26 o                         
  -3   8   6         50.63         53.12         7.10 o                         
  -2   8   6         75.00         73.86         6.78 o                         
  -1   8   6         11.53         16.51         3.24 o                         
   0   8   6         58.35         49.30         3.34 o                         
   1   8   6         11.65          8.35         2.11 o                         
   2   8   6         75.03         80.91         5.18 o                         
   3   8   6         50.83         67.46         5.59 o                         
   4   8   6         59.78         70.79        10.34 o                         
   5   8   6         34.17         43.39         7.08 o                         
   6   8   6         64.26         66.45         8.49 o                         
  -5   9   6        142.43        159.15        14.83 o                         
  -4   9   6         24.06         30.62         6.81 o                         
  -3   9   6          2.29         -4.16         9.24 o                         
  -2   9   6          2.37         -3.56         6.07 o                         
  -1   9   6         37.35         38.78         5.59 o                         
   0   9   6         55.17         57.12         5.05 o                         
   1   9   6         37.38         35.37         5.57 o                         
   2   9   6          2.43          3.22         5.11 o                         
   3   9   6          2.28         23.50         5.88 o                         
   4   9   6         24.09         48.43         7.22 o                         
   5   9   6        142.74        194.26        15.63 o                         
  -3  10   6         19.37         25.46         7.47 o                         
  -2  10   6         27.25         24.09         8.48 o                         
  -1  10   6         52.71         60.17         9.23 o                         
   0  10   6        258.71        276.62        19.76 o                         
   1  10   6         52.82        151.57        24.64 o                         
   2  10   6         27.22        162.96        18.48 o                         
   3  10   6         19.40         53.81        13.73 o                         
   1   0   7        169.88        155.00         2.89 o                         
   2   0   7        240.53        244.68         3.74 o                         
   3   0   7        268.94        314.80         4.03 o                         
   4   0   7        690.40        713.08         6.95 o                         
   5   0   7          0.04          0.44         1.31 o                         
   6   0   7        587.68        591.53         9.10 o                         
   7   0   7          6.37         18.92         2.55 o                         
   8   0   7         17.02         19.18         4.00 o                         
   9   0   7          5.32          3.86         6.32 o                         
  -9   1   7         31.15         23.87         7.28 o                         
  -8   1   7         38.82         37.31         5.34 o                         
  -7   1   7        117.99        122.92         5.78 o                         
  -6   1   7         16.80         15.50         2.41 o                         
  -5   1   7        157.86        163.01         3.95 o                         
  -4   1   7          3.16          0.01         1.55 o                         
  -3   1   7        585.49        600.07         7.59 o                         
  -2   1   7        248.18        270.06         3.84 o                         
  -1   1   7       1108.53       1161.68        10.88 o                         
   0   1   7        688.91        697.20         6.64 o                         
   1   1   7       1108.24       1149.93         9.16 o                         
   2   1   7        248.30        267.72         3.44 o                         
   3   1   7        584.21        602.09         6.45 o                         
   4   1   7          3.18          3.03         0.98 o                         
   5   1   7        157.93        160.65         3.17 o                         
   6   1   7         16.66         17.57         2.20 o                         
   7   1   7        117.74        117.53         5.00 o                         
   8   1   7         39.01         36.22         4.23 o                         
   9   1   7         31.12         35.42         6.92 o                         
  -9   2   7        211.71        195.92        11.26 o                         
  -8   2   7        239.28        250.10        10.52 o                         
  -7   2   7        110.33        114.76         5.53 o                         
  -6   2   7        328.72        319.94         6.72 o                         
  -5   2   7         24.02         25.98         2.44 o                         
  -4   2   7         10.99         10.01         1.74 o                         
  -3   2   7        771.22        794.80         9.46 o                         
  -2   2   7         77.89         93.48         2.62 o                         
  -1   2   7        847.63        890.65         8.43 o                         
   0   2   7       1793.18       1840.23        14.12 o                         
   1   2   7        846.60        877.91         9.38 o                         
   2   2   7         77.59         93.50         2.23 o                         
   3   2   7        771.23        802.87         7.92 o                         
   4   2   7         11.03         10.38         1.35 o                         
   5   2   7         24.02         22.43         1.80 o                         
   6   2   7        328.53        311.28         5.70 o                         
   7   2   7        110.70        105.99         5.12 o                         
   8   2   7        238.91        251.86        10.69 o                         
   9   2   7        211.34        202.86        16.45 o                         
  -9   3   7         13.43          0.67         6.71 o                         
  -8   3   7         37.60         37.81         6.21 o                         
  -7   3   7         13.44         17.85         3.71 o                         
  -6   3   7         82.80         87.96         4.84 o                         
  -5   3   7        721.93        696.93         9.67 o                         
  -4   3   7          0.53         -0.15         1.45 o                         
  -3   3   7          5.04          8.45         1.36 o                         
  -2   3   7        370.59        376.95         5.14 o                         
  -1   3   7        160.05        167.70         3.25 o                         
   0   3   7       1195.38       1250.90        10.36 o                         
   1   3   7        160.15        173.04         2.52 o                         
   2   3   7        370.26        379.62         3.90 o                         
   3   3   7          5.06          6.12         1.12 o                         
   4   3   7          0.52          0.31         1.25 o                         
   5   3   7        723.30        718.01         9.97 o                         
   6   3   7         82.87         87.95         3.85 o                         
   7   3   7         13.43         11.55         2.80 o                         
   8   3   7         37.79         44.18         6.18 o                         
   9   3   7         13.46          5.38         7.68 o                         
  -9   4   7          6.19         11.77         9.71 o                         
  -8   4   7         42.56         57.20         7.06 o                         
  -7   4   7         16.92         15.64         4.94 o                         
  -6   4   7         69.77         76.14         4.88 o                         
  -5   4   7        359.34        353.92         6.47 o                         
  -4   4   7        261.05        260.16         5.63 o                         
  -3   4   7        187.86        190.12         4.88 o                         
  -2   4   7        521.54        516.00         6.91 o                         
  -1   4   7        347.36        367.80         5.44 o                         
   0   4   7        376.04        437.94         5.35 o                         
   1   4   7        346.69        370.70         4.01 o                         
   2   4   7        521.88        509.29         5.18 o                         
   3   4   7        187.95        190.03         3.10 o                         
   4   4   7        261.09        257.48         5.33 o                         
   5   4   7        359.29        355.69        10.40 o                         
   6   4   7         69.79         76.58         4.62 o                         
   7   4   7         17.03         20.36         4.77 o                         
   8   4   7         42.45         44.94         5.46 o                         
   9   4   7          6.26         13.84         9.61 o                         
  -8   5   7          8.04         11.20         8.63 o                         
  -7   5   7          2.82         -1.59         5.26 o                         
  -6   5   7         66.37         63.88         4.62 o                         
  -5   5   7         62.76         67.07         5.43 o                         
  -4   5   7        268.21        277.01         8.45 o                         
  -3   5   7        709.54        672.31         9.89 o                         
  -2   5   7        267.95        268.82         5.20 o                         
  -1   5   7        235.91        231.46         4.71 o                         
   0   5   7          0.75         -0.17         1.19 o                         
   1   5   7        235.94        235.96         3.63 o                         
   2   5   7        267.69        266.62         3.65 o                         
   3   5   7        709.30        682.51         6.32 o                         
   4   5   7        268.31        266.73         5.12 o                         
   5   5   7         62.83         66.61         3.37 o                         
   6   5   7         66.46         69.24         6.87 o                         
   7   5   7          2.84          7.94         4.35 o                         
   8   5   7          8.08         14.84         6.98 o                         
  -8   6   7         33.49          8.29        13.67 o                         
  -7   6   7         30.96         26.00         7.70 o                         
  -6   6   7         22.05         24.15         6.47 o                         
  -5   6   7        253.79        244.00        12.65 o                         
  -4   6   7        218.08        216.55         8.22 o                         
  -3   6   7        387.79        387.21         9.77 o                         
  -2   6   7        421.05        415.36         8.04 o                         
  -1   6   7        333.53        319.96         6.29 o                         
   0   6   7        332.47        288.60         5.00 o                         
   1   6   7        333.39        322.54         4.60 o                         
   2   6   7        420.89        413.54         5.29 o                         
   3   6   7        387.94        381.28         4.84 o                         
   4   6   7        218.33        206.06         4.59 o                         
   5   6   7        253.79        254.50         6.71 o                         
   6   6   7         22.16         26.58         5.44 o                         
   7   6   7         30.82         35.08         7.03 o                         
   8   6   7         33.45         43.17        10.70 o                         
  -7   7   7          7.49         16.73         8.88 o                         
  -6   7   7         32.73         37.52        12.00 o                         
  -5   7   7         15.93         16.97         6.19 o                         
  -4   7   7         20.95         21.80         4.13 o                         
  -3   7   7         33.83         26.36         3.86 o                         
  -2   7   7         14.89         18.42         3.57 o                         
  -1   7   7        245.67        245.28         6.67 o                         
   0   7   7       1873.29       1802.46        19.82 o                         
   1   7   7        245.51        240.24         4.45 o                         
   2   7   7         14.88         15.30         1.70 o                         
   3   7   7         33.84         36.90         3.46 o                         
   4   7   7         20.86         26.84         3.92 o                         
   5   7   7         15.86         19.06         5.55 o                         
   6   7   7         32.74         29.56         5.94 o                         
   7   7   7          7.49          3.47         7.49 o                         
  -6   8   7         10.78         23.75         7.82 o                         
  -5   8   7         24.90         26.70         6.77 o                         
  -4   8   7         37.95         36.82         5.93 o                         
  -3   8   7         63.66         54.45         6.75 o                         
  -2   8   7         67.09         61.67         7.82 o                         
  -1   8   7         49.11         47.64         3.98 o                         
   0   8   7          0.84          1.41         2.68 o                         
   1   8   7         49.24         44.75         2.90 o                         
   2   8   7         66.84         64.73         5.50 o                         
   3   8   7         63.78         82.85         8.08 o                         
   4   8   7         37.96         50.89         7.34 o                         
   5   8   7         24.97         33.39         6.31 o                         
   6   8   7         10.70         22.80         8.72 o                         
  -5   9   7         81.74         82.34        15.05 o                         
  -4   9   7         90.91        134.02        12.45 o                         
  -3   9   7         46.95         47.17         6.23 o                         
  -2   9   7         92.58        106.70         8.38 o                         
  -1   9   7          3.84          6.91         8.07 o                         
   0   9   7         41.24         40.62         5.63 o                         
   1   9   7          3.87          3.40         5.81 o                         
   2   9   7         92.14        104.74         8.88 o                         
   3   9   7         46.96         49.01         7.54 o                         
   4   9   7         90.76         92.59        12.98 o                         
   5   9   7         81.67         81.83        14.06 o                         
  -3  10   7          4.94          9.01        12.20 o                         
  -2  10   7         69.01         80.66        10.59 o                         
  -1  10   7          1.38         19.39        10.21 o                         
   0  10   7         76.07         66.85         9.35 o                         
   1  10   7          1.36          1.25        12.27 o                         
   2  10   7         68.95        174.76        25.99 o                         
   3  10   7          4.92        -20.09        24.54 o                         
   0   0   8        328.59        365.86         6.83 o                         
   1   0   8        124.63        130.57         2.33 o                         
   2   0   8        499.65        573.66         6.29 o                         
   3   0   8         16.83         11.03         1.17 o                         
   4   0   8        243.51        242.38         3.51 o                         
   5   0   8        445.23        463.10         5.52 o                         
   6   0   8        167.38        169.64         4.30 o                         
   7   0   8        776.11        761.55        12.27 o                         
   8   0   8         45.02         68.63         7.39 o                         
   9   0   8         11.53         13.74         7.37 o                         
  -9   1   8        104.71         97.42         8.11 o                         
  -8   1   8        115.77        123.79        10.68 o                         
  -7   1   8        165.24        166.26         6.64 o                         
  -6   1   8        242.16        230.58         6.75 o                         
  -5   1   8         42.55         42.49         2.74 o                         
  -4   1   8          0.34          0.62         1.64 o                         
  -3   1   8        980.79       1015.09        11.35 o                         
  -2   1   8        609.60        615.34         6.88 o                         
  -1   1   8        290.07        323.55         4.59 o                         
   0   1   8        155.08        190.34         2.86 o                         
   1   1   8        289.97        318.82         3.78 o                         
   2   1   8        609.30        619.57         5.79 o                         
   3   1   8        980.16       1015.12         9.18 o                         
   4   1   8          0.34          2.38         1.21 o                         
   5   1   8         42.44         44.03         2.09 o                         
   6   1   8        242.34        222.21         5.12 o                         
   7   1   8        165.20        174.25         5.96 o                         
   8   1   8        115.74        118.85         8.34 o                         
   9   1   8        104.66        114.41        10.32 o                         
  -9   2   8         35.16         27.29         6.89 o                         
  -8   2   8         55.04         54.06         5.99 o                         
  -7   2   8        101.30        111.96         5.58 o                         
  -6   2   8         21.68         17.00         3.04 o                         
  -5   2   8        383.86        384.52         7.44 o                         
  -4   2   8         29.89         30.38         2.38 o                         
  -3   2   8        248.71        242.47         4.73 o                         
  -2   2   8         14.43         19.44         2.02 o                         
  -1   2   8       1437.40       1529.00        14.07 o                         
   0   2   8        721.61        790.44         7.15 o                         
   1   2   8       1437.39       1519.44        11.47 o                         
   2   2   8         14.41         18.96         1.21 o                         
   3   2   8        249.16        246.47         3.69 o                         
   4   2   8         29.84         29.49         1.70 o                         
   5   2   8        383.49        377.93         7.05 o                         
   6   2   8         21.72         16.92         2.54 o                         
   7   2   8        101.28        104.27         4.94 o                         
   8   2   8         55.04         46.00         4.87 o                         
   9   2   8         35.06         37.71         8.30 o                         
  -9   3   8         11.31          0.76         7.09 o                         
  -8   3   8        127.82        131.13         9.26 o                         
  -7   3   8          2.93          8.90         4.70 o                         
  -6   3   8         21.45         20.41         3.24 o                         
  -5   3   8         56.22         54.90         3.87 o                         
  -4   3   8        292.71        298.75         5.30 o                         
  -3   3   8        184.64        174.32         4.39 o                         
  -2   3   8        511.05        494.14         6.20 o                         
  -1   3   8        215.69        260.85         4.20 o                         
   0   3   8         55.52         71.88         2.07 o                         
   1   3   8        215.78        261.39         3.22 o                         
   2   3   8        509.83        499.12         4.74 o                         
   3   3   8        184.74        172.97         3.38 o                         
   4   3   8        292.41        292.24         4.67 o                         
   5   3   8         56.21         57.67         3.02 o                         
   6   3   8         21.52         18.80         3.02 o                         
   7   3   8          2.91          3.40         3.53 o                         
   8   3   8        127.95        136.46         9.86 o                         
   9   3   8         11.32          4.34         7.62 o                         
  -9   4   8          6.81         12.66        12.45 o                         
  -8   4   8         17.04         27.02         6.72 o                         
  -7   4   8         42.49         47.64         6.04 o                         
  -6   4   8        206.66        199.98         7.26 o                         
  -5   4   8        608.44        592.56         9.74 o                         
  -4   4   8        222.04        210.57         6.10 o                         
  -3   4   8         62.90         59.99         3.24 o                         
  -2   4   8        225.02        220.75         4.26 o                         
  -1   4   8         39.23         42.13         2.38 o                         
   0   4   8        703.65        731.20         7.55 o                         
   1   4   8         39.20         42.18         1.80 o                         
   2   4   8        224.42        221.59         3.15 o                         
   3   4   8         62.88         62.34         2.21 o                         
   4   4   8        221.60        212.99         4.38 o                         
   5   4   8        608.21        601.07         9.40 o                         
   6   4   8        206.86        205.35         5.73 o                         
   7   4   8         42.34         47.19         5.43 o                         
   8   4   8         17.05         10.24         5.34 o                         
   9   4   8          6.72          3.52        15.84 o                         
  -8   5   8        175.30        164.84        13.35 o                         
  -7   5   8         33.78         33.60         8.32 o                         
  -6   5   8         41.16         39.00         5.87 o                         
  -5   5   8        109.24        106.60         6.73 o                         
  -4   5   8        169.83        176.94         7.12 o                         
  -3   5   8        908.38        872.16        12.60 o                         
  -2   5   8        507.02        485.83         7.18 o                         
  -1   5   8         60.91         54.69         2.82 o                         
   0   5   8         12.71         11.46         1.59 o                         
   1   5   8         60.67         52.85         2.11 o                         
   2   5   8        507.17        488.70         5.21 o                         
   3   5   8        908.43        880.87         8.13 o                         
   4   5   8        169.63        169.76         3.98 o                         
   5   5   8        109.00        109.78         4.09 o                         
   6   5   8         41.27         49.34         5.18 o                         
   7   5   8         33.80         38.90         4.80 o                         
   8   5   8        175.27        162.57        10.55 o                         
  -8   6   8         51.85         10.46        23.29 o                         
  -7   6   8         97.54         97.77        11.01 o                         
  -6   6   8          9.29          8.13         6.07 o                         
  -5   6   8        151.13        150.21         8.56 o                         
  -4   6   8         51.51         41.59         4.57 o                         
  -3   6   8         10.71          8.79         3.54 o                         
  -2   6   8        638.00        627.23         9.95 o                         
  -1   6   8        223.65        212.45         5.36 o                         
   0   6   8        104.06        100.34         3.45 o                         
   1   6   8        223.84        207.98         3.91 o                         
   2   6   8        637.86        625.03         7.13 o                         
   3   6   8         10.68         12.16         1.43 o                         
   4   6   8         51.81         49.00         2.54 o                         
   5   6   8        150.96        156.16         7.34 o                         
   6   6   8          9.26          5.18         7.34 o                         
   7   6   8         97.58        116.87        13.77 o                         
   8   6   8         51.91         63.32        10.83 o                         
  -7   7   8         18.58         40.77        11.07 o                         
  -6   7   8          3.74         -1.24         8.76 o                         
  -5   7   8          2.27         15.89         6.35 o                         
  -4   7   8        277.99        262.20        12.24 o                         
  -3   7   8        198.53        185.60         7.90 o                         
  -2   7   8         13.64         11.08         3.77 o                         
  -1   7   8         39.78         38.63         3.21 o                         
   0   7   8        366.63        357.17         6.64 o                         
   1   7   8         39.85         45.74         2.58 o                         
   2   7   8         13.69         18.01         1.88 o                         
   3   7   8        199.11        189.37         4.08 o                         
   4   7   8        277.88        282.27         8.31 o                         
   5   7   8          2.28          9.26         6.20 o                         
   6   7   8          3.74          8.92         6.19 o                         
   7   7   8         18.53         20.57         8.08 o                         
  -6   8   8         25.36         14.27         8.31 o                         
  -5   8   8         85.54         86.11         8.58 o                         
  -4   8   8         16.93         13.57         9.17 o                         
  -3   8   8         58.84         61.42         6.37 o                         
  -2   8   8         16.41         13.79         6.37 o                         
  -1   8   8          1.36          8.93         3.62 o                         
   0   8   8         29.89         30.35         3.82 o                         
   1   8   8          1.39          3.00         2.51 o                         
   2   8   8         16.42         19.19         4.86 o                         
   3   8   8         58.77         75.97         6.60 o                         
   4   8   8         16.97         22.80         5.85 o                         
   5   8   8         85.60        122.20        12.07 o                         
   6   8   8         25.32         40.95         8.93 o                         
  -4   9   8        129.72        137.93        10.24 o                         
  -3   9   8         24.74         43.37         7.68 o                         
  -2   9   8        194.62        220.75        14.96 o                         
  -1   9   8         75.38         80.99         7.51 o                         
   0   9   8         55.07         55.43         6.51 o                         
   1   9   8         75.54         74.44         6.91 o                         
   2   9   8        194.60        221.95        11.01 o                         
   3   9   8         24.77         47.80        12.12 o                         
   4   9   8        129.84        198.50        22.18 o                         
  -2  10   8         54.68         50.28         8.67 o                         
  -1  10   8         23.09         20.71        11.87 o                         
   0  10   8         20.86         10.30        10.48 o                         
   1  10   8         23.02         36.64         8.67 o                         
   2  10   8         54.87        152.81        27.02 o                         
   1   0   9          0.05         -0.06         0.87 o                         
   2   0   9        201.27        228.88         3.98 o                         
   3   0   9          0.01          1.17         1.07 o                         
   4   0   9          0.02          0.34         1.31 o                         
   5   0   9          3.51          3.84         1.48 o                         
   6   0   9          2.45          4.97         1.99 o                         
   7   0   9         80.11         75.91         5.69 o                         
   8   0   9         62.72         63.77         6.25 o                         
   9   0   9         60.45         70.87         8.08 o                         
  -9   1   9        131.96        140.08        12.61 o                         
  -8   1   9        127.77        119.33         8.52 o                         
  -7   1   9        141.80        133.62         6.98 o                         
  -6   1   9        325.66        344.36         8.63 o                         
  -5   1   9        143.95        142.45         5.23 o                         
  -4   1   9        185.74        174.19         4.52 o                         
  -3   1   9        234.77        235.21         4.66 o                         
  -2   1   9        136.43        158.90         3.13 o                         
  -1   1   9        584.03        622.94         7.44 o                         
   0   1   9        496.52        504.50         5.28 o                         
   1   1   9        583.58        608.48         7.06 o                         
   2   1   9        136.28        160.78         2.85 o                         
   3   1   9        235.31        229.16         3.78 o                         
   4   1   9        186.13        180.73         3.40 o                         
   5   1   9        144.25        137.67         3.95 o                         
   6   1   9        325.96        329.34         6.81 o                         
   7   1   9        141.80        142.78         6.65 o                         
   8   1   9        127.54        122.73         7.31 o                         
   9   1   9        132.15        140.72        16.93 o                         
  -9   2   9         44.10         53.13         8.41 o                         
  -8   2   9        366.59        366.97        12.20 o                         
  -7   2   9        312.96        297.89         8.81 o                         
  -6   2   9        336.25        328.28         8.80 o                         
  -5   2   9        130.87        137.26         5.43 o                         
  -4   2   9         66.90         65.98         3.35 o                         
  -3   2   9         13.04         13.02         1.91 o                         
  -2   2   9        349.57        353.20         5.69 o                         
  -1   2   9        895.77        983.29        10.70 o                         
   0   2   9         82.10         68.22         2.11 o                         
   1   2   9        896.17        977.35         8.15 o                         
   2   2   9        349.72        362.36         4.15 o                         
   3   2   9         13.09         13.63         1.39 o                         
   4   2   9         66.94         63.31         2.47 o                         
   5   2   9        130.47        129.19         4.72 o                         
   6   2   9        336.86        325.93         6.75 o                         
   7   2   9        312.58        291.03         7.93 o                         
   8   2   9        367.18        370.02        11.35 o                         
   9   2   9         44.13         41.81         8.72 o                         
  -9   3   9          5.50          9.41         8.52 o                         
  -8   3   9          7.85          2.14         6.09 o                         
  -7   3   9        110.67        112.69         8.20 o                         
  -6   3   9         84.11         75.73         4.95 o                         
  -5   3   9         59.78         67.95         4.78 o                         
  -4   3   9        195.13        195.51         5.49 o                         
  -3   3   9        199.71        206.74         4.88 o                         
  -2   3   9        318.49        322.44         5.34 o                         
  -1   3   9        220.18        214.16         3.92 o                         
   0   3   9         18.73         29.83         1.65 o                         
   1   3   9        219.88        207.51         3.08 o                         
   2   3   9        318.15        325.63         4.02 o                         
   3   3   9        199.70        204.66         4.06 o                         
   4   3   9        194.74        192.21         4.48 o                         
   5   3   9         59.79         59.65         3.27 o                         
   6   3   9         83.94         82.17         4.23 o                         
   7   3   9        110.49        105.17         6.26 o                         
   8   3   9          7.87         10.45         6.13 o                         
   9   3   9          5.53         13.42         8.36 o                         
  -8   4   9          3.59         -7.16         7.16 o                         
  -7   4   9          5.60          5.10         5.00 o                         
  -6   4   9        167.79        152.69         6.84 o                         
  -5   4   9         51.84         46.71         4.53 o                         
  -4   4   9         82.25         73.53         4.61 o                         
  -3   4   9        278.72        268.95         5.76 o                         
  -2   4   9        162.59        157.16         3.71 o                         
  -1   4   9         50.49         51.97         2.56 o                         
   0   4   9         49.46         57.44         2.30 o                         
   1   4   9         50.47         50.11         1.93 o                         
   2   4   9        162.21        151.97         2.79 o                         
   3   4   9        278.94        272.20         4.22 o                         
   4   4   9         82.23         74.70         3.86 o                         
   5   4   9         51.76         53.22         3.87 o                         
   6   4   9        167.90        164.59         6.13 o                         
   7   4   9          5.62          8.41         4.10 o                         
   8   4   9          3.65         -1.38         5.13 o                         
  -8   5   9         48.38         43.89        10.08 o                         
  -7   5   9         59.24         59.35         9.29 o                         
  -6   5   9         13.22         19.24         6.61 o                         
  -5   5   9         22.46         17.40         3.97 o                         
  -4   5   9         27.56         24.38         4.28 o                         
  -3   5   9        872.66        841.37        13.49 o                         
  -2   5   9        296.95        288.18         5.79 o                         
  -1   5   9        119.33        117.20         3.93 o                         
   0   5   9        175.03        168.82         3.84 o                         
   1   5   9        119.69        113.10         2.79 o                         
   2   5   9        297.03        290.53         4.12 o                         
   3   5   9        873.51        871.01         9.04 o                         
   4   5   9         27.69         36.07         2.44 o                         
   5   5   9         22.48         25.66         3.50 o                         
   6   5   9         13.24          5.64         3.78 o                         
   7   5   9         59.13         73.34         8.90 o                         
   8   5   9         48.46         30.81         7.86 o                         
  -7   6   9         23.87         25.12         8.77 o                         
  -6   6   9         29.12         31.80         8.89 o                         
  -5   6   9         26.40         26.40         5.77 o                         
  -4   6   9        246.88        229.52         8.54 o                         
  -3   6   9        657.33        666.46        14.58 o                         
  -2   6   9        209.04        210.00         5.98 o                         
  -1   6   9        552.07        526.30         8.43 o                         
   0   6   9        269.71        259.17         5.02 o                         
   1   6   9        552.40        529.85         6.41 o                         
   2   6   9        208.94        204.77         4.37 o                         
   3   6   9        656.95        666.60         7.43 o                         
   4   6   9        246.97        240.38         4.61 o                         
   5   6   9         26.38         30.28         2.74 o                         
   6   6   9         29.25         37.18         6.28 o                         
   7   6   9         23.92         34.61         7.60 o                         
  -7   7   9         30.11         27.38        23.29 o                         
  -6   7   9          6.35          5.10         7.47 o                         
  -5   7   9         36.76         38.07         9.12 o                         
  -4   7   9        169.34        163.97         9.76 o                         
  -3   7   9        283.07        255.61        10.82 o                         
  -2   7   9         32.29         27.23         3.71 o                         
  -1   7   9        336.97        330.68         7.46 o                         
   0   7   9          7.14          7.38         3.25 o                         
   1   7   9        337.14        328.08         5.43 o                         
   2   7   9         32.22         38.67         4.07 o                         
   3   7   9        283.52        274.67         5.28 o                         
   4   7   9        169.27        180.65        10.86 o                         
   5   7   9         36.66         51.47         5.74 o                         
   6   7   9          6.38         18.00         7.19 o                         
   7   7   9         30.32         35.07         8.63 o                         
  -6   8   9          6.58         29.30        11.16 o                         
  -5   8   9         72.04         53.13         7.61 o                         
  -4   8   9         14.63         18.58         5.78 o                         
  -3   8   9        154.65        172.60         9.43 o                         
  -2   8   9         70.70         84.67         7.42 o                         
  -1   8   9         30.96         28.84         6.06 o                         
   0   8   9         40.84         40.45         5.57 o                         
   1   8   9         30.96         27.15         3.25 o                         
   2   8   9         70.84         90.96         7.48 o                         
   3   8   9        154.63        164.34         9.79 o                         
   4   8   9         14.63         27.40         8.12 o                         
   5   8   9         72.36         56.46        11.60 o                         
   6   8   9          6.51          4.00        12.90 o                         
  -4   9   9         42.12         46.47         7.90 o                         
  -3   9   9          1.62         -6.81         6.81 o                         
  -2   9   9         61.69         73.97         7.04 o                         
  -1   9   9         19.50         25.15         6.93 o                         
   0   9   9          1.09          1.45        10.25 o                         
   1   9   9         19.35         17.92         5.79 o                         
   2   9   9         61.84         64.81         8.31 o                         
   3   9   9          1.63         19.08         7.89 o                         
   4   9   9         42.21         47.56        15.58 o                         
  -2  10   9         14.84         14.59        16.67 o                         
  -1  10   9          6.58         18.06         9.65 o                         
   0  10   9         35.42         30.56         9.50 o                         
   1  10   9          6.61         21.22        11.98 o                         
   0   0  10          3.52          0.68         1.32 o                         
   1   0  10        450.80        464.74         5.29 o                         
   2   0  10         14.81         10.02         1.32 o                         
   3   0  10        331.08        349.15         5.72 o                         
   4   0  10        144.75        144.61         3.40 o                         
   5   0  10          3.45          6.17         1.89 o                         
   6   0  10         15.56         16.57         3.08 o                         
   7   0  10         40.34         36.33         4.74 o                         
   8   0  10        265.63        242.09        11.38 o                         
   9   0  10         25.89         32.34         7.96 o                         
  -9   1  10         75.66         69.61         8.83 o                         
  -8   1  10         63.86         66.62         6.77 o                         
  -7   1  10        243.45        239.63         8.88 o                         
  -6   1  10         48.74         54.05         5.35 o                         
  -5   1  10          0.25          1.39         2.68 o                         
  -4   1  10         68.31         69.04         3.54 o                         
  -3   1  10        158.92        160.60         3.42 o                         
  -2   1  10        812.94        901.22         9.06 o                         
  -1   1  10        946.32        996.31        10.88 o                         
   0   1  10        512.82        511.15         5.73 o                         
   1   1  10        946.25       1002.71         8.42 o                         
   2   1  10        813.61        903.13         8.46 o                         
   3   1  10        158.79        158.73         3.13 o                         
   4   1  10         68.60         69.18         2.52 o                         
   5   1  10          0.26         -1.39         1.75 o                         
   6   1  10         48.58         55.08         4.06 o                         
   7   1  10        243.04        227.28         6.98 o                         
   8   1  10         63.92         72.72        13.70 o                         
   9   1  10         75.50         67.55         8.70 o                         
  -9   2  10         66.91         68.65         8.97 o                         
  -8   2  10         41.28         52.13         6.44 o                         
  -7   2  10          5.33         16.01         4.91 o                         
  -6   2  10         44.31         44.37         4.57 o                         
  -5   2  10        142.89        132.55         5.72 o                         
  -4   2  10        330.45        328.35         6.93 o                         
  -3   2  10         52.35         62.14         3.34 o                         
  -2   2  10        389.63        441.46         6.70 o                         
  -1   2  10         41.59         43.73         2.27 o                         
   0   2  10        428.31        484.66         5.34 o                         
   1   2  10         41.50         48.09         1.86 o                         
   2   2  10        389.90        431.26         4.81 o                         
   3   2  10         52.45         56.94         2.40 o                         
   4   2  10        330.50        326.80         5.01 o                         
   5   2  10        142.67        131.82         4.33 o                         
   6   2  10         44.30         47.92         3.47 o                         
   7   2  10          5.38          6.24         4.35 o                         
   8   2  10         41.14         50.16         6.19 o                         
   9   2  10         66.78         69.03         9.13 o                         
  -9   3  10         42.85         46.31        11.38 o                         
  -8   3  10         91.28         86.75         7.59 o                         
  -7   3  10         88.21         98.51         9.47 o                         
  -6   3  10          9.15          4.28         3.58 o                         
  -5   3  10        221.18        209.53         6.72 o                         
  -4   3  10        195.41        204.03         6.18 o                         
  -3   3  10         13.16         12.33         2.54 o                         
  -2   3  10        212.01        217.12         4.41 o                         
  -1   3  10        446.04        471.77         6.06 o                         
   0   3  10         28.31         23.49         1.68 o                         
   1   3  10        446.66        476.07         5.11 o                         
   2   3  10        212.18        219.72         3.46 o                         
   3   3  10         13.24         10.59         1.55 o                         
   4   3  10        195.18        197.80         4.79 o                         
   5   3  10        221.62        225.52         6.10 o                         
   6   3  10          9.19          7.94         2.68 o                         
   7   3  10         88.24         88.74         6.10 o                         
   8   3  10         91.44         87.22         7.42 o                         
   9   3  10         42.63         40.08        11.22 o                         
  -8   4  10          1.66         -2.20         7.84 o                         
  -7   4  10        110.13        104.48         8.40 o                         
  -6   4  10          8.78          3.66         4.13 o                         
  -5   4  10        389.45        375.08        10.36 o                         
  -4   4  10         92.13         87.01         5.94 o                         
  -3   4  10        513.52        491.20        10.65 o                         
  -2   4  10        137.82        134.80         3.62 o                         
  -1   4  10          1.29          0.83         1.55 o                         
   0   4  10         33.24         32.71         1.90 o                         
   1   4  10          1.24          1.01         1.17 o                         
   2   4  10        137.73        129.80         2.82 o                         
   3   4  10        514.10        491.63         6.36 o                         
   4   4  10         92.23         82.51         3.54 o                         
   5   4  10        389.56        378.79         7.71 o                         
   6   4  10          8.81         13.95         3.16 o                         
   7   4  10        110.21        110.98         6.67 o                         
   8   4  10          1.64         10.27         5.46 o                         
  -8   5  10         35.87         33.65        11.42 o                         
  -7   5  10         92.01         93.78        10.65 o                         
  -6   5  10         95.41         92.28         9.60 o                         
  -5   5  10         20.34         20.07         4.19 o                         
  -4   5  10       1254.09       1205.27        20.82 o                         
  -3   5  10        209.52        194.30         6.59 o                         
  -2   5  10        158.74        155.23         4.60 o                         
  -1   5  10        314.44        294.96         5.97 o                         
   0   5  10          0.33          2.23         1.76 o                         
   1   5  10        314.76        301.39         4.46 o                         
   2   5  10        158.59        155.27         3.35 o                         
   3   5  10        209.69        211.37         3.96 o                         
   4   5  10       1254.37       1230.22        13.14 o                         
   5   5  10         20.35         20.79         2.56 o                         
   6   5  10         95.21        102.03         6.24 o                         
   7   5  10         91.73         97.41         9.41 o                         
   8   5  10         35.95         40.72         8.56 o                         
  -7   6  10         25.87         12.29         8.88 o                         
  -6   6  10         59.93         68.97         9.24 o                         
  -5   6  10         24.27         27.49         6.15 o                         
  -4   6  10        170.48        171.94        13.91 o                         
  -3   6  10        745.70        688.22        16.97 o                         
  -2   6  10        238.77        226.42         6.88 o                         
  -1   6  10        119.26        113.20         5.26 o                         
   0   6  10        167.55        159.02         4.23 o                         
   1   6  10        119.27        116.43         3.55 o                         
   2   6  10        238.56        237.25         5.04 o                         
   3   6  10        744.67        717.67         7.68 o                         
   4   6  10        170.31        169.99         5.85 o                         
   5   6  10         24.21         33.62         3.50 o                         
   6   6  10         60.11         72.33         8.37 o                         
   7   6  10         25.81         30.14         7.11 o                         
  -6   7  10          7.32         18.58        10.57 o                         
  -5   7  10         82.69         63.37        10.83 o                         
  -4   7  10        203.03        206.43        11.79 o                         
  -3   7  10        100.34         97.43         7.25 o                         
  -2   7  10         44.31         35.30         4.15 o                         
  -1   7  10        141.36        126.60         5.66 o                         
   0   7  10          1.75          2.83         3.00 o                         
   1   7  10        141.38        136.68         5.65 o                         
   2   7  10         44.29         47.90         2.74 o                         
   3   7  10        100.54        110.77         6.39 o                         
   4   7  10        202.70        224.62        10.03 o                         
   5   7  10         82.49         96.99         9.57 o                         
   6   7  10          7.32          9.71         6.83 o                         
  -5   8  10         40.19         29.12        10.30 o                         
  -4   8  10         88.68         89.78         9.15 o                         
  -3   8  10         69.63         67.48         6.51 o                         
  -2   8  10         88.39         88.07         7.69 o                         
  -1   8  10         43.47         45.69         4.83 o                         
   0   8  10          2.94          6.40         5.92 o                         
   1   8  10         43.48         46.61         3.85 o                         
   2   8  10         88.15        103.80         9.49 o                         
   3   8  10         69.51         56.08         7.17 o                         
   4   8  10         88.62        177.23        16.69 o                         
   5   8  10         40.23         36.22        11.35 o                         
  -4   9  10         11.18         17.89         7.93 o                         
  -3   9  10          3.29          0.51         7.72 o                         
  -2   9  10          8.20         17.09         6.18 o                         
  -1   9  10        158.46        155.92         9.50 o                         
   0   9  10         23.81         27.97         8.27 o                         
   1   9  10        158.44        132.02         9.66 o                         
   2   9  10          8.27         15.07         6.68 o                         
   3   9  10          3.32         -9.02        11.34 o                         
   4   9  10         11.08         18.42        14.16 o                         
  -1  10  10         81.35         96.80        17.70 o                         
   0  10  10          3.26         13.42        13.15 o                         
   1  10  10         81.21        121.34        19.05 o                         
   1   0  11         88.41         92.22         2.35 o                         
   2   0  11         74.28         73.77         2.82 o                         
   3   0  11        196.73        208.69         4.17 o                         
   4   0  11         16.18         15.81         2.00 o                         
   5   0  11         99.41         89.55         3.79 o                         
   6   0  11          0.14         -0.58         5.08 o                         
   7   0  11          8.94         11.68         4.13 o                         
   8   0  11         12.52         12.58         6.42 o                         
   9   0  11         41.00         44.56         9.18 o                         
  -9   1  11         12.17         19.43         9.94 o                         
  -8   1  11         53.36         39.46         7.96 o                         
  -7   1  11         25.19         18.70         6.55 o                         
  -6   1  11        382.89        369.71         9.65 o                         
  -5   1  11        335.66        335.11        10.11 o                         
  -4   1  11        119.59        110.66         4.35 o                         
  -3   1  11          9.94          9.56         1.50 o                         
  -2   1  11        271.60        259.62         4.34 o                         
  -1   1  11        114.29        106.55         3.08 o                         
   0   1  11        540.87        584.96         6.17 o                         
   1   1  11        114.07        114.18         2.56 o                         
   2   1  11        271.62        255.74         4.02 o                         
   3   1  11          9.99         10.19         1.43 o                         
   4   1  11        119.70        109.89         3.25 o                         
   5   1  11        335.42        320.99         6.29 o                         
   6   1  11        383.09        386.50         8.08 o                         
   7   1  11         25.30         26.35         4.08 o                         
   8   1  11         53.39         56.40         7.76 o                         
   9   1  11         12.15         13.44        10.01 o                         
  -9   2  11        129.69        111.70        11.59 o                         
  -8   2  11         20.05         18.59         6.26 o                         
  -7   2  11        237.20        243.77         9.61 o                         
  -6   2  11        277.40        275.15         9.92 o                         
  -5   2  11        226.06        212.30         7.34 o                         
  -4   2  11        101.23         97.77         4.87 o                         
  -3   2  11          2.87          0.56         1.82 o                         
  -2   2  11        362.39        371.09         6.24 o                         
  -1   2  11         39.54         40.67         2.29 o                         
   0   2  11        156.03        165.17         3.22 o                         
   1   2  11         39.95         44.98         1.92 o                         
   2   2  11        362.80        374.50         4.65 o                         
   3   2  11          2.84          2.59         1.49 o                         
   4   2  11        100.92         93.53         3.52 o                         
   5   2  11        226.27        209.51         5.28 o                         
   6   2  11        277.23        276.66        10.01 o                         
   7   2  11        237.17        227.57        10.58 o                         
   8   2  11         20.08         27.54         6.75 o                         
   9   2  11        129.87        116.46        12.68 o                         
  -8   3  11         21.82         19.40         6.58 o                         
  -7   3  11          1.43          7.08         5.41 o                         
  -6   3  11         97.33         97.84         7.22 o                         
  -5   3  11         62.09         68.45         6.05 o                         
  -4   3  11        199.72        194.14         6.24 o                         
  -3   3  11        391.52        386.30        11.18 o                         
  -2   3  11        138.72        136.47         3.95 o                         
  -1   3  11        100.43         96.83         3.20 o                         
   0   3  11         62.49         68.38         2.72 o                         
   1   3  11        100.40         93.61         2.95 o                         
   2   3  11        138.38        132.45         3.23 o                         
   3   3  11        392.14        383.09         5.09 o                         
   4   3  11        199.61        189.17         4.85 o                         
   5   3  11         62.15         63.50         3.54 o                         
   6   3  11         97.03         93.17         5.05 o                         
   7   3  11          1.44         -0.49         4.78 o                         
   8   3  11         21.68         28.74         7.37 o                         
  -8   4  11         51.46         53.15        11.48 o                         
  -7   4  11          1.37         -5.37         5.37 o                         
  -6   4  11          9.80          4.94         4.33 o                         
  -5   4  11         23.64         28.22         4.34 o                         
  -4   4  11          7.01         -1.18         4.08 o                         
  -3   4  11        168.58        161.96         6.68 o                         
  -2   4  11        258.58        253.94         5.05 o                         
  -1   4  11        145.76        160.70         4.27 o                         
   0   4  11        145.44        141.61         3.72 o                         
   1   4  11        145.47        148.76         3.08 o                         
   2   4  11        258.74        251.18         3.83 o                         
   3   4  11        168.48        170.11         4.21 o                         
   4   4  11          7.02          6.22         2.07 o                         
   5   4  11         23.78         24.58         2.95 o                         
   6   4  11          9.82          8.40         3.40 o                         
   7   4  11          1.37          9.77         4.48 o                         
   8   4  11         51.25         56.57         6.49 o                         
  -7   5  11         23.33         13.69        12.43 o                         
  -6   5  11         52.82         56.61         8.56 o                         
  -5   5  11         30.33         38.01         6.26 o                         
  -4   5  11        462.37        458.01        12.94 o                         
  -3   5  11         18.98         16.17         4.27 o                         
  -2   5  11         66.89         65.54         4.00 o                         
  -1   5  11         61.88         59.24         3.50 o                         
   0   5  11        376.11        371.49         6.26 o                         
   1   5  11         61.94         62.89         2.65 o                         
   2   5  11         66.98         66.63         2.73 o                         
   3   5  11         18.94         19.80         2.01 o                         
   4   5  11        462.66        442.69         7.43 o                         
   5   5  11         30.33         26.86         4.44 o                         
   6   5  11         52.80         60.89         5.58 o                         
   7   5  11         23.33         35.97         6.99 o                         
   8   5  11         27.77         19.27        11.52 o                         
  -7   6  11         19.49          8.93         9.40 o                         
  -6   6  11          2.74         -2.45         7.37 o                         
  -5   6  11        248.80        244.46        11.97 o                         
  -4   6  11         53.09         55.79         8.51 o                         
  -3   6  11         25.50         20.59         5.50 o                         
  -2   6  11         74.06         77.71         4.77 o                         
  -1   6  11        276.58        264.74         6.85 o                         
   0   6  11         31.47         37.15         2.78 o                         
   1   6  11        276.73        266.92         4.96 o                         
   2   6  11         74.15         80.03         3.32 o                         
   3   6  11         25.74         21.70         2.67 o                         
   4   6  11         53.01         72.28         6.33 o                         
   5   6  11        248.74        237.05         6.64 o                         
   6   6  11          2.73         10.80         9.16 o                         
   7   6  11         19.51         20.68         7.25 o                         
  -6   7  11         13.88         10.36         8.63 o                         
  -5   7  11         11.53         -6.39         7.67 o                         
  -4   7  11         45.16         50.05         7.19 o                         
  -3   7  11         46.96         50.43         6.26 o                         
  -2   7  11        143.65        142.39         6.51 o                         
  -1   7  11         60.43         71.87         4.89 o                         
   0   7  11        142.10        144.73         5.42 o                         
   1   7  11         60.48         64.79         4.44 o                         
   2   7  11        143.71        161.74         6.66 o                         
   3   7  11         46.92         56.96         5.98 o                         
   4   7  11         45.16         48.32         7.70 o                         
   5   7  11         11.54         25.86         6.48 o                         
   6   7  11         13.97         26.45         7.27 o                         
  -5   8  11         45.91         42.18         8.22 o                         
  -4   8  11        125.87        139.68        11.20 o                         
  -3   8  11         78.11         75.69         7.47 o                         
  -2   8  11         71.66         74.67         9.47 o                         
  -1   8  11         50.86         48.60         5.92 o                         
   0   8  11        135.64        119.21         7.26 o                         
   1   8  11         50.85         60.59         4.55 o                         
   2   8  11         71.52         77.21         7.81 o                         
   3   8  11         78.20         86.18        13.05 o                         
   4   8  11        125.77        120.05        13.36 o                         
   5   8  11         45.97         49.80        10.81 o                         
  -3   9  11         35.79         26.55        11.78 o                         
  -2   9  11         23.59         43.98         6.75 o                         
  -1   9  11        172.47        188.16        10.13 o                         
   0   9  11         58.21         69.09         7.77 o                         
   1   9  11        172.70        157.90        10.47 o                         
   2   9  11         23.61         26.98         9.14 o                         
   3   9  11         35.69         20.35        11.01 o                         
   0   0  12        871.55        859.99        11.85 o                         
   1   0  12        394.58        405.78         5.38 o                         
   2   0  12        578.07        647.13         7.74 o                         
   3   0  12        284.98        278.93         5.13 o                         
   4   0  12         40.81         42.66         2.89 o                         
   5   0  12          1.35          0.06         2.61 o                         
   6   0  12         50.62         65.89         7.83 o                         
   7   0  12         49.68         66.35         6.52 o                         
   8   0  12        129.93        131.35        10.17 o                         
   9   0  12         31.91         24.52         9.11 o                         
  -9   1  12         37.86         13.50         9.51 o                         
  -8   1  12          4.24         -2.89         6.44 o                         
  -7   1  12         12.33         18.93         4.61 o                         
  -6   1  12         33.42         32.58         3.96 o                         
  -5   1  12       1353.06       1288.17        24.42 o                         
  -4   1  12         20.76         19.86         2.80 o                         
  -3   1  12        266.62        268.82         4.80 o                         
  -2   1  12         28.91         24.95         1.85 o                         
  -1   1  12        224.89        225.64         4.53 o                         
   0   1  12        238.85        250.10         3.86 o                         
   1   1  12        225.03        231.12         3.76 o                         
   2   1  12         28.86         23.97         1.74 o                         
   3   1  12        267.42        268.02         4.38 o                         
   4   1  12         20.80         17.51         2.30 o                         
   5   1  12       1352.64       1344.42        17.72 o                         
   6   1  12         33.36         31.67         5.01 o                         
   7   1  12         12.45         12.78         4.04 o                         
   8   1  12          4.23         -0.59         6.29 o                         
   9   1  12         37.80         19.75         9.34 o                         
  -8   2  12         13.21         12.95         6.90 o                         
  -7   2  12         46.18         48.58         5.51 o                         
  -6   2  12        100.65         98.16         7.06 o                         
  -5   2  12         37.63         46.89         4.98 o                         
  -4   2  12         25.34         28.19         3.27 o                         
  -3   2  12          1.87          1.83         2.21 o                         
  -2   2  12        338.98        363.53         6.41 o                         
  -1   2  12        162.99        168.09         4.10 o                         
   0   2  12        413.59        404.29         5.12 o                         
   1   2  12        163.24        165.91         3.22 o                         
   2   2  12        339.54        351.45         4.66 o                         
   3   2  12          1.83          2.02         1.59 o                         
   4   2  12         25.52         28.22         2.42 o                         
   5   2  12         37.80         43.86         3.33 o                         
   6   2  12        100.52         87.78         4.70 o                         
   7   2  12         46.27         40.50         4.82 o                         
   8   2  12         13.16         11.75         7.05 o                         
  -8   3  12          9.48         -1.47         6.74 o                         
  -7   3  12         60.27         60.59         7.15 o                         
  -6   3  12         72.86         72.77         6.41 o                         
  -5   3  12        338.59        322.27        10.02 o                         
  -4   3  12        398.91        386.19        10.88 o                         
  -3   3  12        108.89        102.49         6.11 o                         
  -2   3  12         92.25         94.65         4.24 o                         
  -1   3  12         78.79         75.89         2.94 o                         
   0   3  12        103.89         97.89         3.06 o                         
   1   3  12         78.81         81.65         2.85 o                         
   2   3  12         92.48         95.36         2.78 o                         
   3   3  12        109.03        103.98         3.50 o                         
   4   3  12        399.30        395.36         7.00 o                         
   5   3  12        338.96        317.34         6.69 o                         
   6   3  12         72.92         65.45         4.59 o                         
   7   3  12         60.26         57.27         5.30 o                         
   8   3  12          9.47         15.07         8.25 o                         
  -8   4  12         13.68          3.06         9.80 o                         
  -7   4  12         32.21         31.81         6.57 o                         
  -6   4  12        117.40        117.04         8.42 o                         
  -5   4  12         53.29         58.84         6.78 o                         
  -4   4  12        185.40        168.94         9.12 o                         
  -3   4  12        270.41        268.74         9.00 o                         
  -2   4  12         89.64         84.67         4.44 o                         
  -1   4  12          0.34          0.67         2.02 o                         
   0   4  12         64.71         63.77         2.77 o                         
   1   4  12          0.34          0.09         1.43 o                         
   2   4  12         89.89         91.94         3.07 o                         
   3   4  12        270.31        272.70         5.57 o                         
   4   4  12        185.75        190.81         6.66 o                         
   5   4  12         53.38         55.85         3.76 o                         
   6   4  12        117.14        124.99         6.69 o                         
   7   4  12         32.28         43.55         7.10 o                         
   8   4  12         13.64          8.02         8.74 o                         
  -7   5  12         67.33         71.28        16.87 o                         
  -6   5  12        113.86         97.91        10.19 o                         
  -5   5  12         23.35         22.49         8.63 o                         
  -4   5  12         22.79         16.53         5.09 o                         
  -3   5  12         39.62         39.10         5.15 o                         
  -2   5  12        156.21        151.07         5.34 o                         
  -1   5  12         97.33         88.51         4.24 o                         
   0   5  12       1592.61       1532.46        16.68 o                         
   1   5  12         97.27         95.22         3.13 o                         
   2   5  12        156.43        152.62         3.79 o                         
   3   5  12         39.71         39.07         2.96 o                         
   4   5  12         22.72         31.09         2.92 o                         
   5   5  12         23.28         27.50         3.18 o                         
   6   5  12        113.82        110.96         5.90 o                         
   7   5  12         67.27         66.60         8.70 o                         
  -7   6  12         80.05         84.28        21.22 o                         
  -6   6  12         17.61         19.93         9.92 o                         
  -5   6  12        211.14        203.03        21.82 o                         
  -4   6  12        137.59        140.81         9.30 o                         
  -3   6  12         46.25         45.08         6.04 o                         
  -2   6  12        131.11        128.09         6.95 o                         
  -1   6  12        307.85        299.58         8.51 o                         
   0   6  12        147.14        146.24         4.78 o                         
   1   6  12        308.11        303.97         5.63 o                         
   2   6  12        130.88        133.23         3.93 o                         
   3   6  12         46.14         50.95         3.10 o                         
   4   6  12        137.30        147.42         6.59 o                         
   5   6  12        211.36        202.46         8.00 o                         
   6   6  12         17.68         22.55         6.32 o                         
   7   6  12         79.94         72.77         9.05 o                         
  -6   7  12         10.97         -1.88        14.09 o                         
  -5   7  12         16.72         11.09         7.45 o                         
  -4   7  12        152.02        120.79        11.98 o                         
  -3   7  12         49.76         59.41         8.67 o                         
  -2   7  12         69.31         65.47         5.94 o                         
  -1   7  12         18.85         23.21         4.86 o                         
   0   7  12         35.64         32.95         4.07 o                         
   1   7  12         18.86         25.43         2.77 o                         
   2   7  12         69.25         79.25         4.91 o                         
   3   7  12         49.80         66.20         7.04 o                         
   4   7  12        151.88        127.66        11.41 o                         
   5   7  12         16.67         20.47         9.68 o                         
   6   7  12         10.94          6.62         9.65 o                         
  -5   8  12         12.78          0.62        10.32 o                         
  -4   8  12         74.79         86.76         8.55 o                         
  -3   8  12         43.76         25.73         8.36 o                         
  -2   8  12         11.73          7.34         9.08 o                         
  -1   8  12        136.27        152.57        13.82 o                         
   0   8  12        122.99        132.58         8.42 o                         
   1   8  12        135.90        138.35         7.03 o                         
   2   8  12         11.67          5.93         6.39 o                         
   3   8  12         43.80         42.28         7.98 o                         
   4   8  12         74.71         72.63        12.36 o                         
   5   8  12         12.72         15.44        11.60 o                         
  -3   9  12          0.51          6.15         7.18 o                         
  -2   9  12          5.51          7.00         6.33 o                         
  -1   9  12          6.59          5.62         7.82 o                         
   0   9  12         43.66         38.22         9.01 o                         
   1   9  12          6.64         28.48         8.07 o                         
   2   9  12          5.45         24.83         9.99 o                         
   3   9  12          0.53         -8.00        14.13 o                         
   1   0  13        235.87        232.42         4.32 o                         
   2   0  13         89.25         98.27         3.39 o                         
   3   0  13          0.16          2.58         1.77 o                         
   4   0  13         28.03         26.82         2.56 o                         
   5   0  13        221.03        202.57         9.12 o                         
   6   0  13        186.71        201.94         9.21 o                         
   7   0  13         18.96         24.30         5.72 o                         
   8   0  13         31.82         29.07         6.91 o                         
  -8   1  13         20.98         19.43         8.41 o                         
  -7   1  13          9.72         10.00         5.45 o                         
  -6   1  13        400.62        370.38        11.78 o                         
  -5   1  13        252.61        261.53         9.58 o                         
  -4   1  13        456.22        469.50        11.61 o                         
  -3   1  13        831.93        829.94        12.02 o                         
  -2   1  13       1076.87       1061.63        12.86 o                         
  -1   1  13        116.10        107.62         3.81 o                         
   0   1  13         74.24         67.69         2.63 o                         
   1   1  13        115.98        112.68         3.03 o                         
   2   1  13       1077.75       1072.56        10.27 o                         
   3   1  13        831.29        851.87        14.14 o                         
   4   1  13        456.20        462.97         9.83 o                         
   5   1  13        252.75        267.02         7.10 o                         
   6   1  13        400.88        381.95         8.81 o                         
   7   1  13          9.66          0.93         5.26 o                         
   8   1  13         21.01         26.77         7.60 o                         
  -8   2  13         20.02         39.23        10.95 o                         
  -7   2  13          4.39         -1.43         5.11 o                         
  -6   2  13        136.12        145.48        10.19 o                         
  -5   2  13        245.86        235.54         8.88 o                         
  -4   2  13        789.66        764.83        13.35 o                         
  -3   2  13        145.41        151.50         5.78 o                         
  -2   2  13        251.70        236.90         5.84 o                         
  -1   2  13         59.62         62.36         3.19 o                         
   0   2  13        273.36        274.70         4.88 o                         
   1   2  13         59.69         66.16         2.65 o                         
   2   2  13        252.38        238.28         4.04 o                         
   3   2  13        145.66        150.35         3.91 o                         
   4   2  13        789.63        763.46        10.42 o                         
   5   2  13        245.95        244.89         6.08 o                         
   6   2  13        135.70        126.97         5.73 o                         
   7   2  13          4.32          1.38         4.38 o                         
   8   2  13         19.93         12.90         8.73 o                         
  -8   3  13         33.80         17.89         7.52 o                         
  -7   3  13          5.57          3.95         5.64 o                         
  -6   3  13         18.10         12.32         4.83 o                         
  -5   3  13        169.40        171.09         8.30 o                         
  -4   3  13         81.19         93.79        11.38 o                         
  -3   3  13        138.45        146.49         6.93 o                         
  -2   3  13        266.77        249.71         9.73 o                         
  -1   3  13         28.26         30.10         2.39 o                         
   0   3  13         84.17         84.11         2.97 o                         
   1   3  13         28.36         29.67         1.98 o                         
   2   3  13        266.76        255.45         4.23 o                         
   3   3  13        138.60        144.87         4.03 o                         
   4   3  13         81.23         79.94         5.20 o                         
   5   3  13        169.80        176.11         5.70 o                         
   6   3  13         18.11         14.51         4.21 o                         
   7   3  13          5.60          7.79         4.41 o                         
   8   3  13         33.76         33.62         8.16 o                         
  -7   4  13         14.97          5.96         6.21 o                         
  -6   4  13         27.03         30.59         6.49 o                         
  -5   4  13         21.74         26.15         6.04 o                         
  -4   4  13         70.05         56.60         6.34 o                         
  -3   4  13         48.07         44.89         4.65 o                         
  -2   4  13         45.58         56.77         4.11 o                         
  -1   4  13        120.21        110.91         5.17 o                         
   0   4  13          0.22         -0.66         2.03 o                         
   1   4  13        120.22        117.64         3.70 o                         
   2   4  13         45.60         52.54         2.86 o                         
   3   4  13         48.03         50.99         3.39 o                         
   4   4  13         69.92         66.53         4.12 o                         
   5   4  13         21.62         26.93         3.65 o                         
   6   4  13         27.11         30.97         5.88 o                         
   7   4  13         14.91         32.91         5.79 o                         
   8   4  13         13.29         -3.00        17.19 o                         
  -7   5  13         33.25         12.21         8.82 o                         
  -6   5  13        119.45         95.20        10.20 o                         
  -5   5  13         13.23         11.95         6.36 o                         
  -4   5  13         85.99         92.52         8.03 o                         
  -3   5  13         66.37         60.10         6.32 o                         
  -2   5  13         13.09         23.12         3.46 o                         
  -1   5  13         74.35         70.04         4.58 o                         
   0   5  13        303.60        307.30         6.75 o                         
   1   5  13         74.42         68.70         3.29 o                         
   2   5  13         13.17         14.40         1.99 o                         
   3   5  13         66.46         67.01         3.72 o                         
   4   5  13         86.00         90.18         4.86 o                         
   5   5  13         13.23         19.27         3.20 o                         
   6   5  13        119.34        130.91         6.40 o                         
   7   5  13         33.20         50.97         7.52 o                         
  -6   6  13        159.76        114.63        21.02 o                         
  -5   6  13         98.42         92.40        16.34 o                         
  -4   6  13        146.32        157.24         9.88 o                         
  -3   6  13        502.88        477.49        13.58 o                         
  -2   6  13         76.73         80.27         5.21 o                         
  -1   6  13        228.12        233.87         7.80 o                         
   0   6  13         21.47         14.05         4.19 o                         
   1   6  13        227.74        237.35         5.66 o                         
   2   6  13         76.82         87.59         3.70 o                         
   3   6  13        502.88        493.11         6.95 o                         
   4   6  13        146.72        166.97         8.07 o                         
   5   6  13         98.30        104.43         6.93 o                         
   6   6  13        159.75        169.00        11.69 o                         
  -5   7  13         41.70         26.32        15.77 o                         
  -4   7  13        138.52        123.11        10.57 o                         
  -3   7  13        132.67        153.65        12.76 o                         
  -2   7  13         23.88         24.16         6.04 o                         
  -1   7  13         69.01         77.72         5.66 o                         
   0   7  13         13.94         25.06         4.58 o                         
   1   7  13         69.20         71.34         4.94 o                         
   2   7  13         23.89         29.82         3.12 o                         
   3   7  13        132.69        152.48         9.18 o                         
   4   7  13        138.44        164.33        15.14 o                         
   5   7  13         41.62         30.00         9.01 o                         
  -4   8  13         89.65         59.30        13.15 o                         
  -3   8  13        120.08        119.67        11.42 o                         
  -2   8  13        161.62        176.34        10.06 o                         
  -1   8  13        126.30        142.97         9.30 o                         
   0   8  13          2.02          4.95         4.44 o                         
   1   8  13        126.35        123.60         6.43 o                         
   2   8  13        161.23        192.76        16.84 o                         
   3   8  13        119.97        162.26        14.31 o                         
   4   8  13         89.52         90.97        13.51 o                         
  -2   9  13         24.97         35.28         8.94 o                         
  -1   9  13        108.81        121.83        13.19 o                         
   0   9  13          1.34          8.35         7.21 o                         
   1   9  13        108.88        140.82        12.19 o                         
   2   9  13         24.82         -7.46        10.66 o                         
   0   0  14         17.15         21.12         2.48 o                         
   1   0  14          1.67          2.72         1.54 o                         
   2   0  14        452.64        458.72         7.34 o                         
   3   0  14        102.49         99.64         5.00 o                         
   4   0  14          3.54          7.69         2.40 o                         
   5   0  14          0.12          1.57         2.69 o                         
   6   0  14        227.76        232.79         9.96 o                         
   7   0  14          1.19         22.55         6.20 o                         
   8   0  14         39.27         53.27        11.54 o                         
  -8   1  14         11.06         10.34         6.90 o                         
  -7   1  14        106.27         98.52         8.71 o                         
  -6   1  14         41.06         47.44         5.60 o                         
  -5   1  14        100.89        106.69         7.34 o                         
  -4   1  14        279.74        273.07         9.09 o                         
  -3   1  14        440.09        441.16         8.98 o                         
  -2   1  14        141.31        139.49         4.31 o                         
  -1   1  14        306.99        300.31         5.49 o                         
   0   1  14         41.74         38.61         2.12 o                         
   1   1  14        307.11        305.07         4.87 o                         
   2   1  14        141.44        138.45         3.53 o                         
   3   1  14        440.06        427.65         7.44 o                         
   4   1  14        280.18        280.08         6.89 o                         
   5   1  14        100.89        105.30         5.90 o                         
   6   1  14         40.96         43.63         4.44 o                         
   7   1  14        106.28         89.21        10.62 o                         
   8   1  14         11.03          8.91         8.50 o                         
  -8   2  14          2.85         11.75         7.65 o                         
  -7   2  14         24.68         21.24         6.38 o                         
  -6   2  14          6.71         10.27         5.34 o                         
  -5   2  14        143.13        123.40         8.62 o                         
  -4   2  14         57.04         55.27         5.04 o                         
  -3   2  14        239.91        249.77         6.38 o                         
  -2   2  14        113.32        113.56         4.93 o                         
  -1   2  14          7.08          5.50         2.11 o                         
   0   2  14         16.85         16.39         1.76 o                         
   1   2  14          7.03          7.80         1.66 o                         
   2   2  14        113.10        112.51         3.38 o                         
   3   2  14        240.00        238.27         4.68 o                         
   4   2  14         56.95         55.84         3.76 o                         
   5   2  14        143.20        135.60         5.12 o                         
   6   2  14          6.66         11.37         3.46 o                         
   7   2  14         24.76         24.39         6.35 o                         
   8   2  14          2.86         10.47         7.32 o                         
  -8   3  14          4.61         -7.62        18.33 o                         
  -7   3  14         72.94         64.56        12.00 o                         
  -6   3  14         43.36         44.08         5.97 o                         
  -5   3  14         49.07         45.70         5.53 o                         
  -4   3  14         80.43         67.31         5.70 o                         
  -3   3  14         46.89         45.55         4.82 o                         
  -2   3  14        288.69        285.09         7.27 o                         
  -1   3  14         45.70         39.97         2.98 o                         
   0   3  14         84.15         80.87         3.19 o                         
   1   3  14         45.51         43.73         2.55 o                         
   2   3  14        288.39        276.32         4.82 o                         
   3   3  14         46.94         43.26         2.87 o                         
   4   3  14         80.60         74.89         4.02 o                         
   5   3  14         49.10         51.50         5.83 o                         
   6   3  14         43.31         42.51         5.17 o                         
   7   3  14         73.13         98.37         9.73 o                         
   8   3  14          4.57         12.02         8.55 o                         
  -7   4  14          6.83         10.44         8.67 o                         
  -6   4  14         18.74          7.24         7.10 o                         
  -5   4  14         15.57         14.61         5.99 o                         
  -4   4  14          9.36          3.37         5.98 o                         
  -3   4  14         86.33         77.85         6.90 o                         
  -2   4  14        394.57        365.88         8.55 o                         
  -1   4  14         57.93         59.62         4.10 o                         
   0   4  14         45.08         42.72         2.91 o                         
   1   4  14         58.00         59.30         3.05 o                         
   2   4  14        394.48        376.49         6.03 o                         
   3   4  14         86.29         84.15         4.22 o                         
   4   4  14          9.39         17.04         3.03 o                         
   5   4  14         15.71         23.93         3.48 o                         
   6   4  14         18.76         10.54         6.85 o                         
   7   4  14          6.89          9.26         5.72 o                         
  -7   5  14        103.31         97.46        14.43 o                         
  -6   5  14         51.51         49.74         9.51 o                         
  -5   5  14         12.50          4.61         6.85 o                         
  -4   5  14         55.02         54.38         6.66 o                         
  -3   5  14         59.34         55.51         6.17 o                         
  -2   5  14         93.12        101.62         6.40 o                         
  -1   5  14        172.67        168.03         6.60 o                         
   0   5  14         13.85         15.75         2.73 o                         
   1   5  14        172.71        168.33         5.64 o                         
   2   5  14         93.38         77.85         4.15 o                         
   3   5  14         59.32         60.63         5.09 o                         
   4   5  14         54.94         56.87         4.65 o                         
   5   5  14         12.54         19.07         4.79 o                         
   6   5  14         51.68         48.96         6.09 o                         
   7   5  14        103.03        101.47        11.94 o                         
  -6   6  14          7.27         -2.98        10.55 o                         
  -5   6  14        117.32        127.37        12.11 o                         
  -4   6  14         93.94         93.90         9.82 o                         
  -3   6  14        127.37        117.26         8.55 o                         
  -2   6  14        194.35        185.46        12.68 o                         
  -1   6  14        136.62        122.36         7.76 o                         
   0   6  14          1.08          2.38         2.79 o                         
   1   6  14        136.44        127.12         5.15 o                         
   2   6  14        194.69        185.81         6.00 o                         
   3   6  14        127.53        139.65         7.37 o                         
   4   6  14         93.93        107.14         6.46 o                         
   5   6  14        117.17        139.94         8.00 o                         
   6   6  14          7.29         15.29         6.78 o                         
  -5   7  14         48.32         65.20        13.67 o                         
  -4   7  14         10.68          1.35         9.34 o                         
  -3   7  14         52.29         69.84         7.67 o                         
  -2   7  14          6.24         14.87         7.77 o                         
  -1   7  14          3.18         -0.43         5.38 o                         
   0   7  14        159.77        160.37         7.06 o                         
   1   7  14          3.20         12.46         3.63 o                         
   2   7  14          6.26         13.12         2.86 o                         
   3   7  14         52.13         64.93        10.91 o                         
   4   7  14         10.73          0.45         6.56 o                         
   5   7  14         48.32         44.04         9.78 o                         
  -4   8  14         27.41         19.41         8.16 o                         
  -3   8  14         26.13          6.55         7.95 o                         
  -2   8  14         29.96         37.28         6.48 o                         
  -1   8  14          4.95          7.62         6.84 o                         
   0   8  14         50.99         71.54         6.56 o                         
   1   8  14          4.97          6.76         4.31 o                         
   2   8  14         30.02         34.37         8.61 o                         
   3   8  14         26.10         25.44        12.15 o                         
   4   8  14         27.40         22.18         8.67 o                         
  -1   9  14         40.12         43.57         9.73 o                         
   0   9  14         13.95         25.96         8.61 o                         
   1   9  14         40.25         71.44        18.22 o                         
   1   0  15         28.28         27.54         2.51 o                         
   2   0  15         76.57         79.47         4.58 o                         
   3   0  15          4.66          7.65         2.97 o                         
   4   0  15          1.22          2.26         2.88 o                         
   5   0  15        121.32        108.79         6.07 o                         
   6   0  15        131.84        163.30         9.43 o                         
   7   0  15         72.60         67.28         9.09 o                         
   8   0  15          9.49         14.80         7.43 o                         
  -8   1  15         14.25         23.11        10.62 o                         
  -7   1  15         66.43         60.50         7.26 o                         
  -6   1  15        106.59        105.59         8.33 o                         
  -5   1  15        126.53        107.98         7.58 o                         
  -4   1  15         17.72         20.71         4.75 o                         
  -3   1  15         76.13         73.78         5.15 o                         
  -2   1  15         74.29         70.42         3.98 o                         
  -1   1  15        185.35        173.82         4.10 o                         
   0   1  15        130.81        122.10         3.62 o                         
   1   1  15        185.96        179.40         4.38 o                         
   2   1  15         74.21         79.42         3.56 o                         
   3   1  15         76.03         75.51         3.54 o                         
   4   1  15         17.79         16.98         2.89 o                         
   5   1  15        126.76        124.53         5.67 o                         
   6   1  15        106.58        107.20         6.62 o                         
   7   1  15         66.65         64.57         7.45 o                         
   8   1  15         14.24         13.85         7.39 o                         
  -8   2  15         16.36         12.72         9.90 o                         
  -7   2  15        129.06        137.00        12.54 o                         
  -6   2  15        111.48        121.73         8.86 o                         
  -5   2  15         13.15          9.92         4.18 o                         
  -4   2  15        123.96        108.69         7.05 o                         
  -3   2  15        301.56        290.77         7.23 o                         
  -2   2  15        529.98        510.36         9.01 o                         
  -1   2  15        191.07        186.02         5.63 o                         
   0   2  15        142.65        136.83         3.83 o                         
   1   2  15        190.82        180.05         4.44 o                         
   2   2  15        529.84        508.84         7.23 o                         
   3   2  15        301.52        292.32         5.40 o                         
   4   2  15        124.10        113.02         4.44 o                         
   5   2  15         13.29         19.09         2.92 o                         
   6   2  15        111.72        108.72         8.04 o                         
   7   2  15        129.04        145.37        10.28 o                         
   8   2  15         16.35          9.11         8.30 o                         
  -7   3  15         55.90         55.06         9.34 o                         
  -6   3  15         11.38          3.80         5.42 o                         
  -5   3  15         26.80         35.27         9.36 o                         
  -4   3  15         40.73         41.18         4.77 o                         
  -3   3  15        209.29        207.90         6.10 o                         
  -2   3  15        224.80        205.68         6.61 o                         
  -1   3  15         39.15         42.54         3.48 o                         
   0   3  15          0.68          1.81         2.01 o                         
   1   3  15         39.19         38.76         2.73 o                         
   2   3  15        224.56        198.11         4.68 o                         
   3   3  15        208.72        202.29         5.62 o                         
   4   3  15         40.75         52.73         3.72 o                         
   5   3  15         26.81         25.21         3.47 o                         
   6   3  15         11.26         14.68         4.65 o                         
   7   3  15         55.86         52.33         7.51 o                         
  -7   4  15         16.27         32.02        10.10 o                         
  -6   4  15          1.89         -7.15         7.15 o                         
  -5   4  15         54.61         45.29         7.27 o                         
  -4   4  15         25.50         17.62         4.76 o                         
  -3   4  15         40.24         29.37         4.81 o                         
  -2   4  15         52.97         56.00         4.50 o                         
  -1   4  15        103.51         96.45         5.10 o                         
   0   4  15          7.29          4.16         2.38 o                         
   1   4  15        103.49         98.75         4.48 o                         
   2   4  15         53.27         53.60         3.52 o                         
   3   4  15         40.10         42.10         3.62 o                         
   4   4  15         25.48         30.66         5.11 o                         
   5   4  15         54.58         52.95         6.03 o                         
   6   4  15          1.84          8.10         5.38 o                         
   7   4  15         16.33         32.44         8.46 o                         
  -6   5  15         19.28         22.98         8.59 o                         
  -5   5  15         10.46          9.85         6.99 o                         
  -4   5  15         47.74         58.53         7.45 o                         
  -3   5  15         98.02         91.17         8.19 o                         
  -2   5  15         61.12         72.71         9.65 o                         
  -1   5  15         40.47         37.87         6.46 o                         
   0   5  15         21.70         13.95         3.28 o                         
   1   5  15         40.24         35.09         3.11 o                         
   2   5  15         60.97         70.84         3.99 o                         
   3   5  15         97.69         98.57         5.15 o                         
   4   5  15         48.04         56.47         4.86 o                         
   5   5  15         10.52         15.27         4.37 o                         
   6   5  15         19.32         17.56         9.13 o                         
  -6   6  15        145.11        186.88        26.50 o                         
  -5   6  15         19.53          2.78         9.84 o                         
  -4   6  15         95.10        107.49        10.79 o                         
  -3   6  15         98.03         98.17        11.89 o                         
  -2   6  15         52.57         33.34         9.20 o                         
  -1   6  15        194.00        187.44         9.79 o                         
   0   6  15          0.47          4.06         3.18 o                         
   1   6  15        194.05        180.45         6.05 o                         
   2   6  15         52.46         73.14         4.49 o                         
   3   6  15         98.02        101.46         6.44 o                         
   4   6  15         95.11        126.89         5.75 o                         
   5   6  15         19.60         19.66         7.48 o                         
   6   6  15        144.89        155.86        10.76 o                         
  -5   7  15         13.22         18.28        11.35 o                         
  -4   7  15         58.64         63.82        17.82 o                         
  -3   7  15         22.10         33.26         7.39 o                         
  -2   7  15        105.74        103.73         9.20 o                         
  -1   7  15          2.73          4.52         5.11 o                         
   0   7  15         50.86         59.66         5.91 o                         
   1   7  15          2.67         -0.37         4.16 o                         
   2   7  15        105.64        135.20         7.86 o                         
   3   7  15         22.12         49.47         4.74 o                         
   4   7  15         58.66         53.60         9.14 o                         
   5   7  15         13.17         22.70         9.00 o                         
  -3   8  15        141.54        129.10        13.81 o                         
  -2   8  15         37.44         30.67        10.51 o                         
  -1   8  15         10.79         15.44         5.80 o                         
   0   8  15         35.61         43.22         5.18 o                         
   1   8  15         10.85          5.13         5.75 o                         
   2   8  15         37.41         11.12        10.06 o                         
   3   8  15        141.33        135.87        14.64 o                         
   0   0  16       1365.02       1357.56        21.42 o                         
   1   0  16       1117.17       1081.27        12.92 o                         
   2   0  16        158.68        152.76         5.79 o                         
   3   0  16         14.90         13.47         3.31 o                         
   4   0  16         33.94         30.14         3.09 o                         
   5   0  16         49.77         41.72         4.08 o                         
   6   0  16        142.45        147.74         9.62 o                         
   7   0  16         51.08         61.09         7.40 o                         
   8   0  16         27.96         32.30         9.93 o                         
  -8   1  16          4.27          2.93        11.26 o                         
  -7   1  16         48.16         40.30         7.47 o                         
  -6   1  16        106.57        105.54        12.88 o                         
  -5   1  16         56.83         59.48         6.03 o                         
  -4   1  16         30.50         34.92         3.50 o                         
  -3   1  16        461.01        451.69        11.07 o                         
  -2   1  16        130.94        133.61         5.02 o                         
  -1   1  16        105.40         99.42         4.52 o                         
   0   1  16        146.05        147.41         4.03 o                         
   1   1  16        105.24        111.60         4.07 o                         
   2   1  16        130.81        135.74         4.24 o                         
   3   1  16        460.73        453.12         8.67 o                         
   4   1  16         30.45         21.50         3.62 o                         
   5   1  16         57.13         57.32         5.91 o                         
   6   1  16        106.64        115.74         8.92 o                         
   7   1  16         48.00         53.74         7.34 o                         
   8   1  16          4.29          1.19         9.40 o                         
  -7   2  16         23.64         22.22         7.21 o                         
  -6   2  16         65.12         65.87         6.87 o                         
  -5   2  16         14.61         11.19         4.62 o                         
  -4   2  16         14.58         14.69         3.80 o                         
  -3   2  16        255.30        243.20        10.59 o                         
  -2   2  16         90.87         87.57         4.74 o                         
  -1   2  16        125.97        129.64         5.10 o                         
   0   2  16        101.74         93.26         3.68 o                         
   1   2  16        125.81        124.32         4.20 o                         
   2   2  16         90.64         99.65         4.08 o                         
   3   2  16        254.94        245.64         5.14 o                         
   4   2  16         14.67         14.02         3.78 o                         
   5   2  16         14.64         19.11         4.07 o                         
   6   2  16         65.15         77.41         8.15 o                         
   7   2  16         23.70         35.08         8.73 o                         
  -7   3  16         45.42         45.98         7.50 o                         
  -6   3  16        196.43        179.28        10.89 o                         
  -5   3  16         14.16         14.45         6.12 o                         
  -4   3  16        101.58         89.74         8.48 o                         
  -3   3  16         45.36         48.44         5.42 o                         
  -2   3  16         37.48         23.80         3.79 o                         
  -1   3  16         71.86         74.54         4.60 o                         
   0   3  16          9.35         11.42         2.27 o                         
   1   3  16         71.73         66.18         4.14 o                         
   2   3  16         37.58         32.07         2.74 o                         
   3   3  16         45.29         46.12         3.75 o                         
   4   3  16        101.71        111.49         5.75 o                         
   5   3  16         14.25         23.44         3.40 o                         
   6   3  16        196.76        179.61         9.50 o                         
   7   3  16         45.37         58.74         8.46 o                         
  -6   4  16         12.31         13.04         8.26 o                         
  -5   4  16         61.51         82.32        10.81 o                         
  -4   4  16         54.05         56.26         6.95 o                         
  -3   4  16         31.15         34.16         5.21 o                         
  -2   4  16         25.77         42.32         7.16 o                         
  -1   4  16        384.48        349.05         9.53 o                         
   0   4  16         78.03         84.45         4.15 o                         
   1   4  16        384.61        370.55         7.43 o                         
   2   4  16         25.67         28.96         3.06 o                         
   3   4  16         31.21         30.36         3.44 o                         
   4   4  16         54.21         48.43         5.58 o                         
   5   4  16         61.72         86.21         6.35 o                         
   6   4  16         12.40         18.60         5.06 o                         
   7   4  16         10.37         40.18         9.42 o                         
  -6   5  16         10.15         19.51         8.80 o                         
  -5   5  16         12.23         18.30         8.00 o                         
  -4   5  16        161.16        173.27        11.84 o                         
  -3   5  16         15.69         10.28         9.17 o                         
  -2   5  16        131.18        140.60        11.76 o                         
  -1   5  16         51.92         60.59         5.04 o                         
   0   5  16        110.06         82.66         5.82 o                         
   1   5  16         51.78         47.63         3.74 o                         
   2   5  16        131.07        131.72         5.32 o                         
   3   5  16         15.77         18.09         3.41 o                         
   4   5  16        161.20        165.95         7.78 o                         
   5   5  16         12.29         20.17         5.05 o                         
   6   5  16         10.19          9.10         5.99 o                         
  -5   6  16         36.99         55.40        10.99 o                         
  -4   6  16        213.03        225.03        17.92 o                         
  -3   6  16         33.15         36.73        11.64 o                         
  -2   6  16         55.74         64.22        10.73 o                         
  -1   6  16         46.05         53.15        10.34 o                         
   0   6  16         86.29         79.58         6.05 o                         
   1   6  16         46.13         41.66         5.71 o                         
   2   6  16         55.96         62.37         4.89 o                         
   3   6  16         33.02         42.49         4.32 o                         
   4   6  16        212.98        236.47         7.81 o                         
   5   6  16         37.04         30.26         8.29 o                         
  -4   7  16         53.18         69.03        11.29 o                         
  -3   7  16         27.32         45.39        14.60 o                         
  -2   7  16         22.19         32.04        16.87 o                         
  -1   7  16          4.14         15.62         6.53 o                         
   0   7  16          4.75         12.13         4.12 o                         
   1   7  16          4.12          8.56         6.44 o                         
   2   7  16         22.11         18.69        11.36 o                         
   3   7  16         27.41         36.90         6.80 o                         
   4   7  16         53.10         44.05         8.87 o                         
  -2   8  16         71.19         75.29         8.07 o                         
  -1   8  16         10.02         11.39         6.25 o                         
   0   8  16          4.09          8.73         5.77 o                         
   1   8  16         10.07         -1.61        11.09 o                         
   2   8  16         71.39         35.45        11.26 o                         
   1   0  17        713.24        681.52        10.27 o                         
   2   0  17         44.85         38.13         4.59 o                         
   3   0  17         22.00         23.81         3.71 o                         
   4   0  17          7.64          7.33         2.92 o                         
   5   0  17         77.13         70.18         5.58 o                         
   6   0  17         49.69         68.66         9.43 o                         
   7   0  17         68.36         65.43         7.93 o                         
  -7   1  17         40.91         48.55         7.75 o                         
  -6   1  17         20.93         21.47        10.67 o                         
  -5   1  17         10.26          8.93         5.00 o                         
  -4   1  17         80.99         65.78         5.74 o                         
  -3   1  17         15.35         16.88         3.90 o                         
  -2   1  17        234.33        227.78         7.10 o                         
  -1   1  17        859.51        826.10        11.79 o                         
   0   1  17        159.14        157.98         4.55 o                         
   1   1  17        859.42        817.83        10.36 o                         
   2   1  17        234.03        222.62         5.54 o                         
   3   1  17         15.41         15.26         2.57 o                         
   4   1  17         81.03         77.39         4.97 o                         
   5   1  17         10.23          8.32         4.05 o                         
   6   1  17         20.89         31.77         8.12 o                         
   7   1  17         40.96         55.66         8.34 o                         
  -7   2  17         27.88         31.22         7.23 o                         
  -6   2  17         26.56         25.36         6.34 o                         
  -5   2  17         76.32         67.69         7.69 o                         
  -4   2  17         75.19         83.06         7.87 o                         
  -3   2  17          6.85          4.04         3.18 o                         
  -2   2  17         83.79         81.93         4.94 o                         
  -1   2  17        533.74        491.44        11.16 o                         
   0   2  17         16.65         23.24         2.53 o                         
   1   2  17        533.40        508.17         8.28 o                         
   2   2  17         83.81         86.94         4.09 o                         
   3   2  17          6.92          7.95         2.35 o                         
   4   2  17         74.99         74.64         4.01 o                         
   5   2  17         76.21         80.14         5.93 o                         
   6   2  17         26.65         32.30         6.26 o                         
   7   2  17         27.89         37.35         7.37 o                         
  -7   3  17         38.56         45.55        35.20 o                         
  -6   3  17         12.10          1.06         7.42 o                         
  -5   3  17        135.08        150.24        10.95 o                         
  -4   3  17         17.82         26.57         6.91 o                         
  -3   3  17         77.70         89.71        10.19 o                         
  -2   3  17         43.03         39.39         4.23 o                         
  -1   3  17         12.90         11.25         3.16 o                         
   0   3  17         75.58         76.31         3.81 o                         
   1   3  17         12.92          9.95         3.20 o                         
   2   3  17         43.18         51.21         3.61 o                         
   3   3  17         77.48         80.07         7.86 o                         
   4   3  17         17.89         23.60         4.10 o                         
   5   3  17        135.09        152.52         8.52 o                         
   6   3  17         12.15         26.17         6.29 o                         
   7   3  17         38.67         47.57         9.04 o                         
  -6   4  17          8.63         -2.04         9.19 o                         
  -5   4  17         39.95         45.10         8.51 o                         
  -4   4  17         24.62         30.50         6.55 o                         
  -3   4  17          4.03         10.48         5.13 o                         
  -2   4  17         16.91         20.06         3.78 o                         
  -1   4  17         58.24         56.57         7.38 o                         
   0   4  17         11.79         10.82         3.58 o                         
   1   4  17         58.36         51.83         4.35 o                         
   2   4  17         16.88          7.84         2.85 o                         
   3   4  17          4.09          6.81         3.51 o                         
   4   4  17         24.66         25.20         3.93 o                         
   5   4  17         39.80         55.89         6.63 o                         
   6   4  17          8.62         13.85         5.33 o                         
  -6   5  17          7.41         30.23        23.81 o                         
  -5   5  17          7.05          3.23        10.74 o                         
  -4   5  17         41.41         34.11         8.09 o                         
  -3   5  17         20.67          9.05         6.38 o                         
  -2   5  17          3.78          8.70        12.76 o                         
  -1   5  17          6.08          4.46         6.63 o                         
   0   5  17         59.07         47.71         4.49 o                         
   1   5  17          6.08         15.11         3.26 o                         
   2   5  17          3.78          0.64         3.14 o                         
   3   5  17         20.57         30.96         4.23 o                         
   4   5  17         41.30         38.89         4.56 o                         
   5   5  17          7.11         14.68         6.85 o                         
   6   5  17          7.42         34.05         8.37 o                         
  -5   6  17          1.11          5.42         9.54 o                         
  -4   6  17         99.64         97.14        24.31 o                         
  -3   6  17         37.13         41.77        18.02 o                         
  -2   6  17          4.94          6.02        14.18 o                         
  -1   6  17         21.70         29.08         5.97 o                         
   0   6  17         41.23         46.59         5.68 o                         
   1   6  17         21.81          9.99         4.71 o                         
   2   6  17          4.92          4.98         4.21 o                         
   3   6  17         37.05         53.67         6.88 o                         
   4   6  17         99.40        129.90         8.34 o                         
   5   6  17          1.10         -3.55        10.85 o                         
  -4   7  17        125.91        198.99        22.78 o                         
  -3   7  17         74.01         37.27        15.12 o                         
  -2   7  17         39.51         43.06         8.42 o                         
  -1   7  17         21.27         29.86         9.25 o                         
   0   7  17          6.70         14.44         7.07 o                         
   1   7  17         21.25         22.99         6.59 o                         
   2   7  17         39.36         41.49         9.01 o                         
   3   7  17         73.95         86.98        12.91 o                         
   4   7  17        125.85        144.75        13.38 o                         
  -1   8  17         31.14         56.98         8.18 o                         
   0   8  17         96.59        123.86        10.33 o                         
   1   8  17         31.10         42.31        13.68 o                         
   0   0  18        559.63        533.93        11.70 o                         
   1   0  18       1223.84       1158.67        12.99 o                         
   2   0  18         29.81         28.61         3.40 o                         
   3   0  18        283.23        298.44         9.57 o                         
   4   0  18          4.98         10.03         3.59 o                         
   5   0  18         29.38         43.68         7.01 o                         
   6   0  18         33.30         46.18        12.03 o                         
   7   0  18          4.69         12.08         7.59 o                         
  -7   1  18         93.04         83.07         9.42 o                         
  -6   1  18         58.58         73.27         7.74 o                         
  -5   1  18         27.34         27.40         7.02 o                         
  -4   1  18         37.81         40.05         4.11 o                         
  -3   1  18          8.94         12.31         3.83 o                         
  -2   1  18         66.25         71.58         4.80 o                         
  -1   1  18        491.05        473.59         8.73 o                         
   0   1  18        755.02        731.07         9.59 o                         
   1   1  18        491.18        471.02         8.10 o                         
   2   1  18         66.08         68.24         3.96 o                         
   3   1  18          8.85          8.02         2.59 o                         
   4   1  18         37.96         47.80         6.90 o                         
   5   1  18         27.39         29.79         4.92 o                         
   6   1  18         58.41         73.59         8.47 o                         
   7   1  18         93.09         68.63        11.68 o                         
  -7   2  18         71.55         51.91        21.02 o                         
  -6   2  18        100.30         98.48        10.13 o                         
  -5   2  18         10.32         22.54         6.84 o                         
  -4   2  18         13.42         15.34         5.67 o                         
  -3   2  18         48.65         63.70         8.33 o                         
  -2   2  18        155.89        140.69         6.45 o                         
  -1   2  18        102.93         98.92         5.10 o                         
   0   2  18          1.51          4.60         2.26 o                         
   1   2  18        103.04        104.22         6.29 o                         
   2   2  18        155.56        139.77         5.08 o                         
   3   2  18         48.74         54.16         3.75 o                         
   4   2  18         13.36         16.27         3.97 o                         
   5   2  18         10.31         12.77         6.15 o                         
   6   2  18        100.30        113.83         9.43 o                         
   7   2  18         71.58         91.84        13.53 o                         
  -6   3  18         10.12          3.42        14.15 o                         
  -5   3  18         25.25         24.45         9.32 o                         
  -4   3  18        102.00        109.33         9.18 o                         
  -3   3  18         81.73         89.83         7.86 o                         
  -2   3  18          6.52          4.40         4.05 o                         
  -1   3  18         31.45         30.06         4.57 o                         
   0   3  18         33.94         26.05         3.51 o                         
   1   3  18         31.54         24.02         3.51 o                         
   2   3  18          6.44         10.40         2.82 o                         
   3   3  18         81.67         89.55         6.57 o                         
   4   3  18        102.18        121.78         6.18 o                         
   5   3  18         25.22         28.38         4.91 o                         
   6   3  18         10.09         15.17         6.18 o                         
  -6   4  18         74.98         48.55        14.54 o                         
  -5   4  18          3.13         10.97         7.36 o                         
  -4   4  18         29.00         38.04        10.12 o                         
  -3   4  18        110.02         76.61        10.59 o                         
  -2   4  18          9.72          7.18         8.05 o                         
  -1   4  18        223.46        219.82         8.80 o                         
   0   4  18         28.22         26.85         3.66 o                         
   1   4  18        223.45        205.64         6.30 o                         
   2   4  18          9.77         11.97         3.28 o                         
   3   4  18        109.77        113.41         5.72 o                         
   4   4  18         29.12         37.43         4.99 o                         
   5   4  18          3.15         -2.58         6.30 o                         
   6   4  18         74.79         71.34        10.23 o                         
  -5   5  18         16.31         -7.85        11.87 o                         
  -4   5  18          1.58          0.00         7.93 o                         
  -3   5  18         56.02         62.41         8.09 o                         
  -2   5  18         94.75        106.41         9.79 o                         
  -1   5  18         28.79         24.84         8.06 o                         
   0   5  18         42.36         44.88         5.81 o                         
   1   5  18         28.64         32.57         3.86 o                         
   2   5  18         94.64         93.20         5.40 o                         
   3   5  18         55.99         74.02         6.83 o                         
   4   5  18          1.56         10.95         4.73 o                         
   5   5  18         16.32         15.57         5.08 o                         
  -4   6  18          1.53         10.13         8.74 o                         
  -3   6  18         10.46         30.40         8.23 o                         
  -2   6  18         12.55         26.14         7.69 o                         
  -1   6  18         27.20         55.91        17.72 o                         
   0   6  18          6.78         -3.37         5.76 o                         
   1   6  18         27.30         21.81         6.14 o                         
   2   6  18         12.60         22.88         4.19 o                         
   3   6  18         10.44         23.78         5.03 o                         
   4   6  18          1.56          0.73         5.73 o                         
  -3   7  18         28.73         44.35        11.03 o                         
  -2   7  18         23.23         46.68         9.11 o                         
  -1   7  18         79.87         85.52        12.67 o                         
   0   7  18         19.67          8.05         6.76 o                         
   1   7  18         79.81         84.29         8.63 o                         
   2   7  18         23.29         24.22         8.13 o                         
   3   7  18         28.90         31.57        22.41 o                         
   1   0  19        111.63        107.15         4.55 o                         
   2   0  19          7.04          5.15         3.71 o                         
   3   0  19         85.24         96.03         6.11 o                         
   4   0  19         28.15         23.93         4.53 o                         
   5   0  19         59.57         59.87         9.90 o                         
   6   0  19         30.82         52.69         7.43 o                         
  -6   1  19          5.11         -6.59         6.59 o                         
  -5   1  19         33.71         44.72         6.39 o                         
  -4   1  19          1.60          6.40         7.18 o                         
  -3   1  19        130.42        145.88        10.32 o                         
  -2   1  19        335.32        343.42         8.50 o                         
  -1   1  19        471.90        447.99         8.78 o                         
   0   1  19          4.48          5.21         2.83 o                         
   1   1  19        471.70        452.08         8.64 o                         
   2   1  19        335.10        321.03         7.75 o                         
   3   1  19        130.59        123.56         5.28 o                         
   4   1  19          1.57          2.67         6.86 o                         
   5   1  19         33.78         54.21         7.88 o                         
   6   1  19          5.07          7.07         7.41 o                         
  -6   2  19          1.71         13.41        10.02 o                         
  -5   2  19          2.69         -0.60         7.05 o                         
  -4   2  19         28.56         20.11         9.08 o                         
  -3   2  19         25.50         32.59         5.46 o                         
  -2   2  19         66.71         54.03         4.61 o                         
  -1   2  19          0.05         -2.97         2.97 o                         
   0   2  19        864.71        826.69        17.24 o                         
   1   2  19          0.05         -3.27         3.27 o                         
   2   2  19         66.80         63.65         4.45 o                         
   3   2  19         25.64         21.59         3.46 o                         
   4   2  19         28.64         31.33         4.63 o                         
   5   2  19          2.68          8.73         6.64 o                         
   6   2  19          1.67          1.48         9.45 o                         
  -6   3  19          7.27         -4.39        17.54 o                         
  -5   3  19         10.48         19.61         7.89 o                         
  -4   3  19         90.74         81.35        12.34 o                         
  -3   3  19         10.96         13.16         5.38 o                         
  -2   3  19         10.61          8.98         7.74 o                         
  -1   3  19         13.25         13.62         3.60 o                         
   0   3  19         49.05         43.13         4.33 o                         
   1   3  19         13.33         10.54         3.54 o                         
   2   3  19         10.69          6.67         4.10 o                         
   3   3  19         10.92         23.29         3.78 o                         
   4   3  19         90.63        104.17         8.88 o                         
   5   3  19         10.56         21.49         5.08 o                         
   6   3  19          7.32          5.04         8.85 o                         
  -5   4  19         22.57         29.92         8.41 o                         
  -4   4  19         68.72         92.32        11.75 o                         
  -3   4  19         12.36          3.59         6.35 o                         
  -2   4  19          8.87          2.48         7.78 o                         
  -1   4  19         10.49         20.69         5.14 o                         
   0   4  19         31.11         37.49         4.24 o                         
   1   4  19         10.46          7.41         4.38 o                         
   2   4  19          8.92          8.36         3.18 o                         
   3   4  19         12.37         22.23         4.33 o                         
   4   4  19         68.74         65.32         6.26 o                         
   5   4  19         22.56         29.32         7.79 o                         
  -5   5  19         17.31         10.00        13.51 o                         
  -4   5  19          6.84          9.80         8.68 o                         
  -3   5  19         27.49         13.22        11.29 o                         
  -2   5  19         26.84          9.20        10.27 o                         
  -1   5  19         26.30         37.67         6.01 o                         
   0   5  19         48.32         44.30         4.94 o                         
   1   5  19         26.28         26.42         4.17 o                         
   2   5  19         26.69         24.69         4.21 o                         
   3   5  19         27.33         25.12         5.76 o                         
   4   5  19          6.88         15.20         5.43 o                         
   5   5  19         17.30          8.43         8.78 o                         
  -4   6  19         69.56         61.94        27.52 o                         
  -3   6  19          5.52         28.50        11.65 o                         
  -2   6  19          5.54         19.29         7.71 o                         
  -1   6  19         35.42         31.48         7.73 o                         
   0   6  19         29.69         43.45         5.64 o                         
   1   6  19         35.53         33.20         5.63 o                         
   2   6  19          5.54          7.38         4.32 o                         
   3   6  19          5.49          4.14         5.09 o                         
   4   6  19         69.63         37.52        10.89 o                         
  -2   7  19          6.65         24.74        16.05 o                         
  -1   7  19         24.04         31.53         7.84 o                         
   0   7  19          2.51          8.93         6.26 o                         
   1   7  19         23.83         51.88         6.64 o                         
   2   7  19          6.61         31.91         8.55 o                         
   0   0  20         35.77         40.85         5.45 o                         
   1   0  20         37.38         32.99         3.92 o                         
   2   0  20        117.27        104.41         6.38 o                         
   3   0  20         89.19         97.64         7.38 o                         
   4   0  20         38.82         44.15        11.14 o                         
   5   0  20         15.36         15.09         8.08 o                         
   6   0  20          0.65          7.78         7.94 o                         
  -6   1  20         46.30         48.72         8.71 o                         
  -5   1  20         38.61         46.82        12.13 o                         
  -4   1  20         13.92         28.89         6.52 o                         
  -3   1  20         18.79         11.98         5.51 o                         
  -2   1  20         69.91         69.99         5.96 o                         
  -1   1  20        163.06        153.12         7.28 o                         
   0   1  20        450.58        439.45        11.67 o                         
   1   1  20        163.27        156.57         6.56 o                         
   2   1  20         69.67         79.81         5.24 o                         
   3   1  20         18.85         14.29         4.07 o                         
   4   1  20         14.07         22.44         5.88 o                         
   5   1  20         38.54         30.85        17.55 o                         
   6   1  20         46.31         62.23        11.37 o                         
  -6   2  20         21.19        -17.60        17.60 o                         
  -5   2  20         27.43         29.55         7.50 o                         
  -4   2  20         40.21         53.05         7.55 o                         
  -3   2  20         12.39         23.59         6.62 o                         
  -2   2  20          9.62         12.20         4.60 o                         
  -1   2  20         46.61         44.30         4.52 o                         
   0   2  20         42.77         33.75         4.47 o                         
   1   2  20         46.57         41.92         4.19 o                         
   2   2  20          9.68         12.41         3.58 o                         
   3   2  20         12.46         11.67         4.35 o                         
   4   2  20         40.21         40.70         6.34 o                         
   5   2  20         27.45         46.79         6.10 o                         
   6   2  20         21.12         32.32         9.08 o                         
  -5   3  20         24.82         11.51        11.80 o                         
  -4   3  20         27.38         36.73         9.35 o                         
  -3   3  20         21.18         24.89        12.21 o                         
  -2   3  20        155.54        152.72        14.87 o                         
  -1   3  20         43.83         43.82         5.13 o                         
   0   3  20        414.89        380.32         9.85 o                         
   1   3  20         44.05         53.58         4.86 o                         
   2   3  20        155.30        154.23         6.95 o                         
   3   3  20         21.11         27.05         4.65 o                         
   4   3  20         27.25         28.29         5.15 o                         
   5   3  20         24.76         28.15         5.73 o                         
  -5   4  20         89.18        109.27        18.80 o                         
  -4   4  20         24.81         -1.86        10.85 o                         
  -3   4  20        148.00        156.67        11.76 o                         
  -2   4  20         85.95         95.36        17.60 o                         
  -1   4  20         51.10         44.95         8.12 o                         
   0   4  20          3.43          3.46         5.54 o                         
   1   4  20         51.26         50.93         5.35 o                         
   2   4  20         85.98         75.48         7.32 o                         
   3   4  20        148.02        144.47         7.98 o                         
   4   4  20         24.94         28.64         6.43 o                         
   5   4  20         88.95        109.39        10.59 o                         
  -4   5  20         66.80         65.59        10.48 o                         
  -3   5  20         30.63         27.16        16.34 o                         
  -2   5  20         41.92         53.22         9.13 o                         
  -1   5  20         25.82         36.10         6.73 o                         
   0   5  20          6.57          6.84         6.92 o                         
   1   5  20         25.79         26.95         4.49 o                         
   2   5  20         41.78         47.35         7.62 o                         
   3   5  20         30.64         41.70         8.60 o                         
   4   5  20         66.65         73.65         8.79 o                         
  -3   6  20        106.93         68.77        19.46 o                         
  -2   6  20         50.81        124.76        16.77 o                         
  -1   6  20         25.03         30.10         9.89 o                         
   0   6  20          9.13         12.64         5.63 o                         
   1   6  20         25.00         37.67         9.42 o                         
   2   6  20         50.69         64.74         8.02 o                         
   3   6  20        107.10        133.20        13.41 o                         
   1   0  21          9.64          3.76         4.09 o                         
   2   0  21          0.30          7.49         5.40 o                         
   3   0  21         35.41         32.66         6.01 o                         
   4   0  21          9.59         16.26         7.95 o                         
   5   0  21         97.90         97.40        10.83 o                         
  -5   1  21         14.88         40.37        10.89 o                         
  -4   1  21         83.26         91.51        10.23 o                         
  -3   1  21        257.99        265.06        11.33 o                         
  -2   1  21         32.92         36.07         4.88 o                         
  -1   1  21        100.06         84.61         9.16 o                         
   0   1  21          1.34          4.08         4.29 o                         
   1   1  21        100.35         96.44         6.56 o                         
   2   1  21         32.80         37.46         4.89 o                         
   3   1  21        257.94        255.18         8.74 o                         
   4   1  21         83.28         65.47         9.67 o                         
   5   1  21         14.94          8.88         6.42 o                         
  -5   2  21         15.38         19.01        10.26 o                         
  -4   2  21          4.77          6.65         6.90 o                         
  -3   2  21          2.64         -1.48        12.39 o                         
  -2   2  21         42.35         41.38         5.21 o                         
  -1   2  21         45.61         47.65         5.41 o                         
   0   2  21        232.27        215.26         8.98 o                         
   1   2  21         45.70         44.56         4.56 o                         
   2   2  21         42.29         43.33         4.65 o                         
   3   2  21          2.67          1.41         4.78 o                         
   4   2  21          4.71          4.67         5.57 o                         
   5   2  21         15.31          6.24         8.00 o                         
  -5   3  21         55.49         51.37        14.56 o                         
  -4   3  21         24.10         34.20         7.57 o                         
  -3   3  21         73.08         83.58        12.40 o                         
  -2   3  21        108.79        124.01         9.12 o                         
  -1   3  21        211.57        203.94         9.14 o                         
   0   3  21         80.07         91.04         6.95 o                         
   1   3  21        211.67        210.90        10.56 o                         
   2   3  21        108.74        126.94         8.31 o                         
   3   3  21         73.23         80.43         6.80 o                         
   4   3  21         24.04         27.63         6.35 o                         
   5   3  21         55.36         59.06         8.28 o                         
  -4   4  21          0.38          3.28         8.81 o                         
  -3   4  21         24.40         42.63         8.46 o                         
  -2   4  21         30.77         34.52        13.11 o                         
  -1   4  21         59.48         52.92        14.27 o                         
   0   4  21        121.80        122.55        12.56 o                         
   1   4  21         59.54         69.41         5.70 o                         
   2   4  21         30.88         35.33         5.60 o                         
   3   4  21         24.43         17.22         5.12 o                         
   4   4  21          0.38         -6.97         6.97 o                         
  -3   5  21         54.17         52.65        22.22 o                         
  -2   5  21         71.54        105.62        14.43 o                         
  -1   5  21         35.95         47.49         7.21 o                         
   0   5  21         11.13         22.81         8.98 o                         
   1   5  21         36.13         31.75        10.26 o                         
   2   5  21         71.53         79.86         8.46 o                         
   3   5  21         54.19         52.73         8.98 o                         
  -1   6  21         37.71         23.41        15.32 o                         
   0   6  21         16.72          3.58        14.43 o                         
   1   6  21         37.66         48.01         7.07 o                         
   0   0  22         28.25         16.62         8.85 o                         
   1   0  22          0.75          5.91         4.44 o                         
   2   0  22        141.93        141.21         8.11 o                         
   3   0  22        440.07        424.07        13.92 o                         
   4   0  22        309.17        358.44        14.33 o                         
   5   0  22        136.35         70.00        16.57 o                         
  -5   1  22         21.48         31.83        24.33 o                         
  -4   1  22         78.92         78.69        12.44 o                         
  -3   1  22        132.53        163.42        10.41 o                         
  -2   1  22         66.22         66.73         6.76 o                         
  -1   1  22         39.63         33.33         5.13 o                         
   0   1  22        142.75        121.21         8.04 o                         
   1   1  22         39.56         34.79         4.86 o                         
   2   1  22         66.32         67.26         5.68 o                         
   3   1  22        132.21        137.95         8.33 o                         
   4   1  22         78.88         88.91        11.84 o                         
   5   1  22         21.63         28.98         9.03 o                         
  -4   2  22         63.64         41.94        12.14 o                         
  -3   2  22         57.36         63.79         7.51 o                         
  -2   2  22          1.84          3.48         5.48 o                         
  -1   2  22         53.61         59.52         6.31 o                         
   0   2  22          8.22         10.63         4.93 o                         
   1   2  22         53.63         47.05         5.07 o                         
   2   2  22          1.88          0.40         4.77 o                         
   3   2  22         57.50         50.13         6.23 o                         
   4   2  22         63.56         50.91         8.99 o                         
  -4   3  22         35.35         34.29         9.17 o                         
  -3   3  22         31.18         10.08        12.53 o                         
  -2   3  22         99.47        117.91        10.60 o                         
  -1   3  22          9.18         10.93         5.30 o                         
   0   3  22         25.99         27.79         5.35 o                         
   1   3  22          9.19         17.68         5.54 o                         
   2   3  22         99.42        103.17         7.44 o                         
   3   3  22         31.26         42.47         5.99 o                         
   4   3  22         35.35         32.35        10.61 o                         
  -3   4  22        124.82        111.23        25.21 o                         
  -2   4  22         13.13         23.71         8.49 o                         
  -1   4  22         64.49         49.42        20.07 o                         
   0   4  22         30.81         18.08         6.57 o                         
   1   4  22         64.58         61.45         7.00 o                         
   2   4  22         13.27         23.87         6.04 o                         
   3   4  22        124.97        158.18        17.80 o                         
  -2   5  22          3.24         15.83         7.79 o                         
  -1   5  22         18.01         -9.13         9.13 o                         
   0   5  22          7.18         29.61         6.99 o                         
   1   5  22         18.02         21.81         6.00 o                         
   2   5  22          3.21          6.03         6.02 o                         
   1   0  23         58.04         51.18         5.76 o                         
   2   0  23         21.27         28.03         6.18 o                         
   3   0  23         72.70         86.89        10.52 o                         
   4   0  23        223.17        283.57        14.16 o                         
  -4   1  23          5.30         24.04         8.07 o                         
  -3   1  23         15.99         25.75         6.96 o                         
  -2   1  23         12.01         11.31         5.11 o                         
  -1   1  23         18.66          9.84         6.32 o                         
   0   1  23          0.62          2.59         5.41 o                         
   1   1  23         18.66         20.94         5.28 o                         
   2   1  23         12.02         11.17         5.34 o                         
   3   1  23         15.99         20.03         6.14 o                         
   4   1  23          5.29          6.27         9.98 o                         
  -4   2  23          3.93         -5.72        13.30 o                         
  -3   2  23         28.61         46.01         9.24 o                         
  -2   2  23          4.38          1.49         7.17 o                         
  -1   2  23         75.08         76.94        11.19 o                         
   0   2  23         12.62         17.26         5.75 o                         
   1   2  23         74.84         85.15         8.67 o                         
   2   2  23          4.37         -4.98         5.83 o                         
   3   2  23         28.51         32.20         6.26 o                         
   4   2  23          3.91         -3.51        15.27 o                         
  -3   3  23         34.85         53.49         9.27 o                         
  -2   3  23         15.98         22.84        12.02 o                         
  -1   3  23        145.45        112.99        16.00 o                         
   0   3  23          0.01          1.89         5.71 o                         
   1   3  23        145.31        142.11         9.61 o                         
   2   3  23         16.05          9.36         6.38 o                         
   3   3  23         34.73         41.84         6.61 o                         
  -2   4  23         25.28         31.80        11.79 o                         
  -1   4  23        173.94        210.94        27.74 o                         
   0   4  23         14.32         26.10         6.19 o                         
   1   4  23        174.11        160.64        15.07 o                         
   2   4  23         25.23         21.41         7.47 o                         
   0   0  24          0.82         16.69         8.65 o                         
   1   0  24          0.58          4.14         5.77 o                         
   2   0  24          0.04         -1.77         5.17 o                         
   3   0  24          0.70         -3.69         7.17 o                         
  -3   1  24         16.55          4.83        10.70 o                         
  -2   1  24         29.18         11.46         9.06 o                         
  -1   1  24         10.51         -3.03         7.93 o                         
   0   1  24         34.17         30.81         6.38 o                         
   1   1  24         10.50         14.12         5.80 o                         
   2   1  24         29.03         35.50         7.30 o                         
   3   1  24         16.60          9.15         9.58 o                         
  -3   2  24          3.85          4.56        12.72 o                         
  -2   2  24          6.88          9.22         7.02 o                         
  -1   2  24          4.99          5.85         5.69 o                         
   0   2  24        117.15        116.61         8.93 o                         
   1   2  24          5.00         -2.62         5.99 o                         
   2   2  24          6.87          7.05         7.85 o                         
   3   2  24          3.81          3.87         7.66 o                         
  -2   3  24          2.22          5.59        15.74 o                         
  -1   3  24        112.92        107.58        10.11 o                         
   0   3  24         28.05         23.14         6.22 o                         
   1   3  24        112.64        114.49        10.35 o                         
   2   3  24          2.19          8.83         8.23 o                         
   1   0  25         39.81         39.74         7.58 o                         
   2   0  25         58.69         46.28        16.25 o                         
  -2   1  25         34.29         62.74        16.77 o                         
  -1   1  25         26.73         39.84         8.24 o                         
   0   1  25          0.04         -2.78         6.92 o                         
   1   1  25         26.59         20.98         7.64 o                         
   2   1  25         34.26         52.18        19.05 o                         
  -1   2  25         60.10         60.67        13.72 o                         
   0   2  25        108.49        102.25        10.48 o                         
   1   2  25         60.17         67.39        12.87 o                         
                                                                                
