# Supplementary material for: Crystal structures of 4-(2/3-meth­oxy­phen­oxy)phthalo­nitrile
Source: Acta Crystallogr E Crystallogr Commun. 2023 Feb 17;79(Pt 3):172–6. doi: 10.1107/S2056989023000518 (PMC9993919; doi:10.1107/S2056989023000518)
Supplement: Supplementary file 4 [file e-79-00172-o-C15H10N2O2sup7.mol]

o-C15H10N2O2
  --CCDC--011323    3D                              

 29 30  0  0  0  0  0  0  0  0999 V2000
    5.3125    2.5920   12.4473 O      0
    7.5566    4.0063   12.7080 O      0
    3.4783    7.5108    9.7250 N      0
    2.3338    5.0446    6.9323 N      0
    5.4788    3.4005   13.5841 C      0
    6.6573    4.1293   13.7216 C      0
    6.8104    4.9175   14.8622 C      0
    7.5977    5.4353   14.9819 H      0
    5.8113    4.9439   15.8179 C      0
    5.9193    5.4908   16.5870 H      0
    4.6622    4.1937   15.6802 C      0
    3.9949    4.2091   16.3561 H      0
    4.4920    3.4153   14.5439 C      0
    3.7028    2.8986   14.4295 H      0
    4.7202    3.1578   11.3536 C      0
    4.4866    4.5155   11.2263 C      0
    4.7306    5.1156   11.9213 H      0
    3.8873    4.9860   10.0595 C      0
    3.5138    4.1004    9.0297 C      0
    3.7590    2.7361    9.1872 C      0
    3.5135    2.1274    8.5004 H      0
    4.3575    2.2706   10.3410 C      0
    4.5224    1.3413   10.4455 H      0
    3.6623    6.3916    9.8839 C      0
    2.8650    4.6179    7.8522 C      0
    8.7830    4.7351   12.8438 C      0
    9.3561    4.5579   12.0686 H      0
    9.2432    4.4515   13.6614 H      0
    8.5896    5.6945   12.8942 H      0
  1  5  1
  1 15  1
  2  6  1
  2 26  1
  3 24  1
  4 25  1
  5  6  1
  5 13  1
  6  7  1
  7  8  1
  7  9  1
  9 10  1
  9 11  1
 11 12  1
 11 13  1
 13 14  1
 15 16  1
 15 22  1
 16 17  1
 16 18  1
 18 19  1
 18 24  1
 19 20  1
 19 25  1
 20 21  1
 20 22  1
 22 23  1
 26 27  1
 26 28  1
 26 29  1
M  END
$$$$
