# Supplementary material for: Crystal structures of 4-(2/3-meth­oxy­phen­oxy)phthalo­nitrile
Source: Acta Crystallogr E Crystallogr Commun. 2023 Feb 17;79(Pt 3):172–6. doi: 10.1107/S2056989023000518 (PMC9993919; doi:10.1107/S2056989023000518)
Supplement: Supplementary file 5 [file e-79-00172-m-C15H10N2O2sup2.hkl]

data_m-C15H10N2O2                                                               
_shelx_title ' rq08191_0m in P-1'                                               
_shelx_refln_list_code          4                                               
_shelx_F_calc_maximum       91.49                                               
_exptl_crystal_F_000       260.00                                               
_reflns_d_resolution_high  0.7200                                               
                                                                                
loop_                                                                           
 _space_group_symop_operation_xyz                                               
 'x, y, z'                                                                      
 '-x, -y, -z'                                                                   
                                                                                
_cell_length_a     8.0609                                                       
_cell_length_b     8.4672                                                       
_cell_length_c     9.9999                                                       
_cell_angle_alpha 104.638                                                       
_cell_angle_beta   95.078                                                       
_cell_angle_gamma 110.570                                                       
                                                                                
_shelx_F_squared_multiplier     1.000                                           
                                                                                
loop_                                                                           
 _refln_index_h                                                                 
 _refln_index_k                                                                 
 _refln_index_l                                                                 
 _refln_F_squared_calc                                                          
 _refln_F_squared_meas                                                          
 _refln_F_squared_sigma                                                         
 _refln_observed_status                                                         
   1   0   0        662.90        651.87        13.24 o                         
   2   0   0          0.41          2.55         0.10 o                         
   3   0   0        363.65        354.15         2.40 o                         
   4   0   0          0.21          1.11         0.10 o                         
   5   0   0        242.61        249.30         1.83 o                         
   6   0   0         23.99         24.59         0.40 o                         
   7   0   0          3.69          4.10         0.49 o                         
   8   0   0         14.50         16.44         0.54 o                         
   9   0   0          3.98          4.17         0.42 o                         
  10   0   0          0.31         -0.26         0.57 o                         
 -10   1   0          3.98          2.64         0.57 o                         
  -9   1   0          5.12          5.20         0.48 o                         
  -8   1   0          9.01         10.11         0.38 o                         
  -7   1   0        999.50        964.94         7.93 o                         
  -6   1   0         16.41         14.07         0.30 o                         
  -5   1   0          0.00          0.19         0.13 o                         
  -4   1   0        354.93        356.14         2.69 o                         
  -3   1   0          4.15          5.62         0.11 o                         
  -2   1   0        270.80        302.88         2.02 o                         
  -1   1   0        102.91        109.08         1.31 o                         
   0   1   0       2025.24       1738.01        33.95 o                         
   1   1   0         21.31         30.18         0.26 o                         
   2   1   0       1617.30       1608.32        19.60 o                         
   3   1   0        302.44        329.55         3.58 o                         
   4   1   0        127.60        139.02         1.10 o                         
   5   1   0          0.42          0.10         0.10 o                         
   6   1   0          2.80          2.90         0.26 o                         
   7   1   0          8.21          8.93         0.44 o                         
   8   1   0         76.50         79.03         1.26 o                         
   9   1   0          0.14          0.71         0.41 o                         
 -10   2   0         12.32         11.17         0.84 o                         
  -9   2   0          9.56          9.91         0.53 o                         
  -8   2   0         18.07         16.25         0.43 o                         
  -7   2   0        226.65        224.89         2.15 o                         
  -6   2   0         64.62         50.74         0.59 o                         
  -5   2   0        257.61        258.24         1.88 o                         
  -4   2   0        175.24        201.93         1.47 o                         
  -3   2   0       1329.49       1251.28        19.96 o                         
  -2   2   0       1339.36       1229.81        35.43 o                         
  -1   2   0        304.27        292.36         2.13 o                         
   0   2   0         98.86        109.66         1.15 o                         
   1   2   0        816.93        777.91         7.19 o                         
   2   2   0         62.10         64.39         0.61 o                         
   3   2   0         18.15         19.48         0.29 o                         
   4   2   0         28.53         25.93         0.37 o                         
   5   2   0         52.28         54.10         0.91 o                         
   6   2   0         32.44         29.73         0.65 o                         
   7   2   0        297.73        303.40         3.33 o                         
   8   2   0         79.68         76.73         1.31 o                         
   9   2   0          9.00         14.67         1.27 o                         
 -11   3   0          4.15          4.46         0.82 o                         
 -10   3   0         20.02         20.37         1.10 o                         
  -9   3   0          2.50          2.56         0.31 o                         
  -8   3   0          0.25          0.28         0.18 o                         
  -7   3   0         47.95         43.22         0.62 o                         
  -6   3   0        131.42        120.12         1.22 o                         
  -5   3   0         28.25         26.80         0.40 o                         
  -4   3   0        236.98        254.08         2.00 o                         
  -3   3   0        204.25        216.88         2.21 o                         
  -2   3   0        111.19        114.95         0.88 o                         
  -1   3   0          7.13          5.67         0.26 o                         
   0   3   0        218.71        258.43         2.22 o                         
   1   3   0       1046.51       1051.25         7.96 o                         
   2   3   0        110.09        123.68         1.07 o                         
   3   3   0         80.39         95.98         1.08 o                         
   4   3   0         36.50         35.37         0.45 o                         
   5   3   0         58.23         54.09         0.79 o                         
   6   3   0         19.92         24.85         0.65 o                         
   7   3   0         22.15         25.17         0.81 o                         
   8   3   0        110.51        111.63         1.70 o                         
 -11   4   0        102.79        107.19         2.74 o                         
 -10   4   0         47.83         51.44         1.65 o                         
  -9   4   0          4.14          3.72         0.48 o                         
  -8   4   0          0.53          0.59         0.27 o                         
  -7   4   0         74.06         77.04         1.39 o                         
  -6   4   0          8.81         11.23         0.29 o                         
  -5   4   0         24.29         25.43         0.35 o                         
  -4   4   0        230.09        235.55         1.73 o                         
  -3   4   0          7.16          8.82         0.20 o                         
  -2   4   0         21.02         16.00         0.43 o                         
  -1   4   0         18.71         15.62         0.37 o                         
   0   4   0        258.26        288.73         2.55 o                         
   1   4   0        524.97        556.58         7.22 o                         
   2   4   0          4.56          6.46         0.27 o                         
   3   4   0         43.45         46.47         0.63 o                         
   4   4   0         32.77         34.08         0.58 o                         
   5   4   0          7.21          4.83         0.38 o                         
   6   4   0         54.64         48.32         0.96 o                         
   7   4   0          7.51          5.72         0.47 o                         
   8   4   0          4.75          4.82         0.60 o                         
 -11   5   0         39.94         41.10         1.44 o                         
 -10   5   0         97.04         95.88         2.47 o                         
  -9   5   0         20.38         24.63         0.63 o                         
  -8   5   0         12.20         13.30         0.42 o                         
  -7   5   0         60.89         51.21         0.73 o                         
  -6   5   0         19.14         18.97         0.39 o                         
  -5   5   0         27.18         33.71         0.44 o                         
  -4   5   0         78.56         82.41         0.75 o                         
  -3   5   0          0.03          0.75         0.14 o                         
  -2   5   0        106.49        103.39         0.92 o                         
  -1   5   0        829.45        863.91        10.99 o                         
   0   5   0         21.14         26.72         0.77 o                         
   1   5   0         42.22         45.37         1.08 o                         
   2   5   0         67.69         71.17         2.40 o                         
   3   5   0         14.45         16.59         0.38 o                         
   4   5   0          0.01         -0.05         0.25 o                         
   5   5   0         13.65         13.49         0.58 o                         
   6   5   0          6.30          5.46         0.48 o                         
   7   5   0          0.31          0.86         0.79 o                         
 -11   6   0          8.14         10.45         1.00 o                         
 -10   6   0         88.48         91.56         2.54 o                         
  -9   6   0          0.63          1.76         0.28 o                         
  -8   6   0         36.73         33.07         0.97 o                         
  -7   6   0          0.13          0.54         0.30 o                         
  -6   6   0         10.50         11.07         0.34 o                         
  -5   6   0         71.86         71.37         0.79 o                         
  -4   6   0          3.18          2.81         0.17 o                         
  -3   6   0         69.41         71.31         0.75 o                         
  -2   6   0        283.68        260.41         2.82 o                         
  -1   6   0        234.94        246.75         3.37 o                         
   0   6   0        127.99        138.13         2.18 o                         
   1   6   0        169.43        155.41         2.42 o                         
   2   6   0          0.41         -0.15         0.31 o                         
   3   6   0          0.07          1.24         0.38 o                         
   4   6   0         29.07         23.67         0.65 o                         
   5   6   0          5.24          5.38         0.63 o                         
   6   6   0          8.46          7.21         0.77 o                         
 -10   7   0         11.88         12.41         1.30 o                         
  -9   7   0         48.19         46.20         0.98 o                         
  -8   7   0          9.18          5.82         0.47 o                         
  -7   7   0         89.01         85.80         1.35 o                         
  -6   7   0        127.04        126.59         1.67 o                         
  -5   7   0         63.96         65.39         0.87 o                         
  -4   7   0         12.17         12.28         0.55 o                         
  -3   7   0        545.93        545.05         7.13 o                         
  -2   7   0        113.08        107.01         2.06 o                         
  -1   7   0          3.22          5.07         0.46 o                         
   0   7   0         15.39         13.75         0.73 o                         
   1   7   0         59.11         53.01         1.85 o                         
   2   7   0         64.57         78.78         1.67 o                         
   3   7   0         90.12         85.54         1.82 o                         
   4   7   0          4.62          2.92         0.63 o                         
   5   7   0          3.39          4.42         1.17 o                         
 -10   8   0         18.26         19.27         1.19 o                         
  -9   8   0          7.75          9.46         1.10 o                         
  -8   8   0          2.63          3.43         0.39 o                         
  -7   8   0          2.28          2.68         0.39 o                         
  -6   8   0        107.20        106.98         1.52 o                         
  -5   8   0         85.19         83.79         2.83 o                         
  -4   8   0        737.99        703.80        19.35 o                         
  -3   8   0        279.83        280.99         4.02 o                         
  -2   8   0         11.49         10.30         1.51 o                         
  -1   8   0         25.08         24.60         0.94 o                         
   0   8   0          2.77          2.74         0.75 o                         
   1   8   0        227.73        232.50         3.59 o                         
   2   8   0         37.17         38.40         1.33 o                         
   3   8   0          0.04          0.09         0.59 o                         
   4   8   0          0.73          1.48         0.72 o                         
  -9   9   0         41.51         39.22         1.45 o                         
  -8   9   0          5.11          7.23         0.64 o                         
  -7   9   0          0.01          0.46         0.46 o                         
  -6   9   0          1.88          1.78         0.55 o                         
  -5   9   0         12.53         12.67         0.64 o                         
  -4   9   0         23.03         23.77         0.94 o                         
  -3   9   0          2.36          2.39         0.46 o                         
  -2   9   0         44.16         43.19         1.31 o                         
  -1   9   0         78.59         83.28         1.87 o                         
   0   9   0          8.10          8.74         0.75 o                         
   1   9   0          0.91          2.00         0.65 o                         
   2   9   0         64.43         64.82         2.85 o                         
  -8  10   0         26.29         26.06         1.25 o                         
  -7  10   0         11.40         12.56         1.04 o                         
  -6  10   0         12.85         13.51         1.30 o                         
  -5  10   0         29.10         28.40         1.16 o                         
  -4  10   0         32.59         34.10         1.54 o                         
  -3  10   0         74.33         75.34         1.86 o                         
  -2  10   0         12.21         16.15         1.15 o                         
  -1  10   0         17.13         18.53         1.28 o                         
   0  10   0          1.56          2.54         0.74 o                         
   1  10   0          0.18         -0.69         1.23 o                         
  -6  11   0          5.97          5.42         1.03 o                         
  -5  11   0         23.21         21.51         1.28 o                         
  -4  11   0         10.53         10.28         1.00 o                         
  -3  11   0          0.89         -0.18         0.72 o                         
  -2  11   0         23.16         29.59         1.66 o                         
   1 -11   1          0.04          0.88         1.54 o                         
   2 -11   1        127.86        133.66         2.79 o                         
   3 -11   1         13.37         13.39         1.20 o                         
   4 -11   1          5.15          2.64         0.72 o                         
   5 -11   1          2.40          2.52         0.67 o                         
   6 -11   1         24.91         25.13         1.30 o                         
   7 -11   1         16.60         17.84         1.92 o                         
  -1 -10   1         14.40         15.90         1.38 o                         
   0 -10   1          7.24         12.55         1.25 o                         
   1 -10   1         10.57         11.38         1.13 o                         
   2 -10   1         84.36         92.05         2.08 o                         
   3 -10   1          8.10         10.05         0.92 o                         
   4 -10   1          8.83          8.30         0.75 o                         
   5 -10   1        141.31        137.56         2.52 o                         
   6 -10   1         67.24         69.32         1.69 o                         
   7 -10   1         17.39         17.38         1.04 o                         
   8 -10   1          4.07          4.56         0.68 o                         
  -3  -9   1          3.56          2.57         0.82 o                         
  -2  -9   1         25.45         22.63         1.36 o                         
  -1  -9   1         29.67         28.26         1.28 o                         
   0  -9   1          4.75          5.01         0.65 o                         
   1  -9   1         24.39         26.69         1.06 o                         
   2  -9   1          0.51         -0.24         0.58 o                         
   3  -9   1          9.15          9.77         0.72 o                         
   4  -9   1         13.61         13.64         0.76 o                         
   5  -9   1         12.52         11.36         0.66 o                         
   6  -9   1         39.66         39.51         1.95 o                         
   7  -9   1         79.49         81.54         1.40 o                         
   8  -9   1          2.39          2.18         0.42 o                         
   9  -9   1         17.35         17.90         0.96 o                         
  -4  -8   1         22.00         21.97         1.36 o                         
  -3  -8   1         62.39         60.14         2.37 o                         
  -2  -8   1         75.34         73.50         1.75 o                         
  -1  -8   1        173.38        172.32         2.86 o                         
   0  -8   1         18.40         22.78         0.90 o                         
   1  -8   1          4.17          2.47         0.89 o                         
   2  -8   1         53.39         49.63         1.26 o                         
   3  -8   1         81.84         79.35         1.60 o                         
   4  -8   1         13.25         12.40         0.55 o                         
   5  -8   1        158.35        160.00         1.66 o                         
   6  -8   1         84.77         82.42         1.53 o                         
   7  -8   1          0.16          0.08         0.28 o                         
   8  -8   1         69.23         69.09         1.22 o                         
   9  -8   1         75.04         77.19         1.37 o                         
  10  -8   1         17.00         15.15         1.14 o                         
  -5  -7   1          0.40          0.80         0.69 o                         
  -4  -7   1          3.52          2.47         0.82 o                         
  -3  -7   1          0.82          0.99         0.44 o                         
  -2  -7   1        109.76        105.06         1.96 o                         
  -1  -7   1         41.58         38.42         1.07 o                         
   0  -7   1         37.37         33.62         0.97 o                         
   1  -7   1        104.20        100.98         1.82 o                         
   2  -7   1         28.39         23.66         0.77 o                         
   3  -7   1        596.74        589.61         7.25 o                         
   4  -7   1        121.79        124.01         1.31 o                         
   5  -7   1         11.96         11.99         0.44 o                         
   6  -7   1         21.60         19.39         0.69 o                         
   7  -7   1        155.22        147.95         5.04 o                         
   8  -7   1         81.77         70.73         1.20 o                         
   9  -7   1          8.67          7.26         0.63 o                         
  10  -7   1          1.69          2.41         0.86 o                         
  -6  -6   1          6.87          6.35         0.72 o                         
  -5  -6   1         81.22         83.27         1.77 o                         
  -4  -6   1        118.70        110.16         1.50 o                         
  -3  -6   1         18.48         15.98         1.03 o                         
  -2  -6   1         20.32         18.08         0.73 o                         
  -1  -6   1          0.50          0.17         0.24 o                         
   0  -6   1         78.69         79.08         1.45 o                         
   1  -6   1         78.96         84.68         1.48 o                         
   2  -6   1         22.56         17.86         0.49 o                         
   3  -6   1        126.88        126.55         1.49 o                         
   4  -6   1          0.10          0.36         0.15 o                         
   5  -6   1         18.89         17.30         0.43 o                         
   6  -6   1          1.74          1.72         0.19 o                         
   7  -6   1         23.99         21.25         0.52 o                         
   8  -6   1         50.92         46.88         1.04 o                         
   9  -6   1          1.70          1.91         0.29 o                         
  10  -6   1         14.71          9.33         0.86 o                         
  -7  -5   1         12.37         14.07         1.61 o                         
  -6  -5   1          0.13          0.55         0.44 o                         
  -5  -5   1         10.97         10.26         0.93 o                         
  -4  -5   1         39.23         36.90         0.70 o                         
  -3  -5   1          6.32          6.11         0.28 o                         
  -2  -5   1         13.54         12.92         0.51 o                         
  -1  -5   1         83.50         90.94         1.03 o                         
   0  -5   1         89.20         84.20         1.13 o                         
   1  -5   1          0.27          0.52         0.13 o                         
   2  -5   1          2.91          7.82         0.17 o                         
   3  -5   1          4.16          6.18         0.22 o                         
   4  -5   1         34.21         41.80         0.60 o                         
   5  -5   1        137.78        147.11         1.22 o                         
   6  -5   1        137.42        133.37         1.39 o                         
   7  -5   1         52.24         51.57         0.75 o                         
   8  -5   1        193.08        194.51         2.71 o                         
   9  -5   1         26.12         26.96         0.94 o                         
  10  -5   1        153.16        150.41         2.57 o                         
  11  -5   1        112.01        115.48         3.46 o                         
  -8  -4   1          0.59          0.76         0.50 o                         
  -7  -4   1          0.14          0.75         0.39 o                         
  -6  -4   1          6.36          4.66         0.38 o                         
  -5  -4   1         33.21         29.64         0.59 o                         
  -4  -4   1         25.33         24.98         0.48 o                         
  -3  -4   1          5.26          5.20         0.21 o                         
  -2  -4   1        128.03        125.26         0.99 o                         
  -1  -4   1         11.60         12.04         0.26 o                         
   0  -4   1        196.01        187.96         1.72 o                         
   1  -4   1          6.59          8.15         0.25 o                         
   2  -4   1        137.03        134.33         1.46 o                         
   3  -4   1        106.05        108.04         0.90 o                         
   4  -4   1        740.88        801.70         5.35 o                         
   5  -4   1         98.85        111.43         0.96 o                         
   6  -4   1         61.76         57.71         0.67 o                         
   7  -4   1          0.29          0.47         0.22 o                         
   8  -4   1          1.06          0.92         0.22 o                         
   9  -4   1        140.33        138.74         1.78 o                         
  10  -4   1        173.61        179.45         2.88 o                         
  11  -4   1          0.33          0.69         0.75 o                         
  -8  -3   1         20.79         19.42         0.79 o                         
  -7  -3   1          2.13          2.24         0.33 o                         
  -6  -3   1          4.68          4.57         0.62 o                         
  -5  -3   1          0.00          0.25         0.22 o                         
  -4  -3   1         99.01        105.48         1.01 o                         
  -3  -3   1        167.66        164.83         1.26 o                         
  -2  -3   1       1098.95       1096.87         7.85 o                         
  -1  -3   1        128.82        127.67         1.04 o                         
   0  -3   1        345.83        353.93         6.91 o                         
   1  -3   1          0.68          0.42         0.05 o                         
   2  -3   1         52.49         67.99         0.78 o                         
   3  -3   1        366.88        378.41         3.18 o                         
   4  -3   1         35.27         32.72         0.37 o                         
   5  -3   1         23.76         26.99         0.36 o                         
   6  -3   1         28.47         29.00         0.43 o                         
   7  -3   1         82.71         76.86         0.93 o                         
   8  -3   1          5.91          6.24         0.39 o                         
   9  -3   1          2.93          2.74         0.31 o                         
  10  -3   1          0.10          0.26         0.46 o                         
  -9  -2   1        195.58        210.14         3.53 o                         
  -8  -2   1         34.90         37.29         0.97 o                         
  -7  -2   1        215.70        218.39         2.98 o                         
  -6  -2   1          6.99          6.82         0.50 o                         
  -5  -2   1         62.07         66.37         0.75 o                         
  -4  -2   1         43.39         36.70         0.43 o                         
  -3  -2   1        151.74        152.81         1.15 o                         
  -2  -2   1        796.52        754.66         6.62 o                         
  -1  -2   1        129.97        131.99         1.04 o                         
   0  -2   1        990.09        951.54        26.33 o                         
   1  -2   1        428.35        416.22         2.99 o                         
   2  -2   1        710.10        688.00         5.53 o                         
   3  -2   1         92.48         98.22         0.87 o                         
   4  -2   1          2.77          1.45         0.09 o                         
   5  -2   1        507.08        482.46         3.38 o                         
   6  -2   1        734.83        718.82         5.32 o                         
   7  -2   1        412.33        395.04         3.41 o                         
   8  -2   1         24.00         24.01         0.53 o                         
   9  -2   1         75.93         76.09         1.20 o                         
  10  -2   1          1.35          1.01         0.72 o                         
 -10  -1   1         17.13         16.94         1.68 o                         
  -9  -1   1        182.94        191.06         3.00 o                         
  -8  -1   1         51.14         50.95         0.96 o                         
  -7  -1   1        160.52        154.94         2.22 o                         
  -6  -1   1         70.57         72.76         0.88 o                         
  -5  -1   1         25.72         21.81         0.33 o                         
  -4  -1   1         80.63         99.77         0.83 o                         
  -3  -1   1          6.62         13.83         0.21 o                         
  -2  -1   1          7.60          6.98         0.12 o                         
  -1  -1   1       1354.10       1240.39        22.83 o                         
   0  -1   1        191.28        184.77         1.50 o                         
   1  -1   1        274.09        244.87         1.78 o                         
   2  -1   1          2.11          2.64         0.11 o                         
   3  -1   1         10.22         15.61         0.22 o                         
   4  -1   1        392.63        426.91         4.10 o                         
   5  -1   1        669.11        626.11         4.54 o                         
   6  -1   1        104.79        103.17         1.07 o                         
   7  -1   1         55.57         48.64         0.90 o                         
   8  -1   1         32.03         28.85         0.84 o                         
   9  -1   1         33.04         32.13         0.78 o                         
  10  -1   1         40.91         43.05         1.29 o                         
 -10   0   1          3.24          4.83         0.68 o                         
  -9   0   1         35.40         35.24         1.08 o                         
  -8   0   1          5.27          5.42         0.39 o                         
  -7   0   1        369.17        365.97         3.23 o                         
  -6   0   1        662.91        627.97         5.23 o                         
  -5   0   1        268.07        260.34         2.09 o                         
  -4   0   1        168.70        164.93         1.23 o                         
  -3   0   1        546.79        533.26         3.53 o                         
  -2   0   1       8370.25       6628.94       237.50 o                         
  -1   0   1        601.09        593.99        38.95 o                         
   0   0   1          1.93          1.51         0.07 o                         
   1   0   1       1399.81       1293.12        17.85 o                         
   2   0   1        704.23        656.64         5.27 o                         
   3   0   1        115.84        119.35         1.13 o                         
   4   0   1        201.05        203.57         1.50 o                         
   5   0   1        333.58        350.12         2.49 o                         
   6   0   1          0.10         -0.01         0.16 o                         
   7   0   1         17.15         16.28         0.50 o                         
   8   0   1          0.25          0.21         0.34 o                         
   9   0   1         49.19         55.56         1.07 o                         
  10   0   1          1.81          1.89         0.63 o                         
 -10   1   1          0.17          0.82         0.62 o                         
  -9   1   1         41.75         40.56         1.20 o                         
  -8   1   1          0.67          0.56         0.19 o                         
  -7   1   1         24.30         21.18         0.41 o                         
  -6   1   1        204.64        221.14         2.06 o                         
  -5   1   1          0.21          0.26         0.07 o                         
  -4   1   1         26.71         33.17         0.34 o                         
  -3   1   1        289.89        286.53         4.64 o                         
  -2   1   1       1952.71       1751.78        15.73 o                         
  -1   1   1       1086.02        993.98        13.67 o                         
   0   1   1        128.80        129.03         1.19 o                         
   1   1   1        129.84        161.93         1.29 o                         
   2   1   1        751.91        726.82         6.78 o                         
   3   1   1         67.17         92.59         0.76 o                         
   4   1   1        152.32        173.42         1.33 o                         
   5   1   1          1.01          0.60         0.13 o                         
   6   1   1          0.35          0.03         0.17 o                         
   7   1   1         65.59         66.41         1.05 o                         
   8   1   1          4.68          5.89         0.43 o                         
   9   1   1          0.01         -0.24         0.41 o                         
 -10   2   1         85.73         93.42         2.40 o                         
  -9   2   1          7.24          7.92         1.58 o                         
  -8   2   1         77.86         76.48         0.93 o                         
  -7   2   1         20.20         18.09         0.39 o                         
  -6   2   1        133.37        125.57         1.12 o                         
  -5   2   1        261.95        280.36         2.00 o                         
  -4   2   1        690.79        724.44         7.12 o                         
  -3   2   1        217.86        252.39         2.60 o                         
  -2   2   1        234.09        232.28         1.75 o                         
  -1   2   1        177.43        156.08         1.19 o                         
   0   2   1       1511.56       1420.57        27.19 o                         
   1   2   1          0.02          0.13         0.04 o                         
   2   2   1        119.19        112.70         0.88 o                         
   3   2   1         78.92         96.03         0.81 o                         
   4   2   1          0.32          0.45         0.10 o                         
   5   2   1        377.63        347.60         3.07 o                         
   6   2   1         29.80         34.77         0.73 o                         
   7   2   1         26.87         28.51         0.87 o                         
   8   2   1         44.17         45.09         0.98 o                         
   9   2   1          0.00          0.02         0.50 o                         
 -11   3   1          7.59          8.78         0.96 o                         
 -10   3   1          3.86          5.30         0.57 o                         
  -9   3   1          7.99          8.45         0.62 o                         
  -8   3   1         74.67         72.20         0.94 o                         
  -7   3   1         29.66         21.99         0.49 o                         
  -6   3   1          6.10          4.64         0.25 o                         
  -5   3   1         13.97         17.11         0.27 o                         
  -4   3   1         51.30         63.34         1.76 o                         
  -3   3   1          0.92          2.38         0.11 o                         
  -2   3   1         39.48         47.17         0.43 o                         
  -1   3   1         11.29         12.86         0.18 o                         
   0   3   1          3.81          4.28         0.11 o                         
   1   3   1        326.02        369.20         2.79 o                         
   2   3   1          0.15          1.85         0.21 o                         
   3   3   1         13.24         12.31         0.25 o                         
   4   3   1         14.74         11.22         0.37 o                         
   5   3   1         30.88         34.17         0.69 o                         
   6   3   1        267.85        271.17         3.03 o                         
   7   3   1          8.03          8.77         0.58 o                         
   8   3   1          1.71          0.86         0.48 o                         
 -11   4   1          5.11          2.83         0.65 o                         
 -10   4   1         10.89         15.92         0.91 o                         
  -9   4   1         16.46         16.37         0.74 o                         
  -8   4   1         67.17         61.39         0.83 o                         
  -7   4   1          3.00          1.55         0.16 o                         
  -6   4   1        194.81        208.04         1.93 o                         
  -5   4   1        343.29        329.17         2.36 o                         
  -4   4   1         28.19         34.45         0.39 o                         
  -3   4   1         58.52         52.81         0.51 o                         
  -2   4   1         25.86         30.30         0.34 o                         
  -1   4   1        374.03        387.00         2.65 o                         
   0   4   1        155.01        175.02         1.45 o                         
   1   4   1         51.28         67.77         0.86 o                         
   2   4   1        143.28        141.70         1.40 o                         
   3   4   1          0.00         -0.14         0.14 o                         
   4   4   1         26.50         21.66         0.65 o                         
   5   4   1        141.61        131.75         1.73 o                         
   6   4   1         68.44         67.20         1.20 o                         
   7   4   1          2.73          2.02         0.49 o                         
 -11   5   1          0.65          0.08         0.58 o                         
 -10   5   1         34.14         37.02         1.22 o                         
  -9   5   1          5.10          5.03         0.65 o                         
  -8   5   1         68.22         56.34         0.96 o                         
  -7   5   1         48.94         33.94         0.56 o                         
  -6   5   1          7.78          4.60         0.25 o                         
  -5   5   1         37.93         40.95         0.53 o                         
  -4   5   1          0.91          0.79         0.15 o                         
  -3   5   1         97.12        111.87         1.01 o                         
  -2   5   1          0.07          0.32         0.10 o                         
  -1   5   1          2.41          2.91         0.32 o                         
   0   5   1         31.99         35.84         0.59 o                         
   1   5   1         84.81         91.17         1.58 o                         
   2   5   1         24.77         23.77         0.53 o                         
   3   5   1          1.31          0.91         0.18 o                         
   4   5   1          4.37          4.68         0.68 o                         
   5   5   1          0.20          0.58         0.30 o                         
   6   5   1          2.80          2.18         0.44 o                         
   7   5   1         25.22         30.07         1.40 o                         
 -11   6   1          3.59          3.94         0.75 o                         
 -10   6   1          2.46          3.04         0.56 o                         
  -9   6   1         30.73         30.78         1.07 o                         
  -8   6   1          7.72          8.12         0.49 o                         
  -7   6   1          0.44          0.27         0.18 o                         
  -6   6   1         97.61         90.75         1.08 o                         
  -5   6   1         10.87         10.60         0.29 o                         
  -4   6   1          9.13          8.71         0.26 o                         
  -3   6   1          0.04          0.00         0.09 o                         
  -2   6   1         22.81         23.99         0.72 o                         
  -1   6   1         17.73         13.54         0.62 o                         
   0   6   1         26.52         25.17         0.82 o                         
   1   6   1        192.11        206.91         3.06 o                         
   2   6   1        555.74        510.71         6.50 o                         
   3   6   1         71.02         73.22         2.43 o                         
   4   6   1          2.46          3.37         0.53 o                         
   5   6   1          1.61          1.13         0.58 o                         
   6   6   1         46.66         47.11         1.62 o                         
 -10   7   1         53.03         56.66         1.58 o                         
  -9   7   1          0.13          0.21         0.65 o                         
  -8   7   1          3.29          3.80         0.38 o                         
  -7   7   1        123.88        125.51         1.47 o                         
  -6   7   1          0.96          0.79         0.24 o                         
  -5   7   1        564.35        564.70         6.08 o                         
  -4   7   1         84.34         81.35         0.96 o                         
  -3   7   1         92.52         95.09         1.93 o                         
  -2   7   1         14.03         13.98         0.67 o                         
  -1   7   1         49.59         45.99         1.19 o                         
   0   7   1          3.06          0.41         0.34 o                         
   1   7   1         85.04         81.34         3.63 o                         
   2   7   1        268.00        239.55         3.61 o                         
   3   7   1          0.35          1.01         0.51 o                         
   4   7   1         17.02         18.76         2.30 o                         
   5   7   1         59.37         59.82         1.89 o                         
 -10   8   1        116.12        116.95         2.39 o                         
  -9   8   1          0.07          0.04         0.56 o                         
  -8   8   1         40.29         41.11         0.96 o                         
  -7   8   1         11.38         10.47         0.88 o                         
  -6   8   1        191.54        194.41         2.37 o                         
  -5   8   1       1078.92       1074.27         8.90 o                         
  -4   8   1         17.23         16.45         0.40 o                         
  -3   8   1          0.00          0.27         0.38 o                         
  -2   8   1         18.75         18.81         1.05 o                         
  -1   8   1          0.05          0.21         0.39 o                         
   0   8   1          0.17          0.50         0.41 o                         
   1   8   1         10.92          8.91         0.85 o                         
   2   8   1          1.79          2.42         0.60 o                         
   3   8   1         30.73         28.63         1.95 o                         
  -9   9   1         13.91         13.76         1.16 o                         
  -8   9   1          4.68          4.33         0.48 o                         
  -7   9   1          0.00         -0.15         0.37 o                         
  -6   9   1          0.00          0.50         0.41 o                         
  -5   9   1          0.19          0.17         0.39 o                         
  -4   9   1          0.02          0.12         0.38 o                         
  -3   9   1        116.78        117.95         2.25 o                         
  -2   9   1         73.91         71.69         1.70 o                         
  -1   9   1         10.40          8.57         0.80 o                         
   0   9   1          5.21          7.21         1.44 o                         
   1   9   1          1.78          1.69         0.67 o                         
   2   9   1         23.28         27.85         1.52 o                         
  -8  10   1         57.93         65.22         2.67 o                         
  -7  10   1          3.99          3.88         0.68 o                         
  -6  10   1          2.44          2.56         0.72 o                         
  -5  10   1          1.26          1.41         0.58 o                         
  -4  10   1          8.44          8.92         0.87 o                         
  -3  10   1          0.20          0.41         0.62 o                         
  -2  10   1          0.71          2.28         0.69 o                         
  -1  10   1         24.42         22.80         1.40 o                         
   0  10   1         39.88         41.43         1.70 o                         
  -5  11   1          0.91          0.86         1.17 o                         
  -4  11   1         59.34         64.12         2.61 o                         
  -3  11   1         42.52         44.22         1.95 o                         
   1 -11   2         12.78         13.38         1.82 o                         
   2 -11   2         14.00         15.34         1.25 o                         
   3 -11   2         36.37         34.21         1.47 o                         
   4 -11   2          0.00         -0.60         0.65 o                         
   5 -11   2         44.00         41.28         1.61 o                         
   6 -11   2          2.51          1.14         1.17 o                         
   7 -11   2         15.20         16.11         1.15 o                         
  -1 -10   2         74.31         72.31         2.06 o                         
   0 -10   2         18.08         20.80         1.95 o                         
   1 -10   2         50.84         53.00         1.99 o                         
   2 -10   2         14.08         12.34         0.99 o                         
   3 -10   2          7.73          7.98         0.80 o                         
   4 -10   2        179.38        183.81         3.29 o                         
   5 -10   2        418.70        426.92         5.82 o                         
   6 -10   2         86.84         81.41         1.81 o                         
   7 -10   2          0.63          0.66         0.53 o                         
   8 -10   2          1.80          0.82         0.58 o                         
  -3  -9   2         40.31         39.16         2.26 o                         
  -2  -9   2        114.65        107.76         2.33 o                         
  -1  -9   2        109.79        117.57         2.35 o                         
   0  -9   2          8.53         10.91         0.89 o                         
   1  -9   2          0.43          0.21         0.38 o                         
   2  -9   2          1.42          1.36         0.41 o                         
   3  -9   2         14.28         12.78         0.77 o                         
   4  -9   2         14.70         16.01         1.85 o                         
   5  -9   2          0.00          0.29         0.26 o                         
   6  -9   2         37.80         35.73         0.82 o                         
   7  -9   2          2.52          3.43         0.39 o                         
   8  -9   2         47.13         44.96         1.04 o                         
   9  -9   2         19.23         16.25         0.97 o                         
  -4  -8   2          0.89          0.76         0.65 o                         
  -3  -8   2          0.28          1.21         1.17 o                         
  -2  -8   2         78.61         79.68         1.77 o                         
  -1  -8   2         74.28         72.08         1.68 o                         
   0  -8   2          5.10          8.07         0.96 o                         
   1  -8   2        228.73        228.99         3.42 o                         
   2  -8   2        263.56        256.50         3.68 o                         
   3  -8   2         18.41         17.09         0.77 o                         
   4  -8   2         43.58         43.29         0.64 o                         
   5  -8   2         39.27         37.71         0.66 o                         
   6  -8   2         31.88         28.81         0.82 o                         
   7  -8   2         65.43         61.30         1.15 o                         
   8  -8   2        153.56        152.28         2.01 o                         
   9  -8   2          0.30          0.82         0.53 o                         
  10  -8   2          0.30          1.15         0.64 o                         
  -5  -7   2         28.64         27.49         1.99 o                         
  -4  -7   2         15.25         12.53         0.92 o                         
  -3  -7   2         19.06         18.20         0.85 o                         
  -2  -7   2          9.19          8.64         0.89 o                         
  -1  -7   2         24.19         24.46         0.87 o                         
   0  -7   2         60.83         56.66         1.26 o                         
   1  -7   2       1352.24       1282.49        29.49 o                         
   2  -7   2          0.63          0.38         0.45 o                         
   3  -7   2         95.19         88.46         1.40 o                         
   4  -7   2        177.15        175.63         1.72 o                         
   5  -7   2         10.19          9.59         0.35 o                         
   6  -7   2         10.83          9.35         0.44 o                         
   7  -7   2         34.95         30.62         0.74 o                         
   8  -7   2         20.32         22.66         0.69 o                         
   9  -7   2          4.21          5.07         0.43 o                         
  10  -7   2          0.71          1.06         0.59 o                         
  -6  -6   2        112.28        110.11         4.84 o                         
  -5  -6   2          5.91          5.83         0.58 o                         
  -4  -6   2         18.15         16.44         0.60 o                         
  -3  -6   2         34.76         30.89         1.10 o                         
  -2  -6   2          3.35          3.71         0.48 o                         
  -1  -6   2          7.55          6.88         0.89 o                         
   0  -6   2          8.00         10.55         0.51 o                         
   1  -6   2        234.40        217.76         3.46 o                         
   2  -6   2         69.60         62.31         1.19 o                         
   3  -6   2         41.43         44.68         0.56 o                         
   4  -6   2          0.21          0.17         0.12 o                         
   5  -6   2         24.75         21.96         0.48 o                         
   6  -6   2         17.01         16.20         0.51 o                         
   7  -6   2         47.71         47.05         0.87 o                         
   8  -6   2         16.48         15.40         0.72 o                         
   9  -6   2          5.91          5.91         0.73 o                         
  10  -6   2        124.51        129.58         2.34 o                         
  -7  -5   2          0.76          0.59         0.72 o                         
  -6  -5   2         12.96         13.80         0.66 o                         
  -5  -5   2          0.72          0.50         0.36 o                         
  -4  -5   2          1.68          1.78         0.20 o                         
  -3  -5   2         21.00         21.25         0.39 o                         
  -2  -5   2         64.45         67.19         2.85 o                         
  -1  -5   2        131.68        127.16         1.76 o                         
   0  -5   2         18.61         10.95         0.58 o                         
   1  -5   2         28.58         22.13         0.49 o                         
   2  -5   2         99.67        102.13         1.00 o                         
   3  -5   2        369.93        404.17         2.80 o                         
   4  -5   2          0.38          0.75         0.34 o                         
   5  -5   2         32.08         34.47         0.57 o                         
   6  -5   2         71.55         67.87         0.78 o                         
   7  -5   2         12.67         10.24         0.46 o                         
   8  -5   2        165.80        164.19         2.02 o                         
   9  -5   2        117.55        119.18         1.65 o                         
  10  -5   2         36.17         38.53         2.40 o                         
  -8  -4   2          1.14          1.28         0.49 o                         
  -7  -4   2         15.31         14.25         1.08 o                         
  -6  -4   2         30.79         33.82         0.78 o                         
  -5  -4   2          7.97          9.84         0.38 o                         
  -4  -4   2          5.64          4.94         0.31 o                         
  -3  -4   2         48.52         55.68         0.62 o                         
  -2  -4   2          1.60          1.00         0.08 o                         
  -1  -4   2         52.03         60.76         0.72 o                         
   0  -4   2         25.20         26.92         0.40 o                         
   1  -4   2          2.09          1.06         0.13 o                         
   2  -4   2        811.61        820.15         6.00 o                         
   3  -4   2        918.45        917.64         6.65 o                         
   4  -4   2         45.29         44.71         0.49 o                         
   5  -4   2        401.99        415.10         2.92 o                         
   6  -4   2        107.36        102.75         1.01 o                         
   7  -4   2         32.27         31.75         0.78 o                         
   8  -4   2         30.75         31.09         0.67 o                         
   9  -4   2        160.47        163.21         2.04 o                         
  10  -4   2         19.31         18.60         1.07 o                         
  -9  -3   2          8.19          9.48         0.84 o                         
  -8  -3   2         86.23         92.13         1.48 o                         
  -7  -3   2          7.52          7.01         0.53 o                         
  -6  -3   2         19.89         19.66         0.58 o                         
  -5  -3   2         85.06         85.70         0.91 o                         
  -4  -3   2        192.19        199.73         1.67 o                         
  -3  -3   2        745.29        787.65         5.34 o                         
  -2  -3   2        114.47        115.11         1.10 o                         
  -1  -3   2          0.00          0.14         0.04 o                         
   0  -3   2         60.10         56.22         0.75 o                         
   1  -3   2        103.54        112.89         0.92 o                         
   2  -3   2        598.96        570.42         3.79 o                         
   3  -3   2        115.99        127.46         0.99 o                         
   4  -3   2        147.79        154.22         1.30 o                         
   5  -3   2          9.70          7.51         0.20 o                         
   6  -3   2          7.49          9.47         0.34 o                         
   7  -3   2        475.20        452.21         3.52 o                         
   8  -3   2         48.69         48.23         0.86 o                         
   9  -3   2          0.01          1.12         0.41 o                         
  10  -3   2          2.29          3.02         1.10 o                         
  -9  -2   2         54.98         56.65         1.52 o                         
  -8  -2   2          0.70          0.94         0.31 o                         
  -7  -2   2          0.56          0.75         0.46 o                         
  -6  -2   2          3.57          4.76         0.28 o                         
  -5  -2   2         55.32         55.19         0.64 o                         
  -4  -2   2         86.96         93.79         0.80 o                         
  -3  -2   2          0.30          0.44         0.08 o                         
  -2  -2   2        357.31        351.44         2.91 o                         
  -1  -2   2        834.67        848.44        14.37 o                         
   1  -2   2       2862.94       2555.22        21.85 o                         
   2  -2   2        333.33        369.35         2.71 o                         
   3  -2   2        494.65        480.66         3.23 o                         
   4  -2   2         53.58         64.57         0.66 o                         
   5  -2   2        167.67        160.00         1.39 o                         
   6  -2   2        156.15        149.93         1.45 o                         
   7  -2   2         17.52         16.35         0.40 o                         
   8  -2   2          8.06          8.68         0.43 o                         
   9  -2   2          0.28          0.49         0.37 o                         
  10  -2   2          1.20          1.96         0.64 o                         
 -10  -1   2          8.82          7.72         0.99 o                         
  -9  -1   2         25.79         29.61         1.13 o                         
  -8  -1   2          0.31          0.86         0.33 o                         
  -7  -1   2        281.48        282.18         2.60 o                         
  -6  -1   2        130.09        120.43         1.25 o                         
  -5  -1   2        133.82        129.54         1.05 o                         
  -4  -1   2         93.75         96.63         0.80 o                         
  -3  -1   2        162.34        178.80         1.29 o                         
  -2  -1   2         75.75         70.87         0.62 o                         
  -1  -1   2         49.59         52.97         0.40 o                         
   0  -1   2         10.78          6.60         0.12 o                         
   1  -1   2        441.99        408.69         3.40 o                         
   2  -1   2       2907.17       2667.87        31.63 o                         
   3  -1   2         37.93         30.66         0.37 o                         
   4  -1   2         47.87         56.32         0.53 o                         
   5  -1   2        175.12        196.23         2.26 o                         
   6  -1   2          0.34          0.64         0.17 o                         
   7  -1   2         31.60         30.53         0.59 o                         
   8  -1   2         79.50         85.79         1.26 o                         
   9  -1   2        141.94        153.81         1.99 o                         
  10  -1   2          2.11          1.37         1.17 o                         
 -10   0   2          0.48          1.32         0.58 o                         
  -9   0   2         31.75         32.63         1.07 o                         
  -8   0   2         59.63         55.56         1.10 o                         
  -7   0   2         38.89         38.15         0.57 o                         
  -6   0   2        345.32        337.49         2.92 o                         
  -5   0   2        143.89        154.94         1.19 o                         
  -4   0   2         13.15         11.04         0.18 o                         
  -3   0   2        428.41        422.05         3.50 o                         
  -2   0   2       7858.80       6582.65       109.39 o                         
  -1   0   2        183.84        179.61         1.32 o                         
   0   0   2        586.93        546.94         8.71 o                         
   1   0   2       1417.48       1343.55        25.56 o                         
   2   0   2         47.63         55.45         0.58 o                         
   3   0   2        522.21        535.01         4.64 o                         
   4   0   2          6.05          7.89         0.19 o                         
   5   0   2         24.13         25.71         0.37 o                         
   6   0   2          5.94          4.96         0.25 o                         
   7   0   2         42.69         40.78         0.76 o                         
   8   0   2          3.90          3.62         0.49 o                         
   9   0   2         57.87         67.08         1.22 o                         
 -10   1   2         13.57         16.19         2.09 o                         
  -9   1   2         38.56         39.06         1.08 o                         
  -8   1   2          2.69          3.15         0.39 o                         
  -7   1   2         72.25         65.26         1.29 o                         
  -6   1   2         88.61         87.55         1.46 o                         
  -5   1   2         66.20         69.70         1.14 o                         
  -4   1   2        263.66        278.70         2.44 o                         
  -3   1   2       1282.49       1341.24        20.78 o                         
  -2   1   2        932.35        922.43        14.75 o                         
  -1   1   2       1196.04       1242.16        17.33 o                         
   0   1   2          0.89          0.33         0.03 o                         
   1   1   2        275.77        282.48         2.35 o                         
   2   1   2        542.61        574.77         3.83 o                         
   3   1   2          3.72          8.32         0.20 o                         
   4   1   2          2.23          2.88         0.15 o                         
   5   1   2         11.11         15.85         0.34 o                         
   6   1   2          0.04          0.38         0.24 o                         
   7   1   2          0.27          1.03         0.31 o                         
   8   1   2         14.82         14.49         0.71 o                         
   9   1   2          3.45          4.73         0.83 o                         
 -10   2   2        162.53        169.11         5.01 o                         
  -9   2   2         37.08         38.76         1.10 o                         
  -8   2   2         55.50         57.37         1.68 o                         
  -7   2   2          5.88          5.99         0.44 o                         
  -6   2   2         16.36         14.08         0.55 o                         
  -5   2   2          6.79          7.91         0.30 o                         
  -4   2   2        103.06         83.69         0.92 o                         
  -3   2   2         40.83         45.35         0.69 o                         
  -2   2   2        395.01        381.10         2.56 o                         
  -1   2   2          2.46          2.43         0.15 o                         
   0   2   2         31.92         31.64         0.35 o                         
   1   2   2         22.18         22.03         0.31 o                         
   2   2   2         58.53         54.85         0.51 o                         
   3   2   2        244.43        240.41         1.77 o                         
   4   2   2         90.19         94.16         0.92 o                         
   5   2   2        112.92        127.85         1.35 o                         
   6   2   2        332.46        300.87         3.25 o                         
   7   2   2         14.06         10.94         0.67 o                         
   8   2   2         40.10         40.31         1.04 o                         
 -11   3   2          0.10         -0.60         0.60 o                         
 -10   3   2          1.63          1.30         1.44 o                         
  -9   3   2         14.58         17.13         0.77 o                         
  -8   3   2         13.98         14.24         0.74 o                         
  -7   3   2         28.20         22.84         0.89 o                         
  -6   3   2          0.24          0.74         0.21 o                         
  -5   3   2          0.52          0.39         0.13 o                         
  -4   3   2         79.99         85.95         0.85 o                         
  -3   3   2         17.78         25.45         0.34 o                         
  -2   3   2         11.41          9.42         0.19 o                         
  -1   3   2       1830.48       1868.78        28.15 o                         
   0   3   2        210.26        244.16         3.08 o                         
   1   3   2        123.99        135.55         1.06 o                         
   2   3   2        258.18        280.95         2.03 o                         
   3   3   2        286.45        275.74         2.21 o                         
   4   3   2        248.21        237.98         2.00 o                         
   5   3   2          5.74          6.78         0.71 o                         
   6   3   2        215.53        202.50         2.43 o                         
   7   3   2          0.37          0.54         0.46 o                         
   8   3   2         23.56         25.21         0.99 o                         
 -11   4   2          8.60         10.75         1.23 o                         
 -10   4   2         42.58         46.29         1.33 o                         
  -9   4   2          6.08          4.25         0.55 o                         
  -8   4   2          6.31          7.67         0.59 o                         
  -7   4   2        180.91        174.47         2.63 o                         
  -6   4   2          8.36         12.29         0.29 o                         
  -5   4   2         27.58         22.02         0.34 o                         
  -4   4   2         11.58         12.82         0.30 o                         
  -3   4   2         51.83         58.93         0.60 o                         
  -2   4   2        183.80        185.74         2.17 o                         
  -1   4   2       1264.57       1299.19        11.80 o                         
   0   4   2         77.97         77.38         0.79 o                         
   1   4   2         66.17         64.65         0.70 o                         
   2   4   2          5.34          5.37         0.33 o                         
   3   4   2          0.36          0.63         0.18 o                         
   4   4   2          8.39          8.24         0.45 o                         
   5   4   2         18.60         18.49         0.63 o                         
   6   4   2          0.08         -0.46         0.46 o                         
   7   4   2         20.13         20.41         0.91 o                         
 -11   5   2          1.91          2.07         0.65 o                         
 -10   5   2          6.60          4.83         0.59 o                         
  -9   5   2         25.43         23.34         1.06 o                         
  -8   5   2          0.12          0.17         0.33 o                         
  -7   5   2        422.11        397.07         3.48 o                         
  -6   5   2          7.84          6.96         0.28 o                         
  -5   5   2         25.74         25.18         0.40 o                         
  -4   5   2         64.78         64.06         0.79 o                         
  -3   5   2         85.03         84.15         0.77 o                         
  -2   5   2         14.27         12.54         0.27 o                         
  -1   5   2          5.23          6.04         0.18 o                         
   0   5   2         12.56          7.99         0.21 o                         
   1   5   2         12.16         15.16         0.46 o                         
   2   5   2        157.78        156.19         1.57 o                         
   3   5   2         77.92         74.68         0.96 o                         
   4   5   2         13.94         12.50         0.55 o                         
   5   5   2          0.90          1.87         0.36 o                         
   6   5   2         53.21         62.34         1.65 o                         
 -10   6   2          0.69          1.24         0.86 o                         
  -9   6   2          0.00          0.63         0.44 o                         
  -8   6   2         28.15         28.47         0.92 o                         
  -7   6   2          1.13          0.26         0.35 o                         
  -6   6   2          0.04          0.01         0.17 o                         
  -5   6   2        546.62        524.96         4.00 o                         
  -4   6   2        657.71        638.08         4.79 o                         
  -3   6   2        316.20        318.85         2.54 o                         
  -2   6   2          1.65          2.33         0.18 o                         
  -1   6   2         12.82         13.85         0.65 o                         
   0   6   2        237.72        217.65         3.39 o                         
   1   6   2        311.00        298.97         4.15 o                         
   2   6   2         47.71         53.02         0.87 o                         
   3   6   2          0.01          0.40         0.28 o                         
   4   6   2         59.91         62.82         1.57 o                         
   5   6   2          2.02          3.05         0.72 o                         
 -10   7   2         26.44         27.70         1.25 o                         
  -9   7   2          7.20          6.92         0.70 o                         
  -8   7   2          3.06          2.66         0.34 o                         
  -7   7   2         60.50         64.43         1.09 o                         
  -6   7   2          3.15          3.78         0.32 o                         
  -5   7   2        174.36        174.98         1.77 o                         
  -4   7   2          0.29          0.25         0.18 o                         
  -3   7   2          0.68          0.66         0.16 o                         
  -2   7   2         96.72         82.98         1.65 o                         
  -1   7   2         70.73         64.04         1.45 o                         
   0   7   2         41.28         30.88         1.04 o                         
   1   7   2         21.15         16.82         0.87 o                         
   2   7   2          6.50          7.55         1.23 o                         
   3   7   2         66.11         69.50         1.77 o                         
   4   7   2         49.17         51.02         2.02 o                         
 -10   8   2         48.20         52.16         1.64 o                         
  -9   8   2         38.76         40.11         1.40 o                         
  -8   8   2         49.21         55.70         1.20 o                         
  -7   8   2        138.11        142.03         1.95 o                         
  -6   8   2        210.00        217.19         2.61 o                         
  -5   8   2          0.23          0.48         0.41 o                         
  -4   8   2          6.82          6.48         0.45 o                         
  -3   8   2         74.17         66.00         1.50 o                         
  -2   8   2          4.73          6.27         1.17 o                         
  -1   8   2         64.20         62.74         1.55 o                         
   0   8   2         14.51         13.91         0.90 o                         
   1   8   2          0.68          1.96         0.56 o                         
   2   8   2          0.44          1.17         0.67 o                         
   3   8   2          7.71          8.65         0.94 o                         
  -9   9   2          3.12          2.50         0.72 o                         
  -8   9   2         22.18         22.59         1.16 o                         
  -7   9   2          0.18          0.64         0.40 o                         
  -6   9   2         12.38         12.31         0.79 o                         
  -5   9   2          0.00          0.53         0.43 o                         
  -4   9   2          7.31          7.33         0.75 o                         
  -3   9   2          0.17          0.35         0.48 o                         
  -2   9   2          0.35         -0.43         0.54 o                         
  -1   9   2          0.27         -0.17         0.79 o                         
   0   9   2          9.28         10.88         1.04 o                         
   1   9   2         10.48         10.68         0.94 o                         
  -7  10   2          0.48          0.79         0.65 o                         
  -6  10   2          0.01          0.83         0.62 o                         
  -5  10   2         43.84         45.81         1.99 o                         
  -4  10   2         14.02         16.71         1.18 o                         
  -3  10   2          8.90          7.52         0.86 o                         
  -2  10   2          1.61          2.15         0.74 o                         
  -1  10   2         16.52         15.28         1.35 o                         
   1 -11   3          2.92          2.99         0.77 o                         
   2 -11   3          2.37          1.07         0.67 o                         
   3 -11   3         11.72         11.21         1.04 o                         
   4 -11   3         43.78         42.47         1.50 o                         
   5 -11   3         13.44         15.06         1.08 o                         
   6 -11   3         12.65         12.87         1.06 o                         
   7 -11   3         35.23         37.98         1.47 o                         
  -2 -10   3          0.60          0.54         1.78 o                         
  -1 -10   3        186.96        184.93         3.35 o                         
   0 -10   3        100.17        105.63         2.35 o                         
   1 -10   3         14.60         15.30         1.04 o                         
   2 -10   3          0.01         -0.09         0.51 o                         
   3 -10   3         41.31         43.56         1.38 o                         
   4 -10   3         47.22         41.92         1.33 o                         
   5 -10   3         18.93         16.22         0.94 o                         
   6 -10   3          0.00          0.22         0.48 o                         
   7 -10   3          2.01          2.83         0.60 o                         
   8 -10   3         16.12         14.71         1.06 o                         
  -3  -9   3          5.42          7.32         0.87 o                         
  -2  -9   3         55.52         51.70         1.58 o                         
  -1  -9   3         11.64         12.73         0.97 o                         
   0  -9   3          0.85          2.32         0.58 o                         
   1  -9   3          0.21          0.38         0.45 o                         
   2  -9   3          0.98          1.38         0.58 o                         
   3  -9   3         12.56         14.24         0.86 o                         
   4  -9   3          7.25          7.00         0.58 o                         
   5  -9   3         20.23         19.89         0.60 o                         
   6  -9   3          8.38          8.29         0.51 o                         
   7  -9   3        132.87        128.88         1.89 o                         
   8  -9   3         26.63         23.81         0.83 o                         
   9  -9   3         25.43         26.49         0.97 o                         
  -4  -8   3          1.96          2.13         0.86 o                         
  -3  -8   3          3.44          2.78         0.65 o                         
  -2  -8   3          0.02          0.12         0.82 o                         
  -1  -8   3          1.08          2.18         0.55 o                         
   0  -8   3        191.27        188.05         2.93 o                         
   1  -8   3          0.43         -0.02         0.28 o                         
   2  -8   3          8.72          7.57         0.82 o                         
   3  -8   3          1.09          1.24         0.36 o                         
   4  -8   3          7.71          7.98         0.61 o                         
   5  -8   3         16.19         13.89         0.43 o                         
   6  -8   3        117.73        108.46         1.82 o                         
   7  -8   3         22.08         19.26         0.74 o                         
   8  -8   3          0.00          0.69         0.31 o                         
   9  -8   3          0.04          0.61         0.50 o                         
  10  -8   3         21.90         23.38         1.24 o                         
  -6  -7   3          1.20          0.86         0.73 o                         
  -5  -7   3          4.22          3.95         0.65 o                         
  -4  -7   3          1.24          1.45         0.51 o                         
  -3  -7   3          1.08          1.43         0.41 o                         
  -2  -7   3         10.06          9.56         0.65 o                         
  -1  -7   3        312.37        313.08         4.27 o                         
   0  -7   3         43.76         42.60         1.07 o                         
   1  -7   3        156.76        140.87         2.21 o                         
   2  -7   3        193.88        197.48         2.86 o                         
   3  -7   3         13.54         15.11         0.38 o                         
   4  -7   3          1.80          1.37         0.19 o                         
   5  -7   3         37.16         36.77         0.64 o                         
   6  -7   3        139.00        128.79         1.69 o                         
   7  -7   3         18.00         18.39         0.60 o                         
   8  -7   3          4.98          4.99         0.41 o                         
   9  -7   3          0.10          0.60         0.55 o                         
  10  -7   3         14.27         16.15         1.64 o                         
  -6  -6   3          1.07          3.04         0.79 o                         
  -5  -6   3         53.24         49.54         1.02 o                         
  -4  -6   3          2.23          2.11         0.63 o                         
  -3  -6   3          2.18          2.91         0.38 o                         
  -2  -6   3         61.93         60.41         1.24 o                         
  -1  -6   3        220.92        223.42         3.36 o                         
   0  -6   3        322.36        311.52         4.07 o                         
   1  -6   3        143.38        144.42         2.16 o                         
   2  -6   3          9.30         12.50         0.24 o                         
   3  -6   3          0.03          0.97         0.15 o                         
   4  -6   3         13.06         16.80         0.35 o                         
   5  -6   3          7.60         12.45         0.37 o                         
   6  -6   3         13.26         13.10         0.58 o                         
   7  -6   3         20.66         20.92         0.76 o                         
   8  -6   3         85.45         85.60         1.31 o                         
   9  -6   3         11.99         11.53         0.57 o                         
  10  -6   3        107.79        116.25         2.27 o                         
  -7  -5   3         19.23         18.31         0.99 o                         
  -6  -5   3         10.92          8.57         0.62 o                         
  -5  -5   3         14.45         15.81         0.58 o                         
  -4  -5   3          9.88         10.11         0.33 o                         
  -3  -5   3          8.79          7.05         0.25 o                         
  -2  -5   3         82.25         93.37         1.06 o                         
  -1  -5   3         68.02         64.33         0.79 o                         
   0  -5   3         79.95         94.49         1.68 o                         
   1  -5   3         79.88         94.19         0.86 o                         
   2  -5   3          9.35          9.61         0.20 o                         
   3  -5   3         43.64         43.37         0.48 o                         
   4  -5   3         99.24        107.20         0.93 o                         
   5  -5   3          0.64          0.78         0.13 o                         
   6  -5   3        112.23        116.82         1.29 o                         
   7  -5   3          0.34          0.45         0.20 o                         
   8  -5   3        104.44        105.93         1.47 o                         
   9  -5   3        105.62        102.10         1.50 o                         
  10  -5   3          0.60          0.93         0.79 o                         
  -8  -4   3          8.11          8.47         0.87 o                         
  -7  -4   3         15.98         15.68         0.69 o                         
  -6  -4   3          0.24          0.00         0.27 o                         
  -5  -4   3          2.43          2.71         0.35 o                         
  -4  -4   3         33.52         32.94         0.47 o                         
  -3  -4   3         58.92         63.09         0.66 o                         
  -2  -4   3         96.89        101.02         0.90 o                         
  -1  -4   3        288.70        284.38         1.98 o                         
   0  -4   3        153.91        175.87         1.27 o                         
   1  -4   3         25.28         26.29         0.32 o                         
   2  -4   3        422.77        473.53         8.22 o                         
   3  -4   3        166.37        171.35         1.30 o                         
   4  -4   3         18.29         23.93         0.34 o                         
   5  -4   3        186.43        190.36         1.49 o                         
   6  -4   3        110.32        111.41         1.11 o                         
   7  -4   3       1338.32       1274.47        10.39 o                         
   8  -4   3         58.13         54.36         0.93 o                         
   9  -4   3          0.01          0.27         0.30 o                         
  10  -4   3          3.94          2.66         0.89 o                         
  -9  -3   3         17.87         17.69         1.44 o                         
  -8  -3   3         85.42         88.36         1.82 o                         
  -7  -3   3         73.85         70.97         1.16 o                         
  -6  -3   3         51.05         52.38         0.85 o                         
  -5  -3   3         78.90         82.66         0.86 o                         
  -4  -3   3         18.71         16.52         0.31 o                         
  -3  -3   3          3.15          6.57         0.37 o                         
  -2  -3   3        148.32        165.65         1.21 o                         
  -1  -3   3         29.57         31.63         0.31 o                         
   0  -3   3       1134.47       1066.59        17.08 o                         
   1  -3   3        101.97        109.55         0.92 o                         
   2  -3   3        109.69        130.32         0.99 o                         
   3  -3   3         16.28         25.71         0.36 o                         
   4  -3   3         74.29         78.81         0.70 o                         
   5  -3   3        149.60        147.67         1.29 o                         
   6  -3   3        131.36        125.61         1.17 o                         
   7  -3   3        240.19        228.62         2.18 o                         
   8  -3   3          0.53          0.24         0.40 o                         
   9  -3   3        105.20        102.74         1.47 o                         
  10  -3   3         31.00         29.32         1.27 o                         
  -9  -2   3        108.02        108.85         2.47 o                         
  -8  -2   3          0.00         -0.13         0.28 o                         
  -7  -2   3        126.30        125.56         1.61 o                         
  -6  -2   3        247.53        245.31         2.28 o                         
  -5  -2   3        101.95        102.11         0.97 o                         
  -4  -2   3        472.75        454.77         3.11 o                         
  -3  -2   3          1.35          1.68         0.10 o                         
  -2  -2   3        714.69        694.75         7.08 o                         
  -1  -2   3        690.97        692.98         6.41 o                         
   0  -2   3       3069.87       2888.13        30.28 o                         
   1  -2   3        642.84        642.28         5.98 o                         
   2  -2   3        248.94        244.33         1.70 o                         
   3  -2   3        204.18        211.79         1.74 o                         
   4  -2   3        143.15        167.37         1.27 o                         
   5  -2   3        155.26        155.00         1.82 o                         
   6  -2   3         17.46         16.87         0.38 o                         
   7  -2   3          9.00          8.38         0.36 o                         
   8  -2   3         54.40         53.42         0.92 o                         
   9  -2   3        111.41        114.52         1.61 o                         
  10  -2   3          9.38          4.66         1.23 o                         
 -10  -1   3          5.91          5.05         0.99 o                         
  -9  -1   3          0.43          1.56         0.47 o                         
  -8  -1   3          4.81          3.78         0.45 o                         
  -7  -1   3        235.13        230.43         2.15 o                         
  -6  -1   3        137.63        145.22         1.43 o                         
  -5  -1   3          0.89          1.32         0.15 o                         
  -4  -1   3          0.34          0.29         0.08 o                         
  -3  -1   3          0.60          0.88         0.11 o                         
  -2  -1   3          7.84         12.53         0.17 o                         
  -1  -1   3          2.57          3.02         0.10 o                         
   0  -1   3        345.52        312.15         2.58 o                         
   1  -1   3        695.19        688.87         6.41 o                         
   2  -1   3        254.80        263.79         2.65 o                         
   3  -1   3       1134.67       1170.37         9.44 o                         
   4  -1   3        159.46        189.03         1.53 o                         
   5  -1   3         20.33         22.22         0.34 o                         
   6  -1   3          0.66          0.72         0.17 o                         
   7  -1   3          2.71          2.58         0.27 o                         
   8  -1   3          0.48          0.32         0.26 o                         
   9  -1   3          4.44          2.25         0.82 o                         
 -10   0   3         40.33         41.42         1.36 o                         
  -9   0   3         67.61         67.79         1.61 o                         
  -8   0   3          8.30          8.12         0.72 o                         
  -7   0   3          0.43          0.20         0.31 o                         
  -6   0   3         73.37         79.03         1.42 o                         
  -5   0   3         32.39         31.69         0.52 o                         
  -4   0   3       2855.92       2863.24        28.22 o                         
  -3   0   3        223.30        255.51         2.50 o                         
  -2   0   3       1041.81        973.78        16.84 o                         
  -1   0   3       1245.44       1194.80        15.15 o                         
   0   0   3       1335.37       1338.21        14.50 o                         
   1   0   3        194.82        211.97         7.26 o                         
   2   0   3         78.65         89.14         0.93 o                         
   3   0   3       1006.53       1026.66         7.41 o                         
   4   0   3          3.24          4.09         0.18 o                         
   5   0   3         49.95         40.21         0.56 o                         
   6   0   3          1.10          1.30         0.18 o                         
   7   0   3         36.86         34.15         0.73 o                         
   8   0   3          3.48          3.84         0.34 o                         
   9   0   3          3.00          5.71         0.72 o                         
 -10   1   3          0.85          1.48         0.53 o                         
  -9   1   3         44.09         43.96         1.20 o                         
  -8   1   3        117.90        118.10         3.15 o                         
  -7   1   3         56.61         54.71         1.19 o                         
  -6   1   3        125.44        126.32         1.95 o                         
  -5   1   3         11.82         16.84         0.37 o                         
  -4   1   3       1745.13       1683.73        32.06 o                         
  -3   1   3        763.31        732.31        11.25 o                         
  -2   1   3         76.80         78.52         0.66 o                         
  -1   1   3        180.01        189.56         1.45 o                         
   0   1   3        398.40        409.85         5.06 o                         
   1   1   3         27.09         26.00         0.40 o                         
   2   1   3         12.62         12.60         0.19 o                         
   3   1   3          2.48          1.82         0.11 o                         
   4   1   3         11.05         10.47         0.55 o                         
   5   1   3         38.31         32.20         0.59 o                         
   6   1   3         71.21         66.42         0.95 o                         
   7   1   3          1.05          0.84         0.44 o                         
   8   1   3          2.07          2.67         0.41 o                         
   9   1   3          9.17         11.41         1.04 o                         
 -10   2   3          4.80          1.76         0.52 o                         
  -9   2   3          6.46          6.40         1.10 o                         
  -8   2   3         27.30         24.01         1.10 o                         
  -7   2   3          0.35          0.27         0.24 o                         
  -6   2   3         79.45         74.93         1.35 o                         
  -5   2   3         24.82         16.52         0.37 o                         
  -4   2   3          0.34          0.73         0.11 o                         
  -3   2   3         97.16        107.32         0.90 o                         
  -2   2   3        149.45        166.91         1.22 o                         
  -1   2   3         81.70         76.42         1.25 o                         
   0   2   3         97.79        111.50         0.88 o                         
   1   2   3          0.09          0.14         0.07 o                         
   2   2   3        114.97        117.05         0.95 o                         
   3   2   3        181.31        159.97         1.38 o                         
   4   2   3        156.01        136.58         1.26 o                         
   5   2   3        312.13        286.36         2.63 o                         
   6   2   3          3.26          1.81         0.30 o                         
   7   2   3         36.08         34.11         1.08 o                         
   8   2   3         65.23         74.82         1.79 o                         
 -11   3   3          0.56          1.19         0.71 o                         
 -10   3   3          0.02          0.58         0.93 o                         
  -9   3   3         18.70         18.29         0.79 o                         
  -8   3   3          4.69          2.19         0.69 o                         
  -7   3   3         98.46         74.27         1.46 o                         
  -6   3   3         13.74         11.72         0.53 o                         
  -5   3   3         25.23         27.04         0.55 o                         
  -4   3   3         10.18          9.43         0.18 o                         
  -3   3   3         69.95         95.35         0.79 o                         
  -2   3   3        291.97        336.34         2.34 o                         
  -1   3   3         18.45         15.14         0.23 o                         
   0   3   3        378.08        392.24         2.71 o                         
   1   3   3        558.61        531.10         3.62 o                         
   2   3   3        145.66        142.68         1.47 o                         
   3   3   3         80.35         81.66         0.94 o                         
   4   3   3        503.99        489.72         4.22 o                         
   5   3   3          2.63          2.79         0.31 o                         
   6   3   3         16.22         16.64         0.80 o                         
   7   3   3         10.21         10.56         0.75 o                         
 -11   4   3          1.47          2.66         0.68 o                         
 -10   4   3         14.40         13.63         0.92 o                         
  -9   4   3          0.95          1.01         0.39 o                         
  -8   4   3         15.87         14.31         0.69 o                         
  -7   4   3         26.30         25.92         0.96 o                         
  -6   4   3        221.57        209.79         2.98 o                         
  -5   4   3         35.18         35.70         0.44 o                         
  -4   4   3          9.01          6.72         0.27 o                         
  -3   4   3        354.01        386.72         2.70 o                         
  -2   4   3         36.90         33.12         0.39 o                         
  -1   4   3         11.48         13.40         0.23 o                         
   0   4   3        198.96        212.08         1.59 o                         
   1   4   3        336.41        323.78         2.55 o                         
   2   4   3        373.73        360.53         2.84 o                         
   3   4   3        104.64         99.60         1.51 o                         
   4   4   3        114.31        117.34         1.63 o                         
   5   4   3          0.74          0.48         0.32 o                         
   6   4   3          4.80          3.90         0.79 o                         
   7   4   3          2.23          2.23         0.68 o                         
 -11   5   3          7.88          9.74         1.30 o                         
 -10   5   3         88.60         89.28         1.96 o                         
  -9   5   3         72.87         67.79         1.58 o                         
  -8   5   3          5.43          5.54         0.56 o                         
  -7   5   3         11.45          9.03         0.62 o                         
  -6   5   3         26.42         25.25         0.45 o                         
  -5   5   3        195.89        190.63         1.85 o                         
  -4   5   3         12.78         10.51         0.26 o                         
  -3   5   3          8.71          9.76         0.25 o                         
  -2   5   3         14.65         14.05         0.29 o                         
  -1   5   3         30.17         35.35         0.51 o                         
   0   5   3         21.28         22.69         0.41 o                         
   1   5   3         51.81         43.16         1.19 o                         
   2   5   3        432.53        418.62         3.69 o                         
   3   5   3          3.09          3.03         0.51 o                         
   4   5   3          2.91          3.45         0.59 o                         
   5   5   3         17.63         21.56         0.88 o                         
   6   5   3         37.88         40.88         1.55 o                         
 -10   6   3         47.75         50.60         1.50 o                         
  -9   6   3          1.12          2.70         0.54 o                         
  -8   6   3          4.64          4.15         0.51 o                         
  -7   6   3         53.82         54.08         0.95 o                         
  -6   6   3        236.43        244.29         2.33 o                         
  -5   6   3        861.15        848.86         7.06 o                         
  -4   6   3         93.25         84.80         0.96 o                         
  -3   6   3          0.55          1.05         0.17 o                         
  -2   6   3         15.17         15.91         0.37 o                         
  -1   6   3          0.02          0.04         0.15 o                         
   0   6   3         56.73         49.89         0.78 o                         
   1   6   3          0.92          0.71         0.24 o                         
   2   6   3         15.71         14.20         0.50 o                         
   3   6   3         30.72         30.97         1.37 o                         
   4   6   3         17.29         17.66         1.06 o                         
   5   6   3         25.34         31.27         2.85 o                         
 -10   7   3          7.51          8.78         0.82 o                         
  -9   7   3         16.09         15.99         1.04 o                         
  -8   7   3         30.06         30.25         1.12 o                         
  -7   7   3        147.48        146.66         1.92 o                         
  -6   7   3         22.47         22.54         0.67 o                         
  -5   7   3         16.84         18.95         0.59 o                         
  -4   7   3          6.62          6.98         0.49 o                         
  -3   7   3        187.04        177.87         1.79 o                         
  -2   7   3          1.99          2.98         0.23 o                         
  -1   7   3        120.38        105.89         2.88 o                         
   0   7   3         39.23         28.87         1.44 o                         
   1   7   3          1.33          2.71         0.51 o                         
   2   7   3         13.33         13.32         0.99 o                         
   3   7   3          1.53          1.84         0.67 o                         
   4   7   3         18.74         15.68         2.43 o                         
  -9   8   3          2.98          1.36         0.62 o                         
  -8   8   3        257.05        275.62         4.12 o                         
  -7   8   3        186.54        194.95         2.46 o                         
  -6   8   3         43.35         43.42         0.97 o                         
  -5   8   3          1.19          1.47         0.32 o                         
  -4   8   3          1.49          1.92         0.55 o                         
  -3   8   3         15.19         14.09         0.57 o                         
  -2   8   3          1.12         -0.04         0.41 o                         
  -1   8   3         40.00         32.53         2.13 o                         
   0   8   3          1.47          1.43         0.56 o                         
   1   8   3         36.59         43.12         1.50 o                         
   2   8   3          2.68          1.71         0.75 o                         
  -8   9   3         61.87         61.69         1.70 o                         
  -7   9   3          3.16          3.40         0.53 o                         
  -6   9   3         14.98         15.13         0.94 o                         
  -5   9   3          5.35          5.10         0.59 o                         
  -4   9   3         13.25         14.69         1.03 o                         
  -3   9   3         26.31         26.33         1.16 o                         
  -2   9   3          5.68          3.92         0.65 o                         
  -1   9   3          0.19         -0.08         0.79 o                         
   0   9   3         12.16         14.77         1.47 o                         
   1   9   3         62.69         69.03         6.17 o                         
  -6  10   3         27.62         28.23         1.36 o                         
  -5  10   3          3.29          5.08         1.10 o                         
  -4  10   3          0.72          1.14         0.70 o                         
  -3  10   3          2.52          1.78         0.72 o                         
  -2  10   3         58.39         56.52         1.84 o                         
   1 -11   4          9.63          8.49         1.92 o                         
   2 -11   4          3.73          3.10         1.41 o                         
   3 -11   4          7.67          7.78         1.71 o                         
   4 -11   4         12.78         15.28         1.08 o                         
   5 -11   4          7.99         12.57         1.65 o                         
   6 -11   4         46.10         50.36         1.99 o                         
   7 -11   4         11.94         12.93         1.01 o                         
  -2 -10   4        136.49        146.51         3.91 o                         
  -1 -10   4          6.93          5.95         1.44 o                         
   0 -10   4         10.64         11.99         1.05 o                         
   1 -10   4          5.62          6.84         0.72 o                         
   2 -10   4         39.20         37.74         1.33 o                         
   3 -10   4         65.59         71.44         1.70 o                         
   4 -10   4          0.59          0.07         0.46 o                         
   5 -10   4         30.24         31.19         1.14 o                         
   6 -10   4         22.61         23.02         1.04 o                         
   7 -10   4         62.37         65.66         1.67 o                         
   8 -10   4         10.77         10.73         0.78 o                         
  -3  -9   4         23.58         23.37         1.95 o                         
  -2  -9   4          0.00          0.31         0.58 o                         
  -1  -9   4          1.94          2.06         0.56 o                         
   0  -9   4          4.13          4.80         0.53 o                         
   1  -9   4        102.87         96.99         2.88 o                         
   2  -9   4         18.51         18.49         0.82 o                         
   3  -9   4          0.02         -0.05         0.33 o                         
   4  -9   4         21.31         17.86         0.56 o                         
   5  -9   4         34.94         31.94         0.75 o                         
   6  -9   4          0.00          0.38         0.30 o                         
   7  -9   4         58.49         63.01         1.17 o                         
   8  -9   4          0.28         -0.29         0.41 o                         
   9  -9   4          0.04         -0.11         0.50 o                         
  -5  -8   4         12.57         13.21         1.38 o                         
  -4  -8   4         16.74         18.85         1.16 o                         
  -3  -8   4          2.14          1.99         0.69 o                         
  -2  -8   4          6.43          4.10         0.62 o                         
  -1  -8   4         35.62         34.10         1.04 o                         
   0  -8   4          0.34          0.37         0.31 o                         
   1  -8   4          4.56          4.89         0.51 o                         
   2  -8   4         13.26         12.97         0.65 o                         
   3  -8   4         68.92         65.43         0.81 o                         
   4  -8   4         33.20         29.36         0.55 o                         
   5  -8   4         66.04         58.42         0.89 o                         
   6  -8   4         96.11         82.44         2.19 o                         
   7  -8   4         15.61         17.40         0.64 o                         
   8  -8   4         18.20         19.24         0.70 o                         
   9  -8   4         12.59         11.46         0.72 o                         
  -6  -7   4          6.67          7.17         0.82 o                         
  -5  -7   4          6.79          5.94         0.68 o                         
  -4  -7   4          0.12          0.21         0.44 o                         
  -3  -7   4         24.32         23.69         1.03 o                         
  -2  -7   4        112.57        110.17         2.09 o                         
  -1  -7   4        383.51        361.07         4.75 o                         
   0  -7   4         19.41         21.31         0.75 o                         
   1  -7   4        116.64        113.11         1.89 o                         
   2  -7   4        157.16        151.28         2.30 o                         
   3  -7   4         85.74         82.49         0.96 o                         
   4  -7   4          2.26          0.32         0.17 o                         
   5  -7   4         31.69         33.64         0.71 o                         
   6  -7   4          0.43         -0.12         0.22 o                         
   7  -7   4          0.01         -0.23         0.32 o                         
   8  -7   4          0.75          0.89         0.37 o                         
   9  -7   4          4.73          6.25         0.61 o                         
  10  -7   4          0.66          1.77         0.79 o                         
  -7  -6   4          9.89          9.58         0.94 o                         
  -6  -6   4         34.02         34.73         1.24 o                         
  -5  -6   4          6.70          7.13         0.53 o                         
  -4  -6   4         27.78         29.83         0.72 o                         
  -3  -6   4         35.21         34.61         0.72 o                         
  -2  -6   4         82.32         80.15         1.48 o                         
  -1  -6   4         89.04         83.86         1.48 o                         
   0  -6   4         84.23         82.13         1.41 o                         
   1  -6   4         20.22         20.31         0.34 o                         
   2  -6   4         17.26         18.35         0.32 o                         
   3  -6   4         74.12         89.21         0.89 o                         
   4  -6   4        198.79        209.67         1.79 o                         
   5  -6   4        176.67        179.37         2.52 o                         
   6  -6   4          2.11          2.14         0.22 o                         
   7  -6   4         63.68         69.39         1.10 o                         
   8  -6   4          0.24         -0.26         0.37 o                         
   9  -6   4          2.15          2.63         0.64 o                         
  10  -6   4         10.28         10.51         1.00 o                         
  -7  -5   4         15.26         16.88         1.34 o                         
  -6  -5   4          0.10         -0.40         0.40 o                         
  -5  -5   4         15.90         14.61         0.67 o                         
  -4  -5   4         30.48         29.81         0.51 o                         
  -3  -5   4        199.36        211.00         2.06 o                         
  -2  -5   4        265.15        268.43         2.18 o                         
  -1  -5   4         29.02         30.92         0.42 o                         
   0  -5   4         93.35         96.60         1.36 o                         
   1  -5   4         29.98         33.00         0.37 o                         
   2  -5   4          3.47          5.19         0.17 o                         
   3  -5   4         32.13         31.32         0.40 o                         
   4  -5   4         65.69         72.68         0.78 o                         
   5  -5   4          3.63          4.03         0.26 o                         
   6  -5   4        152.08        148.46         1.53 o                         
   7  -5   4        738.15        718.10         6.07 o                         
   8  -5   4         95.51         93.96         1.65 o                         
   9  -5   4         41.05         40.62         0.92 o                         
  10  -5   4         11.51         14.90         1.71 o                         
  -8  -4   4          0.00         -0.08         0.62 o                         
  -7  -4   4         10.18          9.27         0.62 o                         
  -6  -4   4          2.28          2.21         0.30 o                         
  -5  -4   4          0.07          0.28         0.19 o                         
  -4  -4   4          1.93          2.19         0.25 o                         
  -3  -4   4         62.57         61.34         0.66 o                         
  -2  -4   4         80.25         83.22         0.72 o                         
  -1  -4   4         15.34         16.46         0.24 o                         
   0  -4   4       3637.02       3731.18        90.87 o                         
   1  -4   4       1663.40       1627.11        25.99 o                         
   2  -4   4          8.12          7.54         0.19 o                         
   3  -4   4        522.83        534.58         4.29 o                         
   4  -4   4         18.18         15.80         0.29 o                         
   5  -4   4        696.32        654.69         5.44 o                         
   6  -4   4        503.04        501.98         4.30 o                         
   7  -4   4         27.41         26.61         0.53 o                         
   8  -4   4          0.01          0.35         0.22 o                         
   9  -4   4         36.66         35.17         1.92 o                         
  10  -4   4          0.41          0.10         0.61 o                         
  -9  -3   4          0.97          0.69         0.63 o                         
  -8  -3   4          0.44          0.01         0.46 o                         
  -7  -3   4         29.63         30.43         0.74 o                         
  -6  -3   4        309.89        304.26         8.80 o                         
  -5  -3   4        208.94        218.51         2.05 o                         
  -4  -3   4          1.11          1.82         0.13 o                         
  -3  -3   4         11.86          9.47         0.19 o                         
  -2  -3   4         65.51         74.77         0.63 o                         
  -1  -3   4         24.63         27.86         0.35 o                         
   0  -3   4        274.89        272.61         3.62 o                         
   1  -3   4         51.31         50.50         0.51 o                         
   2  -3   4        679.84        681.48         5.88 o                         
   3  -3   4          2.51          2.96         0.14 o                         
   4  -3   4         40.71         52.85         0.66 o                         
   5  -3   4          2.80          1.55         0.17 o                         
   6  -3   4          0.25          0.36         0.18 o                         
   7  -3   4          0.17          0.38         0.16 o                         
   8  -3   4         66.64         65.86         1.04 o                         
   9  -3   4         60.50         62.91         1.57 o                         
  10  -3   4          5.22          6.61         0.79 o                         
  -9  -2   4          6.85          7.18         0.74 o                         
  -8  -2   4         43.65         44.57         1.22 o                         
  -7  -2   4          6.85          7.53         0.42 o                         
  -6  -2   4        662.45        659.24         5.51 o                         
  -5  -2   4          2.57          2.67         0.19 o                         
  -4  -2   4         84.82         91.21         0.88 o                         
  -3  -2   4        294.72        300.08         2.86 o                         
  -2  -2   4        192.32        202.26         1.44 o                         
  -1  -2   4         87.88         85.34         1.19 o                         
   0  -2   4          6.31          9.16         0.18 o                         
   1  -2   4        418.63        410.18         3.95 o                         
   2  -2   4        292.19        331.17         2.96 o                         
   3  -2   4        190.43        199.00         1.88 o                         
   4  -2   4         81.60         74.95         0.92 o                         
   5  -2   4          9.62          9.80         0.28 o                         
   6  -2   4          9.07          8.71         0.49 o                         
   7  -2   4         91.54         83.98         1.02 o                         
   8  -2   4          1.80          1.35         0.35 o                         
   9  -2   4         20.65         29.07         1.19 o                         
 -10  -1   4          1.62          1.49         0.64 o                         
  -9  -1   4          0.71          0.78         0.47 o                         
  -8  -1   4          0.07         -0.34         0.34 o                         
  -7  -1   4          8.61          7.81         0.64 o                         
  -6  -1   4         10.48         11.35         0.54 o                         
  -5  -1   4         14.11         14.90         0.53 o                         
  -4  -1   4         35.44         39.49         0.40 o                         
  -3  -1   4        254.11        268.04         1.85 o                         
  -2  -1   4         89.42         87.52         0.68 o                         
  -1  -1   4        291.16        291.51         2.17 o                         
   0  -1   4         50.49         48.61         0.45 o                         
   1  -1   4         71.46         72.06         0.76 o                         
   2  -1   4        491.31        552.09         4.64 o                         
   3  -1   4         36.22         31.90         0.51 o                         
   4  -1   4          0.01          0.63         0.16 o                         
   5  -1   4          4.04          1.96         0.27 o                         
   6  -1   4          0.00          0.08         0.15 o                         
   7  -1   4         76.89         74.55         1.10 o                         
   8  -1   4         43.26         42.46         1.00 o                         
   9  -1   4          2.70          2.19         0.64 o                         
 -10   0   4        108.92        108.58         2.21 o                         
  -9   0   4          5.29          7.60         0.71 o                         
  -8   0   4          0.85          2.19         0.69 o                         
  -7   0   4          3.52          5.24         0.48 o                         
  -6   0   4         11.83         15.18         0.59 o                         
  -5   0   4         66.39         70.78         1.37 o                         
  -4   0   4        850.03        802.63         8.05 o                         
  -3   0   4        129.41        141.95         1.35 o                         
  -2   0   4        371.21        341.02         2.59 o                         
  -1   0   4         29.61         30.03         0.33 o                         
   0   0   4         18.88         22.76         0.28 o                         
   1   0   4        866.95        875.33         8.56 o                         
   2   0   4        183.88        199.35         2.18 o                         
   3   0   4          8.04          8.45         0.28 o                         
   4   0   4         21.93         25.84         0.37 o                         
   5   0   4          5.35          2.26         0.23 o                         
   6   0   4         32.51         23.81         0.46 o                         
   7   0   4          3.80          2.24         0.29 o                         
   8   0   4          9.65         11.77         1.06 o                         
   9   0   4          0.05          0.20         0.66 o                         
 -10   1   4         11.44         11.10         1.47 o                         
  -9   1   4          9.56         13.09         0.80 o                         
  -8   1   4         19.94         19.03         0.76 o                         
  -7   1   4          0.01          0.95         0.29 o                         
  -6   1   4        479.74        466.88         5.81 o                         
  -5   1   4        317.48        320.83         5.45 o                         
  -4   1   4         67.07         71.31         0.85 o                         
  -3   1   4        554.09        598.86         8.55 o                         
  -2   1   4         18.59         21.38         0.25 o                         
  -1   1   4        403.85        445.72         3.00 o                         
   0   1   4        290.63        319.19         2.52 o                         
   1   1   4         87.02         87.35         0.78 o                         
   2   1   4        213.53        257.18         1.85 o                         
   3   1   4          1.44          1.03         0.10 o                         
   4   1   4         51.32         45.89         1.02 o                         
   5   1   4          0.31         -0.03         0.16 o                         
   6   1   4         34.78         30.34         0.87 o                         
   7   1   4          4.51          4.11         0.38 o                         
   8   1   4         46.37         47.47         3.19 o                         
 -10   2   4         76.16         81.20         1.85 o                         
  -9   2   4          0.00         -0.11         0.35 o                         
  -8   2   4          2.82          1.61         0.34 o                         
  -7   2   4         94.79         84.45         1.59 o                         
  -6   2   4         10.88         10.28         0.53 o                         
  -5   2   4        274.63        280.87         3.66 o                         
  -4   2   4         43.61         44.65         0.68 o                         
  -3   2   4          0.57          0.42         0.07 o                         
  -2   2   4        311.54        318.81         3.74 o                         
  -1   2   4        182.76        205.25         1.49 o                         
   0   2   4        358.13        368.82         2.55 o                         
   1   2   4         89.99         70.75         0.65 o                         
   2   2   4          5.56          4.47         0.20 o                         
   3   2   4        245.87        240.01         1.96 o                         
   4   2   4         68.94         72.77         0.87 o                         
   5   2   4         91.80         86.39         1.71 o                         
   6   2   4          6.70          5.16         0.43 o                         
   7   2   4          3.05          4.08         0.82 o                         
   8   2   4          3.17          4.58         0.99 o                         
 -10   3   4          3.44          3.84         0.58 o                         
  -9   3   4         27.21         23.87         0.95 o                         
  -8   3   4          9.23          4.95         0.48 o                         
  -7   3   4        254.90        226.82         3.27 o                         
  -6   3   4         13.66         10.96         0.56 o                         
  -5   3   4         83.82         74.99         1.33 o                         
  -4   3   4         29.12         35.53         0.40 o                         
  -3   3   4        327.11        325.55         2.29 o                         
  -2   3   4         28.64         22.14         0.31 o                         
  -1   3   4         16.85         14.04         0.24 o                         
   0   3   4         11.99          8.13         0.21 o                         
   1   3   4        177.52        153.81         1.33 o                         
   2   3   4         70.49         66.16         0.73 o                         
   3   3   4         44.16         45.70         0.61 o                         
   4   3   4        285.25        269.61         4.00 o                         
   5   3   4         12.72         11.36         0.58 o                         
   6   3   4         16.45         19.73         0.75 o                         
   7   3   4         23.21         28.09         1.19 o                         
 -10   4   4          7.73          7.04         0.68 o                         
  -9   4   4         39.21         37.96         1.34 o                         
  -8   4   4         87.19         86.81         2.57 o                         
  -7   4   4          4.58          4.73         0.48 o                         
  -6   4   4          0.07          0.00         0.34 o                         
  -5   4   4        136.03        118.60         1.45 o                         
  -4   4   4        491.61        481.04         3.63 o                         
  -3   4   4        820.21        796.15         5.34 o                         
  -2   4   4         63.42         71.10         0.68 o                         
  -1   4   4         98.61         93.94         0.84 o                         
   0   4   4        171.01        164.88         1.44 o                         
   1   4   4        323.62        306.66         2.45 o                         
   2   4   4        785.30        752.59         5.62 o                         
   3   4   4          0.94          1.41         0.57 o                         
   4   4   4          7.01          6.87         0.48 o                         
   5   4   4          0.15          0.27         0.35 o                         
   6   4   4          8.04          8.88         0.82 o                         
 -10   5   4         16.01         18.46         1.09 o                         
  -9   5   4         32.16         32.13         1.17 o                         
  -8   5   4          1.94          2.40         0.72 o                         
  -7   5   4          4.22          4.48         0.48 o                         
  -6   5   4          0.16          0.10         0.16 o                         
  -5   5   4         35.05         37.24         0.59 o                         
  -4   5   4         85.63         90.32         0.91 o                         
  -3   5   4         15.14         18.59         0.42 o                         
  -2   5   4         75.00         67.02         0.82 o                         
  -1   5   4         62.82         55.29         0.73 o                         
   0   5   4         36.47         38.73         0.60 o                         
   1   5   4          7.12          6.19         0.34 o                         
   2   5   4         22.93         21.76         0.72 o                         
   3   5   4         11.29         11.43         0.64 o                         
   4   5   4        234.54        256.10         2.98 o                         
   5   5   4         27.82         31.29         1.33 o                         
 -10   6   4         73.10         72.29         1.81 o                         
  -9   6   4          0.76          0.67         0.53 o                         
  -8   6   4         11.10         12.79         0.82 o                         
  -7   6   4          7.23          7.00         0.64 o                         
  -6   6   4         59.90         64.00         0.86 o                         
  -5   6   4         41.11         39.51         0.65 o                         
  -4   6   4         11.67         11.64         0.39 o                         
  -3   6   4         83.36         77.03         0.95 o                         
  -2   6   4        186.45        162.83         1.65 o                         
  -1   6   4         52.28         43.18         0.67 o                         
   0   6   4          6.29          6.58         0.36 o                         
   1   6   4          2.47          2.17         0.36 o                         
   2   6   4         30.91         35.01         0.77 o                         
   3   6   4          0.19          1.19         0.56 o                         
   4   6   4         48.55         51.03         1.65 o                         
 -10   7   4          2.46         -0.35         0.72 o                         
  -9   7   4         34.18         33.31         1.33 o                         
  -8   7   4         31.26         33.37         1.21 o                         
  -7   7   4         71.52         69.99         1.23 o                         
  -6   7   4          5.41          5.42         0.40 o                         
  -5   7   4         15.78         16.99         0.58 o                         
  -4   7   4         98.98        102.00         1.88 o                         
  -3   7   4         19.43         17.57         0.51 o                         
  -2   7   4        124.87         92.85         2.33 o                         
  -1   7   4          4.70          4.85         0.38 o                         
   0   7   4         30.59         29.85         0.80 o                         
   1   7   4          0.65          1.10         0.53 o                         
   2   7   4          1.51          1.09         0.86 o                         
   3   7   4          8.76         13.37         1.12 o                         
  -9   8   4        199.98        205.91         3.47 o                         
  -8   8   4         71.35         69.64         2.61 o                         
  -7   8   4         32.52         35.11         1.01 o                         
  -6   8   4         37.28         35.08         0.93 o                         
  -5   8   4         37.61         38.40         0.95 o                         
  -4   8   4          5.14          5.84         0.96 o                         
  -3   8   4         33.74         31.48         1.75 o                         
  -2   8   4          8.83          6.82         0.65 o                         
  -1   8   4          9.33         12.01         0.99 o                         
   0   8   4          4.01          6.24         0.75 o                         
   1   8   4          1.39          0.95         0.67 o                         
   2   8   4         56.03         51.78         2.67 o                         
  -8   9   4          7.54          7.10         1.14 o                         
  -7   9   4          1.07          0.41         0.89 o                         
  -6   9   4         13.18         15.14         1.04 o                         
  -5   9   4        113.80        125.65         3.84 o                         
  -4   9   4          3.00          4.32         0.82 o                         
  -3   9   4          6.22          6.13         0.75 o                         
  -2   9   4          0.03          0.99         0.86 o                         
  -1   9   4         21.06         20.04         1.35 o                         
   0   9   4         49.61         54.56         3.02 o                         
  -5  10   4         20.79         25.58         1.99 o                         
  -4  10   4         22.98         15.71         1.78 o                         
   1 -11   5          0.03         -0.73         0.79 o                         
   2 -11   5          9.73         11.10         1.82 o                         
   3 -11   5         15.32         16.85         1.18 o                         
   4 -11   5          7.35          7.96         0.78 o                         
   5 -11   5         11.11         12.70         2.33 o                         
   6 -11   5          0.35          0.10         0.62 o                         
  -2 -10   5          5.70          8.00         1.03 o                         
  -1 -10   5         39.38         32.91         1.43 o                         
   0 -10   5         25.76         24.23         1.21 o                         
   1 -10   5        127.74        129.24         2.47 o                         
   2 -10   5         12.21         11.71         0.94 o                         
   3 -10   5         18.28         22.87         1.06 o                         
   4 -10   5          5.90          8.23         0.75 o                         
   5 -10   5          4.43          6.24         1.06 o                         
   6 -10   5         15.99         16.08         0.97 o                         
   7 -10   5         13.13         15.48         1.01 o                         
   8 -10   5         25.82         27.95         1.95 o                         
  -3  -9   5         14.40         17.94         1.14 o                         
  -2  -9   5          0.46          0.99         0.58 o                         
  -1  -9   5          9.71          9.25         0.80 o                         
   0  -9   5          9.19          8.86         0.89 o                         
   1  -9   5         27.35         26.47         0.99 o                         
   2  -9   5         17.95         15.30         0.77 o                         
   3  -9   5         10.78         10.76         0.79 o                         
   4  -9   5          2.43          2.23         0.69 o                         
   5  -9   5         23.43         25.54         1.37 o                         
   6  -9   5         22.46         21.07         1.29 o                         
   7  -9   5          1.41          1.72         0.41 o                         
   8  -9   5          0.09          0.47         0.43 o                         
   9  -9   5          4.97          4.90         1.27 o                         
  -4  -8   5          0.00          0.17         0.58 o                         
  -3  -8   5          0.08          0.08         0.46 o                         
  -2  -8   5          0.09         -0.18         0.69 o                         
  -1  -8   5          0.09          0.38         0.34 o                         
   0  -8   5         16.26         16.01         0.73 o                         
   1  -8   5         37.39         38.07         2.09 o                         
   2  -8   5          4.16          4.05         0.62 o                         
   3  -8   5         28.90         24.84         0.53 o                         
   4  -8   5         69.88         60.68         0.91 o                         
   5  -8   5          2.53          4.39         0.37 o                         
   6  -8   5         21.11         18.93         0.75 o                         
   7  -8   5         45.83         43.83         0.95 o                         
   8  -8   5          0.16         -0.32         0.35 o                         
   9  -8   5         23.27         22.95         1.18 o                         
  -6  -7   5          1.86          2.76         0.84 o                         
  -5  -7   5          0.21          0.31         0.53 o                         
  -4  -7   5         29.08         27.45         1.82 o                         
  -3  -7   5        107.61        105.99         1.94 o                         
  -2  -7   5         28.45         28.98         0.90 o                         
  -1  -7   5        308.90        308.31         4.17 o                         
   0  -7   5        254.73        250.82         3.49 o                         
   1  -7   5         22.56         20.41         0.43 o                         
   2  -7   5          8.05          4.37         0.24 o                         
   3  -7   5         21.22         22.93         0.58 o                         
   4  -7   5        263.71        243.69         2.34 o                         
   5  -7   5          0.00          0.50         0.24 o                         
   6  -7   5          8.55          6.87         0.54 o                         
   7  -7   5         16.52         17.24         0.82 o                         
   8  -7   5          3.85          3.56         0.37 o                         
   9  -7   5          1.26          1.10         0.54 o                         
  -6  -6   5          1.70          1.89         0.56 o                         
  -5  -6   5         22.58         21.26         0.85 o                         
  -4  -6   5          8.67          7.56         0.48 o                         
  -3  -6   5        106.37        108.18         1.34 o                         
  -2  -6   5        250.38        256.45         2.33 o                         
  -1  -6   5        257.30        254.94         2.68 o                         
   0  -6   5        162.05        170.66         2.27 o                         
   1  -6   5         17.54         18.08         0.31 o                         
   2  -6   5         11.08         11.95         0.28 o                         
   3  -6   5        107.88        101.04         0.98 o                         
   4  -6   5         67.73         67.27         0.76 o                         
   5  -6   5         36.86         38.21         0.72 o                         
   6  -6   5        262.83        271.75         2.54 o                         
   7  -6   5        504.03        501.54         6.65 o                         
   8  -6   5         40.98         39.34         0.82 o                         
   9  -6   5          8.02          7.99         0.80 o                         
  10  -6   5          1.46          2.06         0.68 o                         
  -7  -5   5         32.16         32.32         1.20 o                         
  -6  -5   5         17.79         17.65         0.70 o                         
  -5  -5   5          1.25          1.18         0.27 o                         
  -4  -5   5         33.88         33.74         0.59 o                         
  -3  -5   5         32.49         34.62         0.53 o                         
  -2  -5   5          7.26          7.80         0.24 o                         
  -1  -5   5         52.02         56.13         0.61 o                         
   0  -5   5        130.99        138.40         1.09 o                         
   1  -5   5         52.80         52.16         0.53 o                         
   2  -5   5         23.95         20.12         0.47 o                         
   3  -5   5          0.15          0.15         0.10 o                         
   4  -5   5        205.17        216.48         2.43 o                         
   5  -5   5        219.86        225.97         2.11 o                         
   6  -5   5        326.39        327.81         2.95 o                         
   7  -5   5          9.68          9.66         0.46 o                         
   8  -5   5         39.36         40.01         0.80 o                         
   9  -5   5         87.64         90.07         1.94 o                         
  10  -5   5          3.01          2.65         0.74 o                         
  -8  -4   5          7.86          6.37         0.71 o                         
  -7  -4   5         14.54         13.14         0.65 o                         
  -6  -4   5        155.16        162.92         2.03 o                         
  -5  -4   5         43.07         42.38         2.19 o                         
  -4  -4   5        100.62         99.33         0.97 o                         
  -3  -4   5          5.96          5.28         0.21 o                         
  -2  -4   5        225.72        237.64         1.73 o                         
  -1  -4   5        843.61        863.64         5.69 o                         
   0  -4   5        534.62        551.60         4.01 o                         
   1  -4   5        929.21        938.15         6.18 o                         
   2  -4   5         81.59         72.38         0.65 o                         
   3  -4   5          4.73          9.60         0.21 o                         
   4  -4   5         37.33         36.09         0.61 o                         
   5  -4   5        690.52        672.04         5.56 o                         
   6  -4   5         10.89         10.81         0.32 o                         
   7  -4   5         76.60         76.95         1.09 o                         
   8  -4   5        100.75        104.56         2.00 o                         
   9  -4   5          8.02          9.20         0.85 o                         
  -9  -3   5          2.29          2.12         0.67 o                         
  -8  -3   5         12.60         12.39         0.89 o                         
  -7  -3   5        342.66        343.49         4.38 o                         
  -6  -3   5         37.48         36.86         0.66 o                         
  -5  -3   5          2.12          1.44         0.23 o                         
  -4  -3   5         26.21         31.16         0.44 o                         
  -3  -3   5         23.89         26.41         0.35 o                         
  -2  -3   5        126.58        133.04         1.03 o                         
  -1  -3   5          7.03          5.94         0.15 o                         
   0  -3   5        295.12        314.15         2.16 o                         
   1  -3   5        430.54        462.85         3.80 o                         
   2  -3   5        267.14        277.59         1.95 o                         
   3  -3   5        195.36        247.21         2.29 o                         
   4  -3   5        126.13        134.07         2.01 o                         
   5  -3   5         79.46         75.90         2.19 o                         
   6  -3   5          0.14          0.22         0.28 o                         
   7  -3   5         14.36         12.56         0.70 o                         
   8  -3   5          0.48          0.02         0.43 o                         
   9  -3   5         38.43         45.83         1.46 o                         
  -9  -2   5         68.25         65.27         1.68 o                         
  -8  -2   5         22.52         19.62         1.41 o                         
  -7  -2   5          8.16          7.43         0.58 o                         
  -6  -2   5          0.38          0.32         0.15 o                         
  -5  -2   5         63.88         66.51         0.77 o                         
  -4  -2   5        355.86        375.84         2.86 o                         
  -3  -2   5        414.55        439.02         2.99 o                         
  -2  -2   5         74.03         85.20         0.70 o                         
  -1  -2   5         90.06         91.22         0.72 o                         
   0  -2   5        201.71        201.71         1.44 o                         
   1  -2   5          0.18          1.05         0.13 o                         
   2  -2   5         18.18         14.51         0.32 o                         
   3  -2   5        493.11        492.51         4.23 o                         
   4  -2   5          1.76          2.78         0.29 o                         
   5  -2   5         58.03         46.04         1.04 o                         
   6  -2   5         32.98         28.44         0.87 o                         
   7  -2   5          1.46          1.30         0.44 o                         
   8  -2   5          3.91          3.88         1.10 o                         
   9  -2   5          1.90          2.06         0.79 o                         
  -9  -1   5          0.13         -0.47         0.47 o                         
  -8  -1   5         52.81         53.98         1.32 o                         
  -7  -1   5          5.53          5.63         0.58 o                         
  -6  -1   5          0.00          0.29         0.27 o                         
  -5  -1   5          7.23          8.45         0.43 o                         
  -4  -1   5        154.41        158.12         1.33 o                         
  -3  -1   5          2.44          1.33         0.09 o                         
  -2  -1   5         22.31         21.21         0.26 o                         
  -1  -1   5        126.59        126.80         1.13 o                         
   0  -1   5        331.70        362.23         2.46 o                         
   1  -1   5        460.98        494.73         8.24 o                         
   2  -1   5         22.96         22.06         0.41 o                         
   3  -1   5         11.97         14.44         0.37 o                         
   4  -1   5          7.66          6.37         0.41 o                         
   5  -1   5          3.25          3.56         0.36 o                         
   6  -1   5         99.50         84.90         2.26 o                         
   7  -1   5         13.85         11.04         0.72 o                         
   8  -1   5         30.80         28.60         1.13 o                         
   9  -1   5         46.11         45.83         1.53 o                         
 -10   0   5          7.09         10.44         2.71 o                         
  -9   0   5          2.59          3.04         0.54 o                         
  -8   0   5          0.31          0.11         0.51 o                         
  -7   0   5         33.93         29.42         1.37 o                         
  -6   0   5        534.60        535.25         8.06 o                         
  -5   0   5         49.93         51.62         1.04 o                         
  -4   0   5         80.61         91.84         1.33 o                         
  -3   0   5          2.69          3.58         0.16 o                         
  -2   0   5        188.51        191.95         1.40 o                         
  -1   0   5        187.02        210.92         2.29 o                         
   0   0   5          4.13          4.38         0.16 o                         
   1   0   5        334.34        360.11         3.10 o                         
   2   0   5         68.44         65.07         0.81 o                         
   3   0   5          1.12          1.51         0.20 o                         
   4   0   5          0.54          0.31         0.24 o                         
   5   0   5         47.10         36.79         0.99 o                         
   6   0   5        146.68        122.88         2.11 o                         
   7   0   5         30.91         27.32         1.04 o                         
   8   0   5         56.73         61.30         1.60 o                         
 -10   1   5          4.22          3.75         0.57 o                         
  -9   1   5          1.06          0.91         0.44 o                         
  -8   1   5        107.43         96.57         1.83 o                         
  -7   1   5          4.63          2.44         0.33 o                         
  -6   1   5        163.06        179.23         2.61 o                         
  -5   1   5        407.84        417.63         5.19 o                         
  -4   1   5         20.29         20.92         0.44 o                         
  -3   1   5         19.82         15.51         0.22 o                         
  -2   1   5        185.53        206.56         2.37 o                         
  -1   1   5         15.40         21.88         0.28 o                         
   0   1   5        572.16        623.43         4.18 o                         
   1   1   5        146.13        142.25         1.20 o                         
   2   1   5         20.17         18.77         0.30 o                         
   3   1   5          2.59          2.19         0.16 o                         
   4   1   5         97.74         91.75         2.49 o                         
   5   1   5          0.04          0.29         0.26 o                         
   6   1   5          1.75          2.62         0.34 o                         
   7   1   5          1.23          1.61         0.53 o                         
   8   1   5         33.68         32.98         1.33 o                         
 -10   2   5          3.74          4.03         0.62 o                         
  -9   2   5          8.61          8.30         0.69 o                         
  -8   2   5         12.52         15.80         0.71 o                         
  -7   2   5         90.42         89.54         1.66 o                         
  -6   2   5         68.06         61.39         1.23 o                         
  -5   2   5         22.63         27.32         0.79 o                         
  -4   2   5         18.14         21.74         0.42 o                         
  -3   2   5          9.08          9.57         0.26 o                         
  -2   2   5        160.33        158.47         1.22 o                         
  -1   2   5        119.42        133.99         1.07 o                         
   0   2   5        111.08        122.58         1.10 o                         
   1   2   5          2.28          2.41         0.15 o                         
   2   2   5       1047.54        990.98         7.83 o                         
   3   2   5        156.68        148.90         1.47 o                         
   4   2   5         21.29         22.70         0.44 o                         
   5   2   5          6.26          6.95         0.47 o                         
   6   2   5          4.63          5.02         0.54 o                         
   7   2   5         67.78         69.38         1.70 o                         
 -10   3   5         28.96         28.29         1.20 o                         
  -9   3   5         29.12         27.50         1.82 o                         
  -8   3   5         23.65         20.12         1.23 o                         
  -7   3   5         18.14         12.76         1.03 o                         
  -6   3   5          5.35          5.18         0.48 o                         
  -5   3   5        365.93        359.34         4.61 o                         
  -4   3   5         40.73         51.75         0.68 o                         
  -3   3   5          4.68          6.09         0.25 o                         
  -2   3   5          0.81          1.31         0.11 o                         
  -1   3   5        184.27        173.22         1.49 o                         
   0   3   5         23.92         22.84         0.41 o                         
   1   3   5         12.15         13.66         0.38 o                         
   2   3   5       1777.33       1637.11        13.20 o                         
   3   3   5          4.38          4.72         0.33 o                         
   4   3   5         38.13         39.45         0.83 o                         
   5   3   5          5.42          6.57         0.51 o                         
   6   3   5         15.19         18.65         1.17 o                         
 -10   4   5          4.10          6.01         0.71 o                         
  -9   4   5         30.62         33.82         2.02 o                         
  -8   4   5          2.58          3.01         0.48 o                         
  -7   4   5         25.97         27.23         1.17 o                         
  -6   4   5         67.46         70.73         1.43 o                         
  -5   4   5       1708.42       1568.51        12.61 o                         
  -4   4   5        213.36        198.29         1.87 o                         
  -3   4   5         24.71         23.53         0.39 o                         
  -2   4   5         58.60         63.41         0.66 o                         
  -1   4   5         37.47         34.80         0.51 o                         
   0   4   5        105.63        103.42         1.02 o                         
   1   4   5          7.25          7.24         0.44 o                         
   2   4   5         10.24          9.62         0.38 o                         
   3   4   5         13.56         13.22         0.67 o                         
   4   4   5          2.17          2.10         0.61 o                         
   5   4   5          3.33          2.89         0.56 o                         
   6   4   5         11.12          8.55         0.79 o                         
 -10   5   5         34.87         34.53         1.32 o                         
  -9   5   5          9.91          8.28         0.78 o                         
  -8   5   5          1.51          1.22         0.41 o                         
  -7   5   5          1.18          1.54         0.36 o                         
  -6   5   5          1.50          2.37         0.21 o                         
  -5   5   5          4.37          4.79         0.28 o                         
  -4   5   5          3.02          3.60         0.24 o                         
  -3   5   5        114.82        107.11         1.09 o                         
  -2   5   5         23.08         15.54         0.40 o                         
  -1   5   5        156.02        130.39         1.38 o                         
   0   5   5         34.25         29.06         0.58 o                         
   1   5   5          4.06          3.40         0.30 o                         
   2   5   5          0.49          0.95         0.29 o                         
   3   5   5         14.40         14.09         0.66 o                         
   4   5   5          3.49          4.74         1.12 o                         
   5   5   5          0.34          0.96         0.96 o                         
 -10   6   5          1.97          2.77         0.72 o                         
  -9   6   5         38.38         44.07         1.43 o                         
  -8   6   5        291.82        322.45         4.63 o                         
  -7   6   5         37.76         39.20         1.14 o                         
  -6   6   5          4.97          4.56         0.36 o                         
  -5   6   5          2.34          2.87         0.30 o                         
  -4   6   5         34.77         30.25         0.71 o                         
  -3   6   5         27.60         21.53         0.76 o                         
  -2   6   5          4.32          4.11         0.30 o                         
  -1   6   5         14.95         13.62         0.85 o                         
   0   6   5          6.56          7.31         0.41 o                         
   1   6   5          3.06          5.07         0.58 o                         
   2   6   5        108.58        113.43         2.33 o                         
   3   6   5         39.55         39.58         1.43 o                         
   4   6   5         25.41         22.01         2.40 o                         
  -9   7   5         52.03         52.39         1.57 o                         
  -8   7   5         12.11         14.24         1.23 o                         
  -7   7   5          2.45          1.96         0.48 o                         
  -6   7   5         40.29         42.06         0.93 o                         
  -5   7   5          2.89          2.12         0.34 o                         
  -4   7   5         13.09          9.69         0.55 o                         
  -3   7   5          0.73          0.81         0.36 o                         
  -2   7   5         24.82         25.52         0.78 o                         
  -1   7   5          1.62          0.89         0.30 o                         
   0   7   5         10.49         13.91         0.94 o                         
   1   7   5          8.30          6.46         0.73 o                         
   2   7   5          1.56          2.46         0.71 o                         
  -8   8   5         69.04         66.46         1.77 o                         
  -7   8   5         19.27         22.69         1.14 o                         
  -6   8   5         24.43         22.20         0.92 o                         
  -5   8   5         19.16         18.99         1.49 o                         
  -4   8   5         14.99         14.74         0.69 o                         
  -3   8   5         26.68         23.40         1.08 o                         
  -2   8   5          3.40          2.42         1.17 o                         
  -1   8   5         13.57         13.75         1.10 o                         
   0   8   5         31.38         38.29         1.52 o                         
   1   8   5         60.11         63.10         2.16 o                         
  -7   9   5         39.48         41.08         3.02 o                         
  -6   9   5         47.12         48.97         2.33 o                         
  -5   9   5         18.76         19.79         1.19 o                         
  -4   9   5          0.65          1.01         0.65 o                         
  -3   9   5          1.62          0.00         0.64 o                         
  -2   9   5         12.09         12.52         1.14 o                         
   1 -11   6         30.77         30.29         1.47 o                         
   2 -11   6         25.16         22.18         1.27 o                         
   3 -11   6          5.52          7.78         0.80 o                         
   4 -11   6         16.54         16.42         1.14 o                         
   5 -11   6          0.24          0.89         1.10 o                         
   6 -11   6         35.03         40.48         2.23 o                         
  -2 -10   6          0.00          0.48         1.03 o                         
  -1 -10   6          5.92          5.38         1.41 o                         
   0 -10   6          5.50          3.46         0.65 o                         
   1 -10   6         15.68         19.38         1.06 o                         
   2 -10   6          0.89          0.77         0.53 o                         
   3 -10   6         26.98         27.94         1.14 o                         
   4 -10   6         12.14         13.65         1.44 o                         
   5 -10   6         18.53         18.97         1.44 o                         
   6 -10   6          1.66          4.54         0.63 o                         
   7 -10   6         15.01         17.80         1.11 o                         
  -3  -9   6          3.89          3.85         0.70 o                         
  -2  -9   6         13.92         13.71         2.13 o                         
  -1  -9   6          1.21          0.96         0.48 o                         
   0  -9   6          1.66          2.92         0.48 o                         
   1  -9   6          3.77          3.43         0.48 o                         
   2  -9   6          4.39          2.89         0.46 o                         
   3  -9   6         11.32         13.22         0.91 o                         
   4  -9   6          4.47          4.15         0.37 o                         
   5  -9   6          0.22          0.14         0.28 o                         
   6  -9   6          0.16          1.17         0.44 o                         
   7  -9   6          0.88          0.23         0.40 o                         
   8  -9   6          3.69          5.53         0.82 o                         
  -4  -8   6          0.67          1.75         0.79 o                         
  -3  -8   6          5.20          6.14         0.58 o                         
  -2  -8   6         37.33         36.27         1.14 o                         
  -1  -8   6          0.44          0.33         0.36 o                         
   0  -8   6          0.02          0.01         0.31 o                         
   1  -8   6         26.35         24.39         0.85 o                         
   2  -8   6         14.39         11.93         0.37 o                         
   3  -8   6          2.28          3.85         0.28 o                         
   4  -8   6        283.25        267.59         2.95 o                         
   5  -8   6         41.67         43.30         0.87 o                         
   6  -8   6          4.21          4.49         0.38 o                         
   7  -8   6         28.89         30.07         0.83 o                         
   8  -8   6         33.18         35.71         1.28 o                         
   9  -8   6          7.76         11.22         1.05 o                         
  -5  -7   6         16.34         14.41         1.02 o                         
  -4  -7   6          0.07          0.39         0.41 o                         
  -3  -7   6        429.05        435.33         4.52 o                         
  -2  -7   6         12.52         12.38         0.47 o                         
  -1  -7   6          4.89          4.88         0.32 o                         
   0  -7   6         10.78         10.29         0.31 o                         
   1  -7   6         32.65         29.31         0.49 o                         
   2  -7   6        101.21         87.58         1.18 o                         
   3  -7   6          3.79          4.76         0.30 o                         
   4  -7   6          5.24          3.22         0.24 o                         
   5  -7   6         21.70         19.70         0.54 o                         
   6  -7   6          0.84          1.15         0.26 o                         
   7  -7   6         79.72         76.57         1.22 o                         
   8  -7   6         27.88         28.18         1.08 o                         
   9  -7   6          0.04          0.00         0.54 o                         
  -6  -6   6          5.56          5.92         0.86 o                         
  -5  -6   6         92.63         87.98         1.38 o                         
  -4  -6   6         62.74         64.21         1.09 o                         
  -3  -6   6        226.54        228.72         3.46 o                         
  -2  -6   6        185.26        184.51         1.78 o                         
  -1  -6   6         13.61         14.64         0.36 o                         
   0  -6   6        410.13        431.35         3.69 o                         
   1  -6   6        483.09        506.14         3.82 o                         
   2  -6   6         38.79         45.28         0.56 o                         
   3  -6   6        151.19        150.98         1.50 o                         
   4  -6   6         26.25         24.63         0.55 o                         
   5  -6   6        219.21        218.74         2.09 o                         
   6  -6   6        204.86        205.92         3.43 o                         
   7  -6   6         97.80         96.85         1.35 o                         
   8  -6   6          0.00          0.37         0.43 o                         
   9  -6   6         52.58         50.81         1.49 o                         
  -7  -5   6         30.54         30.51         2.40 o                         
  -6  -5   6        128.79        137.04         1.87 o                         
  -5  -5   6         32.70         33.55         0.78 o                         
  -4  -5   6         60.97         64.26         1.16 o                         
  -3  -5   6          5.95          4.81         0.26 o                         
  -2  -5   6          0.02          0.07         0.16 o                         
  -1  -5   6          5.25          4.53         0.20 o                         
   0  -5   6         94.24         96.08         0.89 o                         
   1  -5   6         34.61         37.13         0.47 o                         
   2  -5   6        128.40        134.27         1.20 o                         
   3  -5   6          1.30          2.16         0.15 o                         
   4  -5   6         90.42         84.60         1.11 o                         
   5  -5   6        108.68        107.31         1.13 o                         
   6  -5   6          5.19          5.68         0.56 o                         
   7  -5   6         27.70         25.24         0.92 o                         
   8  -5   6         29.55         29.05         1.23 o                         
   9  -5   6         24.73         23.89         1.18 o                         
  -8  -4   6         20.78         23.74         1.19 o                         
  -7  -4   6         16.29         16.57         1.17 o                         
  -6  -4   6        244.62        251.52         2.84 o                         
  -5  -4   6         78.24         78.35         0.98 o                         
  -4  -4   6         17.31         18.95         0.43 o                         
  -3  -4   6          8.70          8.07         0.25 o                         
  -2  -4   6        139.60        144.78         1.26 o                         
  -1  -4   6         12.40         10.67         0.22 o                         
   0  -4   6        102.22        124.42         1.08 o                         
   1  -4   6        107.99        112.18         0.92 o                         
   2  -4   6          9.65         13.25         0.43 o                         
   3  -4   6        749.52        707.48         7.71 o                         
   4  -4   6        302.96        303.92         3.98 o                         
   5  -4   6        278.47        273.71         3.76 o                         
   6  -4   6         77.67         75.37         2.13 o                         
   7  -4   6          2.84          3.26         0.48 o                         
   8  -4   6          2.90          1.78         0.75 o                         
   9  -4   6         33.56         35.69         2.26 o                         
  -8  -3   6          9.60         13.49         1.51 o                         
  -7  -3   6          1.39          1.00         0.38 o                         
  -6  -3   6         24.63         24.43         0.60 o                         
  -5  -3   6          6.25          5.75         0.39 o                         
  -4  -3   6          5.07          5.56         0.25 o                         
  -3  -3   6          7.63          9.20         0.23 o                         
  -2  -3   6        315.82        324.76         2.28 o                         
  -1  -3   6        245.26        252.69         1.81 o                         
   0  -3   6          4.22          3.33         0.15 o                         
   1  -3   6          0.32          0.16         0.07 o                         
   2  -3   6        100.58        108.09         1.17 o                         
   3  -3   6        283.12        287.94         3.73 o                         
   4  -3   6          5.41          4.05         0.39 o                         
   5  -3   6         27.86         27.76         0.85 o                         
   6  -3   6          0.15          4.32         1.10 o                         
   7  -3   6          1.01          0.79         0.38 o                         
   8  -3   6          0.16          0.12         0.48 o                         
   9  -3   6          1.30          1.62         0.62 o                         
  -9  -2   6          2.18          1.68         1.20 o                         
  -8  -2   6         43.60         43.63         1.29 o                         
  -7  -2   6          4.36          5.11         1.27 o                         
  -6  -2   6         45.92         42.98         1.14 o                         
  -5  -2   6         24.23         25.55         0.46 o                         
  -4  -2   6         23.06         27.36         0.43 o                         
  -3  -2   6          4.26          3.98         0.17 o                         
  -2  -2   6        209.73        197.85         1.44 o                         
  -1  -2   6          3.70          5.79         0.14 o                         
   0  -2   6         10.80         14.90         0.22 o                         
   1  -2   6        377.59        387.73         3.69 o                         
   2  -2   6          8.80         11.05         0.32 o                         
   3  -2   6         35.11         34.43         0.82 o                         
   4  -2   6          0.26          0.34         0.21 o                         
   5  -2   6         11.94         10.62         0.58 o                         
   6  -2   6         20.04         14.68         1.03 o                         
   7  -2   6         41.76         33.27         1.06 o                         
   8  -2   6         36.76         38.75         1.30 o                         
   9  -2   6          3.62          4.38         0.81 o                         
  -9  -1   6         11.08         13.07         0.95 o                         
  -8  -1   6          0.32         -0.29         0.39 o                         
  -7  -1   6          4.31          4.13         0.51 o                         
  -6  -1   6         27.68         27.03         0.81 o                         
  -5  -1   6         43.96         41.91         0.94 o                         
  -4  -1   6         13.76         14.14         0.28 o                         
  -3  -1   6         56.63         60.94         0.62 o                         
  -2  -1   6         52.47         58.27         0.55 o                         
  -1  -1   6          1.10          0.46         0.07 o                         
   0  -1   6        306.61        312.36         2.40 o                         
   2  -1   6         74.82         76.42         0.93 o                         
   3  -1   6          2.97          0.99         0.27 o                         
   4  -1   6          8.32          4.49         0.44 o                         
   5  -1   6        136.82        117.37         4.60 o                         
   6  -1   6         71.42         59.85         1.36 o                         
   7  -1   6          0.79          0.77         0.44 o                         
   8  -1   6          6.64          5.52         0.69 o                         
 -10   0   6          8.00          8.70         1.10 o                         
  -9   0   6          6.61          7.70         0.72 o                         
  -8   0   6         26.23         27.91         0.96 o                         
  -7   0   6         52.59         51.05         1.17 o                         
  -6   0   6        103.38        115.35         1.90 o                         
  -5   0   6          6.70          5.80         0.38 o                         
  -4   0   6         94.69         90.08         1.45 o                         
  -3   0   6         40.03         42.58         0.44 o                         
  -2   0   6         38.47         41.63         0.43 o                         
  -1   0   6        169.59        178.30         1.33 o                         
   0   0   6        395.05        430.45         3.24 o                         
   1   0   6         85.08         98.18         1.08 o                         
   2   0   6        101.38         94.82         1.53 o                         
   3   0   6          8.48         12.78         0.58 o                         
   4   0   6         21.45         12.89         0.60 o                         
   5   0   6        161.80        144.88         3.84 o                         
   6   0   6          0.63          0.07         0.62 o                         
   7   0   6          3.39          1.92         0.56 o                         
   8   0   6         23.70         23.67         2.13 o                         
 -10   1   6          7.58          5.36         0.70 o                         
  -9   1   6         25.34         23.29         1.05 o                         
  -8   1   6         99.39        101.82         1.92 o                         
  -7   1   6        569.42        535.29         6.76 o                         
  -6   1   6        238.07        225.45         3.17 o                         
  -5   1   6        377.04        376.39         4.78 o                         
  -4   1   6         14.48         15.57         0.72 o                         
  -3   1   6        148.82        148.38         1.16 o                         
  -2   1   6        105.53        108.57         0.90 o                         
  -1   1   6          9.32         13.70         0.26 o                         
   0   1   6          0.89          0.10         0.09 o                         
   1   1   6         18.49         21.55         0.37 o                         
   2   1   6          0.08          0.41         0.21 o                         
   3   1   6         89.79         95.61         1.65 o                         
   4   1   6         21.48         22.03         0.75 o                         
   5   1   6          0.04          0.24         0.48 o                         
   6   1   6          0.10          0.21         0.44 o                         
   7   1   6         78.51         79.28         1.82 o                         
 -10   2   6         12.41         11.79         1.03 o                         
  -9   2   6          1.03          0.75         0.46 o                         
  -8   2   6          8.54          9.73         0.75 o                         
  -7   2   6         90.90         92.69         2.26 o                         
  -6   2   6         41.46         36.96         0.99 o                         
  -5   2   6        217.96        217.95         3.03 o                         
  -4   2   6        423.15        411.06         4.05 o                         
  -3   2   6         92.25         91.88         0.89 o                         
  -2   2   6          1.35          1.28         0.12 o                         
  -1   2   6          0.08          0.25         0.11 o                         
   0   2   6        283.64        273.79         2.01 o                         
   1   2   6        763.70        719.84         6.87 o                         
   2   2   6        500.91        480.34         4.07 o                         
   3   2   6         35.77         36.53         0.56 o                         
   4   2   6          4.59          4.52         0.35 o                         
   5   2   6         16.73         15.49         0.79 o                         
   6   2   6         48.44         54.66         1.75 o                         
   7   2   6         17.51         20.77         1.65 o                         
 -10   3   6         37.29         39.66         1.37 o                         
  -9   3   6          5.36          7.14         0.74 o                         
  -8   3   6          0.15         -0.11         0.33 o                         
  -7   3   6          0.23         -0.07         0.28 o                         
  -6   3   6         33.16         37.52         0.99 o                         
  -5   3   6          8.13          6.47         0.46 o                         
  -4   3   6         32.90         35.91         0.53 o                         
  -3   3   6         15.61         17.10         0.40 o                         
  -2   3   6         34.56         29.84         0.68 o                         
  -1   3   6        341.62        304.07         2.43 o                         
   0   3   6        710.68        700.44         6.73 o                         
   1   3   6          0.81          1.14         0.18 o                         
   2   3   6         24.40         23.58         0.47 o                         
   3   3   6         13.38         12.47         0.58 o                         
   4   3   6        253.32        259.00         4.86 o                         
   5   3   6         10.51         12.00         0.89 o                         
   6   3   6         41.30         46.96         1.49 o                         
 -10   4   6         90.00         85.38         2.54 o                         
  -9   4   6          3.78          3.59         0.61 o                         
  -8   4   6         34.61         37.59         1.13 o                         
  -7   4   6        100.01         95.65         1.81 o                         
  -6   4   6          2.78          3.34         0.44 o                         
  -5   4   6         10.29          9.14         0.31 o                         
  -4   4   6        139.08        137.22         1.42 o                         
  -3   4   6        266.01        247.29         2.31 o                         
  -2   4   6         20.81         14.20         0.42 o                         
  -1   4   6         65.17         56.20         1.32 o                         
   0   4   6        388.99        378.58         6.25 o                         
   1   4   6          3.17          3.91         0.30 o                         
   2   4   6          5.28          5.23         0.41 o                         
   3   4   6         22.15         20.45         0.69 o                         
   4   4   6          1.14          1.83         0.44 o                         
   5   4   6          0.24          0.53         0.58 o                         
 -10   5   6          0.01          0.00         0.67 o                         
  -9   5   6          3.28          3.19         0.59 o                         
  -8   5   6         18.51         18.76         0.94 o                         
  -7   5   6          2.56          2.07         0.43 o                         
  -6   5   6         11.59         13.46         0.72 o                         
  -5   5   6         36.21         37.57         0.74 o                         
  -4   5   6        115.47        122.70         2.46 o                         
  -3   5   6         60.56         56.25         0.94 o                         
  -2   5   6         84.48         66.97         1.05 o                         
  -1   5   6          5.21          2.22         0.26 o                         
   0   5   6          8.93          9.30         0.46 o                         
   1   5   6          1.28          1.57         0.42 o                         
   2   5   6         62.77         63.36         1.41 o                         
   3   5   6          3.98          4.05         0.44 o                         
   4   5   6          1.48          0.75         0.89 o                         
  -9   6   6         32.03         39.19         1.38 o                         
  -8   6   6          0.41          1.52         1.61 o                         
  -7   6   6          5.03          4.96         0.56 o                         
  -6   6   6         14.81         13.51         0.56 o                         
  -5   6   6         17.75         17.20         0.61 o                         
  -4   6   6         22.78         21.06         0.66 o                         
  -3   6   6          5.76          4.86         0.42 o                         
  -2   6   6         16.03         14.83         0.57 o                         
  -1   6   6          1.71          1.70         0.30 o                         
   0   6   6         59.82         67.09         1.13 o                         
   1   6   6          1.47          1.98         0.75 o                         
   2   6   6         13.75         11.81         1.11 o                         
   3   6   6         15.66         16.67         1.78 o                         
  -9   7   6          7.64          6.04         1.17 o                         
  -8   7   6          0.24         -0.22         0.60 o                         
  -7   7   6          0.19          0.38         0.53 o                         
  -6   7   6         51.56         53.58         1.07 o                         
  -5   7   6         50.13         58.68         1.13 o                         
  -4   7   6         38.75         33.12         0.84 o                         
  -3   7   6         44.49         43.27         0.94 o                         
  -2   7   6         48.15         41.92         1.07 o                         
  -1   7   6          6.18          6.34         0.73 o                         
   0   7   6          1.12          1.73         0.79 o                         
   1   7   6        101.72        115.45         3.09 o                         
  -7   8   6          0.02          1.22         0.65 o                         
  -6   8   6         11.28         11.66         0.97 o                         
  -5   8   6          0.50          0.56         0.53 o                         
  -4   8   6          2.95          4.46         0.63 o                         
  -3   8   6         23.73         32.84         1.24 o                         
  -2   8   6          0.01         -0.44         0.64 o                         
  -1   8   6         18.49         18.97         1.32 o                         
   1 -11   7          2.06          0.78         0.96 o                         
   2 -11   7         18.91         18.41         1.26 o                         
   3 -11   7          3.76          4.89         0.82 o                         
   4 -11   7          7.96          6.84         1.68 o                         
   5 -11   7         94.38         96.13         2.18 o                         
  -1 -10   7         26.05         24.82         1.68 o                         
   0 -10   7          3.36          4.62         0.70 o                         
   1 -10   7         51.02         55.82         1.58 o                         
   2 -10   7         19.82         23.72         1.20 o                         
   3 -10   7          0.38          0.55         0.72 o                         
   4 -10   7          0.27         -0.11         0.79 o                         
   5 -10   7          0.26         -0.18         0.51 o                         
   6 -10   7          8.00          9.87         0.80 o                         
   7 -10   7         12.65         10.36         1.44 o                         
  -3  -9   7          2.79          2.39         0.70 o                         
  -2  -9   7          5.77          4.30         0.63 o                         
  -1  -9   7          5.21          7.33         0.65 o                         
   0  -9   7         12.02         10.94         0.82 o                         
   1  -9   7          2.14          2.59         0.46 o                         
   2  -9   7          3.79          3.09         0.46 o                         
   3  -9   7          1.81          0.86         0.28 o                         
   4  -9   7        113.57        113.04         1.58 o                         
   5  -9   7         18.22         20.04         0.72 o                         
   6  -9   7          8.75          9.42         0.75 o                         
   7  -9   7         10.00          9.10         1.27 o                         
   8  -9   7          0.81          1.54         0.65 o                         
  -4  -8   7          0.52         -0.22         0.60 o                         
  -3  -8   7          0.30         -0.12         0.48 o                         
  -2  -8   7         11.30         12.39         1.51 o                         
  -1  -8   7         71.04         70.83         1.55 o                         
   0  -8   7         22.51         21.12         0.56 o                         
   1  -8   7         55.84         50.90         0.84 o                         
   2  -8   7        114.60        107.92         1.43 o                         
   3  -8   7         23.26         21.41         0.58 o                         
   4  -8   7         17.95         19.74         0.59 o                         
   5  -8   7          0.05          0.16         0.28 o                         
   6  -8   7         34.40         31.08         0.97 o                         
   7  -8   7        349.15        370.76         7.13 o                         
   8  -8   7         86.50         84.63         2.74 o                         
  -5  -7   7         49.23         47.56         1.45 o                         
  -4  -7   7          6.16          5.14         0.65 o                         
  -3  -7   7          1.55          1.60         0.32 o                         
  -2  -7   7        100.72         96.71         1.61 o                         
  -1  -7   7         30.45         28.40         0.73 o                         
   0  -7   7         10.69         18.72         0.97 o                         
   1  -7   7          0.83          1.19         0.20 o                         
   2  -7   7        138.07        118.15         1.60 o                         
   3  -7   7         10.44          6.86         0.48 o                         
   4  -7   7          1.68          1.60         0.26 o                         
   5  -7   7          3.01          4.13         0.44 o                         
   6  -7   7         27.22         27.17         0.70 o                         
   7  -7   7        151.47        156.60         2.64 o                         
   8  -7   7         45.48         47.16         1.40 o                         
  -6  -6   7         33.76         31.68         1.58 o                         
  -5  -6   7         31.69         33.25         1.06 o                         
  -4  -6   7        244.96        246.56         2.82 o                         
  -3  -6   7         26.61         27.95         0.67 o                         
  -2  -6   7          1.04          1.29         0.19 o                         
  -1  -6   7        255.44        264.16         2.42 o                         
   0  -6   7        466.12        481.29         4.11 o                         
   1  -6   7        640.00        637.62         4.77 o                         
   2  -6   7          3.33          3.18         0.19 o                         
   3  -6   7          0.82          0.98         0.23 o                         
   4  -6   7         10.76          9.42         0.31 o                         
   5  -6   7         29.37         30.93         0.66 o                         
   6  -6   7          0.30          0.27         0.34 o                         
   7  -6   7         21.94         22.94         0.97 o                         
   8  -6   7         50.01         49.76         1.95 o                         
   9  -6   7         13.18         14.21         1.17 o                         
  -7  -5   7         69.96         64.78         1.68 o                         
  -6  -5   7        231.37        226.14         2.78 o                         
  -5  -5   7         26.65         24.62         0.68 o                         
  -4  -5   7          5.97          6.16         0.40 o                         
  -3  -5   7          0.21          0.71         0.20 o                         
  -2  -5   7         14.80         13.51         0.35 o                         
  -1  -5   7          0.19          0.45         0.13 o                         
   0  -5   7          0.31          1.58         0.27 o                         
   1  -5   7         76.01         78.18         0.80 o                         
   2  -5   7          2.29          2.17         0.19 o                         
   3  -5   7        369.40        394.34         3.39 o                         
   4  -5   7        179.73        184.96         2.69 o                         
   5  -5   7          3.91          4.27         0.52 o                         
   6  -5   7         15.10         15.65         0.93 o                         
   7  -5   7         25.04         26.05         1.01 o                         
   8  -5   7         26.57         27.86         1.92 o                         
   9  -5   7        120.19        134.09         3.29 o                         
  -8  -4   7          5.62          4.77         0.81 o                         
  -7  -4   7         14.32         15.60         0.92 o                         
  -6  -4   7         15.11         15.62         0.59 o                         
  -5  -4   7         11.62         12.56         0.55 o                         
  -4  -4   7        218.44        222.18         2.12 o                         
  -3  -4   7        405.07        406.96         3.54 o                         
  -2  -4   7          0.18          0.42         0.17 o                         
  -1  -4   7        108.79        112.41         0.94 o                         
   0  -4   7         43.05         42.44         0.48 o                         
   1  -4   7         42.08         42.45         0.50 o                         
   2  -4   7        397.34        409.70         3.47 o                         
   3  -4   7       1103.88       1041.20        12.12 o                         
   4  -4   7          2.67          2.13         0.34 o                         
   5  -4   7         14.79         14.87         0.89 o                         
   6  -4   7         56.96         54.62         1.31 o                         
   7  -4   7         19.79         18.24         0.91 o                         
   8  -4   7         20.44         25.24         2.47 o                         
   9  -4   7          3.91          5.01         1.03 o                         
  -8  -3   7          0.59         -0.03         0.52 o                         
  -7  -3   7          0.08          0.31         0.39 o                         
  -6  -3   7          0.98          0.67         0.24 o                         
  -5  -3   7         14.86         13.09         0.50 o                         
  -4  -3   7        262.57        270.19         2.45 o                         
  -3  -3   7          0.06          0.13         0.12 o                         
  -2  -3   7         18.48         20.70         0.31 o                         
  -1  -3   7         40.91         43.61         0.46 o                         
   0  -3   7         10.14         12.69         0.23 o                         
   1  -3   7         10.62          8.95         0.20 o                         
   2  -3   7          1.80          4.43         0.36 o                         
   3  -3   7         79.01         70.16         1.31 o                         
   4  -3   7         10.61         10.17         0.58 o                         
   5  -3   7         41.90         34.27         1.44 o                         
   6  -3   7         18.61         15.59         0.75 o                         
   7  -3   7          2.04          2.31         0.48 o                         
   8  -3   7          6.08          6.09         0.69 o                         
  -9  -2   7         16.59         16.69         1.37 o                         
  -8  -2   7         43.67         41.97         1.27 o                         
  -7  -2   7          5.13          4.17         0.44 o                         
  -6  -2   7         15.87         15.51         0.66 o                         
  -5  -2   7          1.06          1.08         0.16 o                         
  -4  -2   7         19.76         18.69         0.36 o                         
  -3  -2   7         11.78         13.17         0.30 o                         
  -2  -2   7         17.98         17.27         0.28 o                         
  -1  -2   7         21.94         24.93         0.32 o                         
   0  -2   7          0.00          0.12         0.08 o                         
   1  -2   7         30.05         27.12         0.55 o                         
   2  -2   7        111.63        118.45         1.82 o                         
   3  -2   7          4.76          2.46         0.31 o                         
   4  -2   7         12.70         12.45         0.60 o                         
   5  -2   7        135.74        109.82         5.08 o                         
   6  -2   7         31.78         26.10         0.92 o                         
   7  -2   7         48.41         45.05         1.33 o                         
   8  -2   7         71.70         82.14         3.26 o                         
  -9  -1   7          3.55          3.73         0.61 o                         
  -8  -1   7          0.97          0.35         0.41 o                         
  -7  -1   7          0.28         -0.12         0.29 o                         
  -6  -1   7         18.37         15.01         0.96 o                         
  -5  -1   7          6.60          5.89         0.43 o                         
  -4  -1   7         24.60         25.05         0.39 o                         
  -3  -1   7         26.18         23.52         0.35 o                         
  -2  -1   7         87.58         81.25         0.78 o                         
  -1  -1   7        141.56        164.88         1.27 o                         
   0  -1   7        291.07        319.11         2.46 o                         
   1  -1   7         45.07         43.61         0.77 o                         
   2  -1   7          3.59          2.99         0.29 o                         
   3  -1   7         76.43         65.53         1.28 o                         
   4  -1   7        117.55        103.16         1.79 o                         
   5  -1   7          4.41          2.83         0.39 o                         
   6  -1   7          7.03          5.86         0.56 o                         
   7  -1   7         11.01          7.82         0.96 o                         
   8  -1   7         94.06        104.31         2.28 o                         
  -9   0   7          0.25          0.44         0.52 o                         
  -8   0   7         57.69         50.32         1.30 o                         
  -7   0   7         22.64         23.67         0.82 o                         
  -6   0   7         59.77         57.90         1.25 o                         
  -5   0   7          3.78          3.09         0.34 o                         
  -4   0   7         12.77         13.71         0.57 o                         
  -3   0   7        117.79        124.00         1.10 o                         
  -2   0   7        266.81        272.35         2.15 o                         
  -1   0   7        673.73        711.69         8.55 o                         
   0   0   7         22.38         25.31         0.36 o                         
   1   0   7         12.73         10.73         1.47 o                         
   2   0   7        442.60        472.52         5.82 o                         
   3   0   7          6.38          5.32         0.48 o                         
   4   0   7        159.30        138.07         4.29 o                         
   5   0   7          1.85          1.47         0.62 o                         
   6   0   7          1.86          1.61         0.48 o                         
   7   0   7         56.27         58.99         2.71 o                         
 -10   1   7        105.28        102.26         4.25 o                         
  -9   1   7         72.25         65.41         1.78 o                         
  -8   1   7        262.22        247.39         3.67 o                         
  -7   1   7         53.78         54.29         1.27 o                         
  -6   1   7         16.97         16.63         0.68 o                         
  -5   1   7        209.23        204.80         2.88 o                         
  -4   1   7         17.33         19.78         0.40 o                         
  -3   1   7         10.75         14.12         0.29 o                         
  -2   1   7         37.84         48.03         0.57 o                         
  -1   1   7          0.00          0.12         0.10 o                         
   0   1   7         11.74         11.70         0.29 o                         
   1   1   7         25.79         24.94         0.39 o                         
   2   1   7        464.06        466.32         5.79 o                         
   3   1   7         92.64         84.95         1.57 o                         
   4   1   7         10.29         12.88         1.85 o                         
   5   1   7          0.01          0.55         0.39 o                         
   6   1   7          0.30          1.13         0.48 o                         
   7   1   7         15.73         17.50         1.58 o                         
 -10   2   7         45.13         46.86         1.70 o                         
  -9   2   7         31.40         24.12         1.99 o                         
  -8   2   7          7.96          8.33         0.71 o                         
  -7   2   7        157.03        165.19         2.61 o                         
  -6   2   7         76.47         70.71         2.19 o                         
  -5   2   7        599.21        581.97        11.18 o                         
  -4   2   7        534.50        516.39         4.33 o                         
  -3   2   7        112.51        113.01         1.17 o                         
  -2   2   7         40.27         42.41         0.54 o                         
  -1   2   7         51.74         55.25         0.67 o                         
   0   2   7          8.68          8.13         0.36 o                         
   1   2   7          0.59          1.16         0.20 o                         
   2   2   7         47.47         46.35         0.71 o                         
   3   2   7         21.29         20.39         0.77 o                         
   4   2   7         28.95         31.03         1.01 o                         
   5   2   7         35.69         37.25         1.21 o                         
   6   2   7         22.11         23.92         1.18 o                         
 -10   3   7         44.62         46.57         2.13 o                         
  -9   3   7          0.61          0.78         0.48 o                         
  -8   3   7          6.92          6.88         0.86 o                         
  -7   3   7          4.01          3.71         0.43 o                         
  -6   3   7         25.68         26.34         0.85 o                         
  -5   3   7         41.35         43.69         1.34 o                         
  -4   3   7         25.37         25.57         0.47 o                         
  -3   3   7        225.14        212.57         2.01 o                         
  -2   3   7         24.61         29.90         0.58 o                         
  -1   3   7         42.45         31.50         0.75 o                         
   0   3   7        522.52        489.46         4.21 o                         
   1   3   7          8.81          9.30         0.35 o                         
   2   3   7          0.02         -0.11         0.24 o                         
   3   3   7          2.75          2.91         0.40 o                         
   4   3   7         36.99         38.72         1.19 o                         
   5   3   7         42.33         51.08         4.18 o                         
  -9   4   7          9.21         12.76         0.99 o                         
  -8   4   7        147.72        163.66         2.78 o                         
  -7   4   7        178.23        183.46         2.90 o                         
  -6   4   7          0.83          1.57         0.36 o                         
  -5   4   7          2.98          3.35         0.29 o                         
  -4   4   7          5.74          4.17         0.26 o                         
  -3   4   7          9.42          6.87         0.39 o                         
  -2   4   7        296.14        279.22         3.01 o                         
  -1   4   7         44.26         46.30         0.87 o                         
   0   4   7         79.59         78.07         1.17 o                         
   1   4   7         31.13         28.27         0.68 o                         
   2   4   7         32.74         33.57         1.12 o                         
   3   4   7          9.33          6.93         0.65 o                         
   4   4   7         50.01         51.42         2.71 o                         
  -9   5   7          3.39          3.77         0.61 o                         
  -8   5   7         43.65         43.83         1.35 o                         
  -7   5   7         30.63         31.32         1.08 o                         
  -6   5   7        137.58        142.29         2.40 o                         
  -5   5   7          7.55          8.35         0.56 o                         
  -4   5   7          2.51          2.98         0.36 o                         
  -3   5   7          0.00         -0.33         0.33 o                         
  -2   5   7          0.08          0.42         0.42 o                         
  -1   5   7          0.69          1.18         0.28 o                         
   0   5   7         10.98         10.07         0.61 o                         
   1   5   7          6.12          7.05         0.51 o                         
   2   5   7         17.49         17.88         1.55 o                         
   3   5   7          0.00          0.79         0.72 o                         
  -9   6   7          0.27          1.51         1.10 o                         
  -8   6   7          3.03          2.66         0.96 o                         
  -7   6   7         16.05         17.86         1.01 o                         
  -6   6   7          3.16          3.87         0.86 o                         
  -5   6   7          7.12          7.30         0.51 o                         
  -4   6   7         12.49         14.13         0.61 o                         
  -3   6   7         28.06         30.30         0.79 o                         
  -2   6   7         12.14         12.32         0.66 o                         
  -1   6   7          0.46          0.37         0.48 o                         
   0   6   7          3.58          3.22         0.53 o                         
   1   6   7         96.12        112.96         2.25 o                         
   2   6   7         12.94         10.29         1.30 o                         
  -8   7   7         43.75         40.11         1.78 o                         
  -7   7   7         38.48         41.24         1.43 o                         
  -6   7   7          0.10          1.04         1.37 o                         
  -5   7   7        151.34        164.87         2.19 o                         
  -4   7   7         25.00         22.66         1.27 o                         
  -3   7   7          0.01          0.64         0.44 o                         
  -2   7   7          5.39          6.57         0.55 o                         
  -1   7   7         19.65         17.90         1.12 o                         
   0   7   7          0.06          0.16         0.89 o                         
  -6   8   7          0.09          0.87         0.76 o                         
  -5   8   7         49.73         52.31         1.71 o                         
  -4   8   7          0.56          2.58         1.37 o                         
  -3   8   7         25.15         29.83         1.31 o                         
  -2   8   7         53.69         57.46         1.72 o                         
   3 -11   8         35.58         38.34         2.19 o                         
  -1 -10   8         22.63         27.37         1.43 o                         
   0 -10   8          9.10         10.69         0.94 o                         
   1 -10   8          1.61          1.67         0.60 o                         
   2 -10   8          0.48          2.00         0.56 o                         
   3 -10   8          5.55          4.11         0.68 o                         
   4 -10   8          3.34          0.92         0.56 o                         
   5 -10   8         44.56         45.97         1.68 o                         
   6 -10   8         24.04         26.27         1.78 o                         
  -3  -9   8         15.28         13.67         2.30 o                         
  -2  -9   8         52.07         48.51         1.50 o                         
  -1  -9   8         35.17         34.74         1.54 o                         
   0  -9   8         38.63         37.52         1.24 o                         
   1  -9   8         11.53         10.55         0.82 o                         
   2  -9   8         27.63         29.15         1.30 o                         
   3  -9   8         26.55         30.21         0.85 o                         
   4  -9   8          0.01          0.34         0.32 o                         
   5  -9   8          7.22          6.28         0.69 o                         
   6  -9   8          2.53          4.71         0.62 o                         
   7  -9   8         16.47         14.84         1.07 o                         
  -4  -8   8         10.88         10.04         0.85 o                         
  -3  -8   8         15.35         16.73         0.99 o                         
  -2  -8   8          2.54          1.68         0.65 o                         
  -1  -8   8         19.37         19.31         0.87 o                         
   0  -8   8         34.40         34.53         1.07 o                         
   1  -8   8        214.49        209.71         2.41 o                         
   2  -8   8         67.62         61.52         1.00 o                         
   3  -8   8          9.87         10.20         0.58 o                         
   4  -8   8          1.69          1.98         0.56 o                         
   5  -8   8         98.95         99.90         2.85 o                         
   6  -8   8        315.64        322.20         6.24 o                         
   7  -8   8         66.30         56.38         1.50 o                         
   8  -8   8          9.53          8.69         0.82 o                         
  -5  -7   8        141.63        140.31         2.50 o                         
  -4  -7   8          1.21          1.01         0.51 o                         
  -3  -7   8          0.17          0.11         0.32 o                         
  -2  -7   8          0.00         -0.08         0.26 o                         
  -1  -7   8          2.45          2.71         0.41 o                         
   0  -7   8        304.17        289.05         3.09 o                         
   1  -7   8         30.25         27.17         0.61 o                         
   2  -7   8         14.65         13.29         0.92 o                         
   3  -7   8         53.87         50.43         0.75 o                         
   4  -7   8          4.83          6.69         0.43 o                         
   5  -7   8          9.60         11.65         0.51 o                         
   6  -7   8         36.32         40.38         1.21 o                         
   7  -7   8          0.01          0.58         0.48 o                         
   8  -7   8          0.06          0.02         0.60 o                         
  -6  -6   8        275.99        263.70         5.49 o                         
  -5  -6   8        215.04        218.00         3.63 o                         
  -4  -6   8         98.30         98.75         1.47 o                         
  -3  -6   8          1.61          1.20         0.27 o                         
  -2  -6   8          2.29          2.92         0.26 o                         
  -1  -6   8         16.83         17.88         0.51 o                         
   0  -6   8         88.55         86.81         1.17 o                         
   1  -6   8          4.35          3.52         0.25 o                         
   2  -6   8        128.81        126.08         1.32 o                         
   3  -6   8        134.41        139.93         1.59 o                         
   4  -6   8         72.80         75.92         1.10 o                         
   5  -6   8          0.24          0.43         0.31 o                         
   6  -6   8         21.25         21.57         0.92 o                         
   7  -6   8          4.96          4.29         0.62 o                         
   8  -6   8          0.00         -0.28         0.99 o                         
  -7  -5   8         37.34         33.59         1.40 o                         
  -6  -5   8          5.55          6.15         0.93 o                         
  -5  -5   8          6.98          8.11         0.53 o                         
  -4  -5   8         17.80         17.61         0.56 o                         
  -3  -5   8         15.95         16.59         0.50 o                         
  -2  -5   8          0.01          0.04         0.37 o                         
  -1  -5   8         37.38         36.75         0.64 o                         
   0  -5   8          0.35          0.43         0.15 o                         
   1  -5   8          2.23          2.37         0.19 o                         
   2  -5   8        230.00        234.70         2.15 o                         
   3  -5   8         15.05         16.75         0.65 o                         
   4  -5   8          3.75          6.04         0.53 o                         
   5  -5   8          0.72          0.86         0.34 o                         
   6  -5   8          1.36          2.29         0.51 o                         
   7  -5   8         45.33         52.32         1.48 o                         
   8  -5   8         62.25         62.49         1.70 o                         
  -7  -4   8          9.13         10.51         0.82 o                         
  -6  -4   8          6.80          8.21         0.89 o                         
  -5  -4   8         46.55         46.43         0.86 o                         
  -4  -4   8          3.15          4.43         0.33 o                         
  -3  -4   8          2.59          2.97         0.25 o                         
  -2  -4   8          0.87          0.62         0.16 o                         
  -1  -4   8          2.25          1.91         0.18 o                         
   0  -4   8         76.83         77.70         1.09 o                         
   1  -4   8        886.66        851.20         6.94 o                         
   2  -4   8          7.54          8.29         0.28 o                         
   3  -4   8        100.10         99.63         1.72 o                         
   4  -4   8         78.41         72.98         4.84 o                         
   5  -4   8          0.00         -0.01         0.31 o                         
   6  -4   8         31.56         31.52         1.02 o                         
   7  -4   8         26.39         24.23         1.09 o                         
   8  -4   8         52.80         62.42         1.70 o                         
  -8  -3   8          3.44          3.45         0.62 o                         
  -7  -3   8          0.76          1.18         0.55 o                         
  -6  -3   8         60.65         62.25         1.35 o                         
  -5  -3   8          1.87          2.48         0.27 o                         
  -4  -3   8         14.89         14.18         0.37 o                         
  -3  -3   8         92.72         93.97         1.04 o                         
  -2  -3   8          0.29          0.94         0.15 o                         
  -1  -3   8         34.61         35.54         0.47 o                         
   0  -3   8        224.32        229.38         2.21 o                         
   1  -3   8        301.21        299.31         2.60 o                         
   2  -3   8         66.25         63.61         1.24 o                         
   3  -3   8         92.10         88.60         1.58 o                         
   4  -3   8          4.83          5.67         0.67 o                         
   5  -3   8         14.21         11.47         0.79 o                         
   6  -3   8          0.00          0.53         0.41 o                         
   7  -3   8          3.09          3.39         0.56 o                         
   8  -3   8          4.15          3.14         0.73 o                         
  -8  -2   8          4.69          3.99         0.61 o                         
  -7  -2   8         25.84         26.49         0.97 o                         
  -6  -2   8         12.60         11.68         0.61 o                         
  -5  -2   8         44.04         44.86         0.77 o                         
  -4  -2   8         85.12         85.42         0.96 o                         
  -3  -2   8         23.89         27.25         0.45 o                         
  -2  -2   8          0.12          0.26         0.11 o                         
  -1  -2   8         14.80         13.08         0.27 o                         
   0  -2   8         30.15         33.92         0.48 o                         
   1  -2   8         32.61         34.84         0.82 o                         
   2  -2   8        117.11        117.04         1.87 o                         
   3  -2   8         60.87         52.11         1.16 o                         
   4  -2   8          4.10          4.13         0.41 o                         
   5  -2   8         55.15         58.86         1.36 o                         
   6  -2   8         55.27         51.58         1.38 o                         
   7  -2   8          0.28          0.96         0.56 o                         
  -9  -1   8          5.08          3.01         0.64 o                         
  -8  -1   8          8.86          7.59         0.70 o                         
  -7  -1   8        113.18        107.99         1.97 o                         
  -6  -1   8         81.00         78.73         1.51 o                         
  -5  -1   8         61.27         63.74         1.28 o                         
  -4  -1   8          0.88          1.45         0.15 o                         
  -3  -1   8          2.33          2.79         0.21 o                         
  -2  -1   8         33.81         33.93         0.46 o                         
  -1  -1   8         17.91         19.46         0.44 o                         
   0  -1   8          2.96          3.48         0.20 o                         
   1  -1   8          1.87          3.51         0.34 o                         
   2  -1   8          2.21          1.70         0.58 o                         
   3  -1   8          0.01          1.33         0.31 o                         
   4  -1   8         47.37         39.78         1.04 o                         
   5  -1   8          7.58          6.65         0.65 o                         
   6  -1   8          5.41          8.08         1.10 o                         
   7  -1   8         45.93         44.60         1.45 o                         
  -9   0   8          0.64          0.07         0.96 o                         
  -8   0   8         85.90         81.22         1.76 o                         
  -7   0   8          1.45          1.29         0.35 o                         
  -6   0   8         59.71         60.50         1.34 o                         
  -5   0   8        154.34        159.56         2.37 o                         
  -4   0   8        166.42        167.73         1.59 o                         
  -3   0   8         46.18         48.45         0.64 o                         
  -2   0   8         39.73         40.26         0.52 o                         
  -1   0   8         15.24         14.34         0.31 o                         
   0   0   8         81.65         81.61         0.92 o                         
   1   0   8        150.61        152.21         2.25 o                         
   2   0   8       1153.56       1075.68        12.58 o                         
   3   0   8        104.80        107.13         2.74 o                         
   4   0   8          0.28          0.69         0.34 o                         
   5   0   8         55.08         51.77         1.33 o                         
   6   0   8          9.59         10.85         0.90 o                         
   7   0   8          1.26         -0.27         0.79 o                         
  -9   1   8        104.77        100.41         2.09 o                         
  -8   1   8          5.45          5.07         0.96 o                         
  -7   1   8         32.56         30.76         0.96 o                         
  -6   1   8         12.28         12.85         0.64 o                         
  -5   1   8         15.01         14.77         0.89 o                         
  -4   1   8         17.91         18.03         0.39 o                         
  -3   1   8          9.07         10.36         0.32 o                         
  -2   1   8          5.27          6.93         0.26 o                         
  -1   1   8         13.80         11.41         0.32 o                         
   0   1   8        105.34        111.49         1.16 o                         
   1   1   8          0.00          0.00         0.48 o                         
   2   1   8         43.01         38.10         1.02 o                         
   3   1   8         15.26         16.56         0.82 o                         
   4   1   8        149.53        152.02         2.49 o                         
   5   1   8         44.67         48.70         1.40 o                         
   6   1   8         41.68         50.73         1.78 o                         
  -9   2   8        167.47        156.96         2.78 o                         
  -8   2   8         11.15         13.84         0.84 o                         
  -7   2   8          4.31          4.21         0.62 o                         
  -6   2   8          4.21          3.70         0.62 o                         
  -5   2   8        149.67        147.87         2.36 o                         
  -4   2   8        150.71        151.03         1.51 o                         
  -3   2   8         40.10         34.21         0.60 o                         
  -2   2   8         76.14         65.39         0.84 o                         
  -1   2   8        249.05        231.36         2.68 o                         
   0   2   8         51.51         47.28         0.68 o                         
   1   2   8         25.38         24.42         0.45 o                         
   2   2   8         22.52         22.28         0.99 o                         
   3   2   8        112.70        108.63         1.93 o                         
   4   2   8         12.71         16.78         0.94 o                         
   5   2   8         39.98         48.40         3.87 o                         
  -9   3   8          2.40          1.77         0.99 o                         
  -8   3   8          0.69          0.62         0.44 o                         
  -7   3   8         37.54         40.62         1.17 o                         
  -6   3   8          2.63          1.19         0.38 o                         
  -5   3   8         38.57         38.17         2.14 o                         
  -4   3   8         80.45         81.06         0.97 o                         
  -3   3   8          3.09          3.79         0.31 o                         
  -2   3   8        665.71        617.17         6.03 o                         
  -1   3   8          6.74          3.50         0.34 o                         
   0   3   8         69.78         71.26         0.94 o                         
   1   3   8         10.86         11.37         0.68 o                         
   2   3   8         50.36         52.17         0.98 o                         
   3   3   8          7.52          8.96         0.77 o                         
   4   3   8          1.38          1.06         0.54 o                         
  -9   4   8        109.96        114.52         2.33 o                         
  -8   4   8         27.00         28.70         1.15 o                         
  -7   4   8         11.97         12.59         0.81 o                         
  -6   4   8         30.09         28.99         0.97 o                         
  -5   4   8         56.19         53.63         0.92 o                         
  -4   4   8         26.21         26.40         0.67 o                         
  -3   4   8          3.31          3.71         0.34 o                         
  -2   4   8        403.38        400.38         4.14 o                         
  -1   4   8         37.25         38.14         0.85 o                         
   0   4   8          6.76          7.71         0.51 o                         
   1   4   8          2.31          3.47         0.41 o                         
   2   4   8         74.82         78.51         1.95 o                         
   3   4   8          4.28          4.92         0.99 o                         
  -8   5   8         21.09         20.87         1.12 o                         
  -7   5   8          1.20          1.58         0.58 o                         
  -6   5   8         10.81         12.68         0.85 o                         
  -5   5   8         21.60         25.74         0.69 o                         
  -4   5   8          0.01          0.16         0.28 o                         
  -3   5   8          1.69          2.38         0.47 o                         
  -2   5   8          6.33          5.22         0.48 o                         
  -1   5   8         10.58          9.95         0.59 o                         
   0   5   8         64.45         73.44         1.41 o                         
   1   5   8         45.07         46.38         1.22 o                         
   2   5   8          1.21          1.40         0.51 o                         
  -8   6   8          7.40          7.38         0.84 o                         
  -7   6   8          1.37          1.82         0.58 o                         
  -6   6   8          0.44          0.29         0.51 o                         
  -5   6   8          1.62          2.27         0.39 o                         
  -4   6   8          8.40         10.20         0.62 o                         
  -3   6   8          9.93         13.07         0.65 o                         
  -2   6   8         24.11         27.89         0.81 o                         
  -1   6   8         12.74         15.54         0.71 o                         
   0   6   8         33.67         41.60         1.01 o                         
   1   6   8          2.08          1.71         0.96 o                         
  -6   7   8         36.81         36.79         1.38 o                         
  -5   7   8          5.58          7.61         0.73 o                         
  -4   7   8         68.29         63.07         1.30 o                         
  -3   7   8          0.00          0.54         0.76 o                         
  -2   7   8          3.57          3.55         0.73 o                         
  -1   7   8         64.64         72.90         1.89 o                         
   0 -10   9          7.99          9.14         1.06 o                         
   1 -10   9          2.98          3.21         0.79 o                         
   2 -10   9          0.09          0.24         0.58 o                         
   3 -10   9         17.10         19.27         1.16 o                         
   4 -10   9        140.10        138.88         3.70 o                         
   5 -10   9          0.97          3.63         1.17 o                         
  -2  -9   9          5.13          3.32         0.79 o                         
  -1  -9   9          3.02          3.65         0.60 o                         
   0  -9   9          8.08         10.70         1.17 o                         
   1  -9   9          0.24         -0.24         0.48 o                         
   2  -9   9         22.02         20.73         0.97 o                         
   3  -9   9          1.30          2.02         0.93 o                         
   4  -9   9          1.03          0.49         0.56 o                         
   5  -9   9          0.21          0.15         0.48 o                         
   6  -9   9         54.77         60.73         1.92 o                         
  -3  -8   9          6.07          8.01         0.75 o                         
  -2  -8   9          2.11          2.48         0.53 o                         
  -1  -8   9         67.49         69.46         1.58 o                         
   0  -8   9        364.11        343.41         3.68 o                         
   1  -8   9        284.17        269.07         3.99 o                         
   2  -8   9         15.39         16.07         0.58 o                         
   3  -8   9          0.60          0.80         0.29 o                         
   4  -8   9          7.08          9.08         0.62 o                         
   5  -8   9          4.76          6.86         0.82 o                         
   6  -8   9          0.81          0.93         0.56 o                         
   7  -8   9         50.99         52.96         2.91 o                         
  -5  -7   9          2.60          2.61         1.03 o                         
  -4  -7   9          9.03         11.77         0.92 o                         
  -3  -7   9          6.48          8.01         0.60 o                         
  -2  -7   9         76.58         72.85         1.18 o                         
  -1  -7   9          2.77          3.08         0.31 o                         
   0  -7   9         57.36         49.66         0.88 o                         
   1  -7   9          0.05         -0.22         0.22 o                         
   2  -7   9         15.90         16.26         0.68 o                         
   3  -7   9         39.08         39.72         0.97 o                         
   4  -7   9          6.80          6.31         0.53 o                         
   5  -7   9         58.33         60.70         1.43 o                         
   6  -7   9          0.26          0.08         0.46 o                         
   7  -7   9         11.41         10.68         0.97 o                         
  -5  -6   9          0.70          1.14         0.49 o                         
  -4  -6   9         30.39         30.40         1.08 o                         
  -3  -6   9        150.09        148.84         1.89 o                         
  -2  -6   9          3.45          3.78         0.33 o                         
  -1  -6   9         76.43         76.50         1.12 o                         
   0  -6   9         11.34         13.69         0.45 o                         
   1  -6   9          0.00          0.27         0.29 o                         
   2  -6   9         60.59         68.22         1.30 o                         
   3  -6   9         35.17         38.09         0.75 o                         
   4  -6   9          0.14          1.02         0.99 o                         
   5  -6   9          0.19          0.62         0.45 o                         
   6  -6   9         14.96         16.97         0.94 o                         
   7  -6   9         40.23         37.65         1.33 o                         
  -6  -5   9         44.99         47.45         1.37 o                         
  -5  -5   9          4.06          3.91         0.42 o                         
  -4  -5   9          3.18          3.35         0.32 o                         
  -3  -5   9          2.46          2.61         0.28 o                         
  -2  -5   9          9.10          9.48         0.41 o                         
  -1  -5   9          0.82          0.89         0.32 o                         
   0  -5   9         84.72         83.38         0.98 o                         
   1  -5   9         10.48         10.04         0.33 o                         
   2  -5   9          6.34          4.85         0.26 o                         
   3  -5   9         15.25         16.15         0.79 o                         
   4  -5   9          3.61          4.38         0.58 o                         
   5  -5   9         86.04         85.03         1.72 o                         
   6  -5   9          9.61          9.79         1.20 o                         
   7  -5   9         11.13         14.42         1.51 o                         
  -7  -4   9          2.31          2.70         0.62 o                         
  -6  -4   9         18.76         16.69         1.78 o                         
  -5  -4   9         17.32         16.64         0.58 o                         
  -4  -4   9         26.61         25.09         0.62 o                         
  -3  -4   9          8.34          8.80         0.41 o                         
  -2  -4   9         19.02         20.36         0.50 o                         
  -1  -4   9         88.17         88.36         1.16 o                         
   0  -4   9         64.41         66.58         0.80 o                         
   1  -4   9        323.85        323.65         2.85 o                         
   2  -4   9          2.20          2.28         0.34 o                         
   3  -4   9         13.10         12.51         0.77 o                         
   4  -4   9         14.28         13.61         0.70 o                         
   5  -4   9         51.42         53.07         1.33 o                         
   6  -4   9          0.04          0.71         0.96 o                         
   7  -4   9         26.78         23.29         1.16 o                         
  -8  -3   9          3.70          1.37         1.17 o                         
  -7  -3   9          5.88          5.53         0.62 o                         
  -6  -3   9          1.54          1.01         0.39 o                         
  -5  -3   9          7.61          6.33         0.65 o                         
  -4  -3   9         18.93         17.76         0.49 o                         
  -3  -3   9          6.47          6.39         0.30 o                         
  -2  -3   9        125.45        123.01         1.48 o                         
  -1  -3   9         36.22         34.70         0.53 o                         
   0  -3   9        240.25        248.14         2.24 o                         
   1  -3   9        139.43        138.50         2.11 o                         
   2  -3   9         87.85         88.19         1.60 o                         
   3  -3   9          2.33          3.42         0.39 o                         
   4  -3   9         13.96         12.66         0.70 o                         
   5  -3   9         11.88         13.50         0.80 o                         
   6  -3   9          0.12          0.38         0.48 o                         
   7  -3   9          0.07         -0.11         0.93 o                         
  -8  -2   9          1.58          2.29         0.56 o                         
  -7  -2   9         54.69         49.54         1.33 o                         
  -6  -2   9          9.63          8.65         0.61 o                         
  -5  -2   9         52.24         53.79         0.88 o                         
  -4  -2   9          4.56          4.38         0.33 o                         
  -3  -2   9          7.64          7.32         0.30 o                         
  -2  -2   9         54.74         53.23         0.64 o                         
  -1  -2   9        179.35        184.71         1.75 o                         
   0  -2   9         61.07         66.62         0.76 o                         
   1  -2   9         26.04         24.96         0.75 o                         
   2  -2   9        237.41        241.59         3.35 o                         
   3  -2   9        102.07         95.20         1.74 o                         
   4  -2   9          1.60          2.05         0.36 o                         
   5  -2   9          0.04         -0.49         0.72 o                         
   6  -2   9         24.64         24.31         1.65 o                         
   7  -2   9         36.42         34.49         1.75 o                         
  -8  -1   9         31.64         29.46         1.15 o                         
  -7  -1   9         13.37         10.55         0.93 o                         
  -6  -1   9         20.35         21.32         0.81 o                         
  -5  -1   9        104.19        104.65         5.73 o                         
  -4  -1   9         24.81         24.80         0.48 o                         
  -3  -1   9          2.49          2.67         0.21 o                         
  -2  -1   9          6.93          7.42         0.35 o                         
  -1  -1   9          0.51          0.71         0.14 o                         
   0  -1   9         22.83         24.54         0.46 o                         
   1  -1   9         18.17         13.44         0.60 o                         
   2  -1   9        272.64        251.76         8.30 o                         
   3  -1   9        162.56        154.05         2.42 o                         
   4  -1   9         14.96         11.52         0.70 o                         
   5  -1   9         14.27         10.56         0.87 o                         
   6  -1   9         61.04         66.23         2.95 o                         
  -9   0   9          0.05          0.27         1.23 o                         
  -8   0   9          1.66          1.96         0.58 o                         
  -7   0   9         41.27         44.40         1.24 o                         
  -6   0   9         57.30         61.26         1.35 o                         
  -5   0   9         66.10         67.99         3.02 o                         
  -4   0   9        746.04        734.50        10.51 o                         
  -3   0   9        288.46        299.12         2.70 o                         
  -2   0   9         11.37         10.94         0.31 o                         
  -1   0   9          0.14          0.06         0.31 o                         
   0   0   9        132.25        126.34         1.27 o                         
   1   0   9         83.58         82.93         1.53 o                         
   2   0   9          6.29          9.91         0.58 o                         
   3   0   9          4.53          3.56         0.41 o                         
   4   0   9          0.48          0.28         1.10 o                         
   5   0   9          8.52          7.87         0.82 o                         
   6   0   9          4.26          3.57         0.70 o                         
  -9   1   9         26.85         22.80         1.35 o                         
  -8   1   9          2.82          3.40         0.57 o                         
  -7   1   9          1.00          0.69         0.41 o                         
  -6   1   9          0.22          0.30         0.29 o                         
  -5   1   9        119.62        122.21         2.95 o                         
  -4   1   9        105.57        111.41         1.24 o                         
  -3   1   9          3.19          3.04         0.24 o                         
  -2   1   9         24.60         22.70         0.48 o                         
  -1   1   9        134.11        122.19         1.29 o                         
   0   1   9         31.91         31.48         0.58 o                         
   1   1   9          0.11          0.27         0.34 o                         
   2   1   9          8.45          7.02         0.58 o                         
   3   1   9          0.17          0.49         0.39 o                         
   4   1   9        107.70        114.99         2.15 o                         
   5   1   9         33.39         39.78         1.85 o                         
  -9   2   9         67.48         77.30         3.15 o                         
  -8   2   9         99.95        104.74         2.11 o                         
  -7   2   9         35.00         37.58         1.14 o                         
  -6   2   9          1.85          3.39         0.72 o                         
  -5   2   9          7.05          6.88         0.38 o                         
  -4   2   9          1.47          1.58         0.23 o                         
  -3   2   9        206.78        200.29         2.26 o                         
  -2   2   9         52.86         47.04         0.99 o                         
  -1   2   9          2.68          3.54         0.56 o                         
   0   2   9          8.25          8.24         0.39 o                         
   1   2   9         30.87         29.88         0.63 o                         
   2   2   9          0.50          0.17         0.38 o                         
   3   2   9         24.69         30.08         1.07 o                         
   4   2   9         30.70         37.08         1.27 o                         
  -8   3   9         24.08         21.83         1.89 o                         
  -7   3   9          2.55          3.27         0.49 o                         
  -6   3   9         38.62         40.06         2.81 o                         
  -5   3   9          9.99          9.06         0.46 o                         
  -4   3   9         45.01         43.24         0.83 o                         
  -3   3   9         10.35         10.30         0.46 o                         
  -2   3   9        104.29        114.72         1.50 o                         
  -1   3   9         12.41         10.03         0.51 o                         
   0   3   9         17.63         16.61         0.55 o                         
   1   3   9         24.35         28.65         0.91 o                         
   2   3   9         12.77         14.33         0.86 o                         
   3   3   9         69.48         75.37         2.23 o                         
  -8   4   9         10.96          9.56         0.81 o                         
  -7   4   9         28.87         30.65         1.15 o                         
  -6   4   9         12.43         13.14         0.87 o                         
  -5   4   9          4.26          4.60         0.48 o                         
  -4   4   9        412.20        410.25         4.29 o                         
  -3   4   9        129.93        132.82         3.34 o                         
  -2   4   9         21.63         20.76         0.77 o                         
  -1   4   9         26.26         24.49         0.68 o                         
   0   4   9          2.63          4.33         0.40 o                         
   1   4   9         43.41         52.04         3.15 o                         
   2   4   9          8.96          8.67         1.06 o                         
  -7   5   9          8.88          9.22         0.85 o                         
  -6   5   9         23.64         27.65         1.17 o                         
  -5   5   9        105.25        122.75         2.23 o                         
  -4   5   9          0.16          0.17         0.70 o                         
  -3   5   9         18.21         17.11         0.66 o                         
  -2   5   9         19.43         18.56         0.69 o                         
  -1   5   9          3.44          3.19         0.42 o                         
   0   5   9          5.04          4.41         0.82 o                         
   1   5   9          0.29          0.63         0.86 o                         
  -6   6   9          4.75          6.08         0.67 o                         
  -5   6   9         35.90         42.47         1.92 o                         
  -4   6   9          2.02          2.50         0.64 o                         
  -3   6   9         48.94         54.29         1.17 o                         
  -2   6   9          0.09          0.72         0.45 o                         
  -1   6   9         30.93         35.89         1.24 o                         
   2 -10  10         13.22         23.66         1.55 o                         
  -1  -9  10          1.46          0.57         0.60 o                         
   0  -9  10         91.11         85.93         1.94 o                         
   1  -9  10          2.78          5.07         0.68 o                         
   2  -9  10          3.80          5.19         0.65 o                         
   3  -9  10         15.29         14.62         1.65 o                         
   4  -9  10          2.39          4.34         0.99 o                         
   5  -9  10          1.06          2.02         0.61 o                         
  -3  -8  10          4.83          4.49         0.68 o                         
  -2  -8  10          4.81          5.30         0.79 o                         
  -1  -8  10         18.24         17.03         0.97 o                         
   0  -8  10         54.89         54.61         1.02 o                         
   1  -8  10         20.24         20.22         0.77 o                         
   2  -8  10         36.56         30.99         0.81 o                         
   3  -8  10         53.18         57.87         1.33 o                         
   4  -8  10        113.12        121.86         2.19 o                         
   5  -8  10          0.52          0.82         0.69 o                         
   6  -8  10         18.76         18.38         1.58 o                         
  -4  -7  10          9.38         10.16         0.93 o                         
  -3  -7  10          7.42          8.39         0.63 o                         
  -2  -7  10         59.07         59.20         1.11 o                         
  -1  -7  10          0.47          0.80         0.43 o                         
   0  -7  10         14.79         14.67         0.55 o                         
   1  -7  10         14.43         12.32         0.53 o                         
   2  -7  10          5.91          5.50         0.51 o                         
   3  -7  10        176.03        187.72         2.82 o                         
   4  -7  10         19.74         20.64         0.94 o                         
   5  -7  10         13.58         13.69         1.61 o                         
   6  -7  10         14.71         12.53         1.01 o                         
  -5  -6  10         22.31         22.92         1.14 o                         
  -4  -6  10         15.53         14.08         0.67 o                         
  -3  -6  10         43.61         45.23         1.12 o                         
  -2  -6  10         23.03         24.44         0.93 o                         
  -1  -6  10         13.74         14.70         0.54 o                         
   0  -6  10          0.28          0.82         0.25 o                         
   1  -6  10         80.37         80.89         2.37 o                         
   2  -6  10          0.53          0.75         0.26 o                         
   3  -6  10         11.77         11.16         0.99 o                         
   4  -6  10         18.96         21.19         0.89 o                         
   5  -6  10          3.19          2.82         0.56 o                         
   6  -6  10         11.49          8.08         1.51 o                         
  -6  -5  10          0.24          0.81         0.57 o                         
  -5  -5  10          1.17          0.97         0.44 o                         
  -4  -5  10         16.45         15.62         0.61 o                         
  -3  -5  10         28.77         28.11         0.73 o                         
  -2  -5  10          8.85          8.39         0.43 o                         
  -1  -5  10          2.33          3.06         0.27 o                         
   0  -5  10          5.38          5.37         0.35 o                         
   1  -5  10          0.07          0.17         0.22 o                         
   2  -5  10          0.10          0.28         0.65 o                         
   3  -5  10         52.23         50.38         1.21 o                         
   4  -5  10         15.25         16.23         0.82 o                         
   5  -5  10          1.35          3.37         0.53 o                         
   6  -5  10         71.07         68.06         1.74 o                         
   7  -5  10          4.69          5.91         1.23 o                         
  -6  -4  10         12.31         13.42         1.13 o                         
  -5  -4  10          1.75          1.84         0.43 o                         
  -4  -4  10          8.86          9.69         0.47 o                         
  -3  -4  10          3.59          3.83         0.30 o                         
  -2  -4  10         41.28         41.06         0.76 o                         
  -1  -4  10        235.16        233.85         2.54 o                         
   0  -4  10          1.98          2.52         0.40 o                         
   1  -4  10        225.78        210.20         4.80 o                         
   2  -4  10        183.91        185.87         2.74 o                         
   3  -4  10         16.03         16.33         0.77 o                         
   4  -4  10          5.31          7.98         0.72 o                         
   5  -4  10         32.58         31.09         1.19 o                         
   6  -4  10        174.62        182.45         3.10 o                         
  -7  -3  10         26.59         26.17         1.14 o                         
  -6  -3  10        142.22        136.41         2.36 o                         
  -5  -3  10         50.40         53.36         1.25 o                         
  -4  -3  10          3.68          3.53         0.46 o                         
  -3  -3  10         56.78         58.25         0.93 o                         
  -2  -3  10          8.44          7.85         0.45 o                         
  -1  -3  10        473.67        473.80         4.08 o                         
   0  -3  10         24.24         22.56         0.45 o                         
   1  -3  10         61.49         60.81         1.26 o                         
   2  -3  10          0.39          1.89         1.23 o                         
   3  -3  10         30.49         35.25         1.04 o                         
   4  -3  10          0.20          0.98         0.43 o                         
   5  -3  10          3.42          4.43         0.60 o                         
   6  -3  10          2.68          3.05         0.65 o                         
  -7  -2  10         27.19         25.66         1.95 o                         
  -6  -2  10         28.11         29.04         1.30 o                         
  -5  -2  10         35.31         37.37         1.00 o                         
  -4  -2  10         56.21         55.90         0.90 o                         
  -3  -2  10          1.99          2.16         0.22 o                         
  -2  -2  10          4.97          5.09         0.33 o                         
  -1  -2  10         24.21         26.36         0.53 o                         
   0  -2  10         40.36         37.79         0.57 o                         
   1  -2  10        239.13        239.69         3.32 o                         
   2  -2  10        551.57        552.11         8.23 o                         
   3  -2  10         88.96         94.64         1.79 o                         
   4  -2  10         16.42         16.44         0.90 o                         
   5  -2  10         13.38         11.34         0.99 o                         
   6  -2  10        105.45        116.11         2.43 o                         
  -8  -1  10          6.78          5.62         0.66 o                         
  -7  -1  10          0.06          0.04         0.41 o                         
  -6  -1  10          0.03          0.62         0.39 o                         
  -5  -1  10         73.29         73.93         1.45 o                         
  -4  -1  10         21.99         19.18         0.53 o                         
  -3  -1  10          4.80          4.62         0.31 o                         
  -2  -1  10          3.62          3.84         0.26 o                         
  -1  -1  10         24.86         22.14         0.44 o                         
   0  -1  10         33.88         32.26         0.57 o                         
   1  -1  10         78.59         73.45         1.92 o                         
   2  -1  10          0.86          1.40         0.33 o                         
   3  -1  10        112.15        112.16         2.03 o                         
   4  -1  10        195.86        209.35         3.24 o                         
   5  -1  10         12.31         10.36         1.03 o                         
  -8   0  10          0.08          1.51         0.52 o                         
  -7   0  10          3.49          3.26         0.52 o                         
  -6   0  10         45.85         48.52         1.24 o                         
  -5   0  10        323.97        322.41         4.31 o                         
  -4   0  10        125.44        127.80         1.57 o                         
  -3   0  10         33.15         31.98         0.68 o                         
  -2   0  10         17.81         15.69         0.45 o                         
  -1   0  10         25.69         25.72         0.56 o                         
   0   0  10        175.21        162.68         2.45 o                         
   1   0  10         22.53         22.37         0.99 o                         
   2   0  10         31.22         25.88         0.87 o                         
   3   0  10        129.52        121.65         3.98 o                         
   4   0  10          0.55          0.72         0.62 o                         
   5   0  10          0.01          0.55         0.58 o                         
  -8   1  10          1.09          1.21         0.56 o                         
  -7   1  10         73.09         73.63         1.65 o                         
  -6   1  10         64.39         63.27         1.43 o                         
  -5   1  10          0.01         -0.11         0.31 o                         
  -4   1  10          0.01         -0.05         0.21 o                         
  -3   1  10         20.04         17.95         0.58 o                         
  -2   1  10        129.79        123.77         1.55 o                         
  -1   1  10         13.76          9.95         0.40 o                         
   0   1  10         14.33         11.83         0.41 o                         
   1   1  10          1.36          1.32         0.36 o                         
   2   1  10          3.12          2.47         0.44 o                         
   3   1  10          0.38         -0.07         0.65 o                         
   4   1  10          8.83          6.31         0.96 o                         
  -8   2  10         42.36         46.95         2.81 o                         
  -7   2  10          7.74          7.99         0.74 o                         
  -6   2  10         19.66         19.14         0.86 o                         
  -5   2  10          1.93          1.87         0.48 o                         
  -4   2  10          7.86          8.55         0.58 o                         
  -3   2  10         15.86         15.78         0.54 o                         
  -2   2  10         51.52         51.85         0.89 o                         
  -1   2  10          0.04          0.02         0.24 o                         
   0   2  10          0.96          0.80         0.36 o                         
   1   2  10         30.07         34.20         1.04 o                         
   2   2  10         94.14        103.06         3.02 o                         
   3   2  10          2.84          3.09         0.96 o                         
  -8   3  10          0.09          1.05         1.23 o                         
  -7   3  10          1.09          0.80         0.49 o                         
  -6   3  10          3.47          3.42         0.48 o                         
  -5   3  10         90.88         98.92         1.86 o                         
  -4   3  10        115.34        114.52         1.83 o                         
  -3   3  10          2.68          3.01         0.33 o                         
  -2   3  10         36.27         32.25         0.90 o                         
  -1   3  10          3.09          3.19         0.45 o                         
   0   3  10         78.15         87.51         1.71 o                         
   1   3  10          1.26          1.07         0.82 o                         
   2   3  10         24.58         24.06         1.23 o                         
  -7   4  10         11.64          9.85         0.87 o                         
  -6   4  10         84.73         81.54         1.81 o                         
  -5   4  10         27.41         27.36         1.37 o                         
  -4   4  10         63.80         57.72         1.87 o                         
  -3   4  10         16.55         14.72         0.97 o                         
  -2   4  10          3.09          4.49         0.58 o                         
  -1   4  10          0.93          1.92         0.62 o                         
   0   4  10          6.70          9.72         0.78 o                         
   1   4  10          3.93          6.16         0.62 o                         
  -6   5  10          0.23         -0.02         1.30 o                         
  -5   5  10         98.77        102.91         2.04 o                         
  -4   5  10          2.10          1.98         1.06 o                         
  -3   5  10         28.40         28.58         0.98 o                         
  -2   5  10          7.52          8.51         0.79 o                         
  -1   5  10         10.35          8.48         0.89 o                         
   0  -9  11          0.72          0.79         0.65 o                         
   1  -9  11          6.43          6.93         0.78 o                         
   2  -9  11          0.97          2.19         0.96 o                         
   3  -9  11         25.23         20.57         1.85 o                         
  -2  -8  11         15.91         14.56         1.04 o                         
  -1  -8  11          7.94          7.83         0.93 o                         
   0  -8  11         10.38         10.76         0.66 o                         
   1  -8  11          0.21          0.99         0.37 o                         
   2  -8  11         88.30         93.86         1.79 o                         
   3  -8  11          0.62          2.17         0.49 o                         
   4  -8  11          2.05          2.47         0.75 o                         
   5  -8  11         13.94         13.03         1.37 o                         
  -3  -7  11         16.42         17.67         0.81 o                         
  -2  -7  11         46.56         44.78         1.01 o                         
  -1  -7  11         12.74         10.68         0.81 o                         
   0  -7  11          1.50          0.78         0.40 o                         
   1  -7  11         19.27         21.43         0.68 o                         
   2  -7  11         10.20         10.96         0.86 o                         
   3  -7  11          5.30          7.10         0.68 o                         
   4  -7  11          2.00          0.90         0.53 o                         
   5  -7  11         29.04         29.24         1.18 o                         
  -4  -6  11         43.56         43.32         2.19 o                         
  -3  -6  11         29.15         30.06         0.83 o                         
  -2  -6  11          6.21          5.10         0.38 o                         
  -1  -6  11          0.00          0.42         0.26 o                         
   0  -6  11          0.00         -0.12         0.26 o                         
   1  -6  11          4.47          4.73         0.36 o                         
   2  -6  11          3.16          3.42         0.44 o                         
   3  -6  11          1.81          1.78         0.46 o                         
   4  -6  11          0.15          0.12         0.48 o                         
   5  -6  11          4.73          5.86         0.70 o                         
  -5  -5  11          3.91          3.96         0.57 o                         
  -4  -5  11          0.20          0.38         0.36 o                         
  -3  -5  11          0.02          0.05         0.28 o                         
  -2  -5  11          0.54          0.65         0.41 o                         
  -1  -5  11         21.71         20.20         0.64 o                         
   0  -5  11        140.21        134.04         1.68 o                         
   1  -5  11         11.61         11.84         0.67 o                         
   2  -5  11         24.23         24.32         0.89 o                         
   3  -5  11          6.61          7.38         0.74 o                         
   4  -5  11         17.79         18.57         0.99 o                         
   5  -5  11         19.18         21.32         1.11 o                         
   6  -5  11         10.52         15.43         2.13 o                         
  -6  -4  11          2.20          2.35         1.34 o                         
  -5  -4  11          3.34          4.37         0.65 o                         
  -4  -4  11          0.27         -0.09         0.29 o                         
  -3  -4  11         45.97         45.41         0.85 o                         
  -2  -4  11          1.33          1.53         0.28 o                         
  -1  -4  11        428.89        428.86         4.38 o                         
   0  -4  11          1.05          1.51         0.24 o                         
   1  -4  11         10.79         11.87         0.64 o                         
   2  -4  11        126.70        124.55         2.11 o                         
   3  -4  11         94.39         96.32         1.88 o                         
   4  -4  11         58.41         66.26         1.62 o                         
   5  -4  11          0.17          0.60         0.65 o                         
  -6  -3  11         18.48         18.38         0.94 o                         
  -5  -3  11         53.84         55.58         2.06 o                         
  -4  -3  11         92.08         89.51         1.30 o                         
  -3  -3  11        144.70        148.62         1.80 o                         
  -2  -3  11         42.71         44.05         0.83 o                         
  -1  -3  11        104.66        102.09         1.33 o                         
   0  -3  11         95.43         95.08         2.06 o                         
   1  -3  11          0.07          0.08         0.65 o                         
   2  -3  11         33.85         38.18         1.06 o                         
   3  -3  11         67.67         61.21         2.67 o                         
   4  -3  11          4.03          4.26         0.62 o                         
   5  -3  11          0.23         -0.40         0.56 o                         
  -7  -2  11         38.98         36.49         1.32 o                         
  -6  -2  11          5.77          5.94         0.57 o                         
  -5  -2  11         77.78         78.00         1.95 o                         
  -4  -2  11        352.97        364.04         3.81 o                         
  -3  -2  11         53.53         52.65         0.89 o                         
  -2  -2  11         68.26         69.23         1.04 o                         
  -1  -2  11         25.67         25.57         0.93 o                         
   0  -2  11         51.33         52.15         1.18 o                         
   1  -2  11         19.01         20.87         0.79 o                         
   2  -2  11        180.51        184.10         2.86 o                         
   3  -2  11          7.24          7.74         0.73 o                         
   4  -2  11          7.60         10.93         0.99 o                         
   5  -2  11          1.71          0.37         0.62 o                         
  -7  -1  11          0.05          0.11         0.51 o                         
  -6  -1  11          0.51          0.40         0.55 o                         
  -5  -1  11         47.50         50.32         1.24 o                         
  -4  -1  11         14.78         15.25         0.51 o                         
  -3  -1  11          0.42          0.27         0.22 o                         
  -2  -1  11         33.16         32.89         0.68 o                         
  -1  -1  11          1.48          1.62         0.21 o                         
   0  -1  11         56.37         55.39         1.21 o                         
   1  -1  11          0.18          0.48         0.33 o                         
   2  -1  11          1.89          3.95         0.53 o                         
   3  -1  11          1.85          2.39         0.48 o                         
   4  -1  11          3.60          3.04         0.62 o                         
  -7   0  11          0.10          0.24         0.89 o                         
  -6   0  11         11.20         14.23         0.85 o                         
  -5   0  11         24.16         25.24         0.89 o                         
  -4   0  11          4.36          5.16         0.41 o                         
  -3   0  11         52.88         54.36         0.92 o                         
  -2   0  11        157.97        154.31         1.85 o                         
  -1   0  11         38.22         37.01         0.84 o                         
   0   0  11         41.69         34.62         1.13 o                         
   1   0  11         92.02         87.55         2.16 o                         
   2   0  11         12.89         12.94         0.84 o                         
   3   0  11          1.06          0.40         0.51 o                         
   4   0  11          0.03          1.76         1.13 o                         
  -7   1  11          2.65          0.96         0.96 o                         
  -6   1  11          1.17          1.32         1.44 o                         
  -5   1  11          4.86          6.03         1.78 o                         
  -4   1  11          1.27          1.81         0.35 o                         
  -3   1  11          3.91          4.23         0.34 o                         
  -2   1  11         29.39         24.70         0.64 o                         
  -1   1  11          0.41          0.95         0.33 o                         
   0   1  11         22.13         20.85         0.87 o                         
   1   1  11         12.02         13.86         1.37 o                         
   2   1  11          2.82          2.52         0.51 o                         
   3   1  11         42.89         43.00         1.38 o                         
  -7   2  11          6.93          8.01         0.82 o                         
  -6   2  11          2.19          2.27         0.51 o                         
  -5   2  11          8.86          8.06         0.99 o                         
  -4   2  11         74.56         76.92         1.51 o                         
  -3   2  11         37.41         40.21         1.04 o                         
  -2   2  11          0.20          0.00         0.30 o                         
  -1   2  11         15.22         12.65         1.47 o                         
   0   2  11         19.63         24.56         0.99 o                         
   1   2  11          0.30         -0.43         0.44 o                         
   2   2  11         17.06         13.76         1.00 o                         
  -6   3  11          8.14          7.02         0.66 o                         
  -5   3  11         49.47         61.01         1.49 o                         
  -4   3  11         99.94        100.41         1.86 o                         
  -3   3  11          0.03          0.52         0.36 o                         
  -2   3  11         43.54         41.08         1.16 o                         
  -1   3  11         10.89         12.45         0.86 o                         
   0   3  11          1.33          1.22         0.53 o                         
   1   3  11         52.94         60.10         1.56 o                         
  -5   4  11        102.87        103.96         2.57 o                         
  -4   4  11         65.22         65.63         2.06 o                         
  -3   4  11         92.49         99.70         1.56 o                         
  -2   4  11          6.56          8.55         0.80 o                         
  -1   4  11         25.06         22.73         1.07 o                         
   0  -8  12          1.13          1.83         0.56 o                         
   1  -8  12         12.26         11.31         0.91 o                         
   2  -8  12         13.87         18.00         1.02 o                         
  -2  -7  12          0.00          0.37         0.45 o                         
  -1  -7  12         14.45         13.19         0.71 o                         
   0  -7  12         34.62         31.50         1.10 o                         
   1  -7  12         16.09         19.36         1.65 o                         
   2  -7  12          2.21          2.88         0.75 o                         
   3  -7  12         55.26         54.76         1.43 o                         
   4  -7  12         20.29         19.29         2.98 o                         
  -3  -6  12         10.39         10.65         0.69 o                         
  -2  -6  12          0.36          0.29         0.35 o                         
  -1  -6  12          0.80          1.14         0.37 o                         
   0  -6  12          1.55          1.31         0.43 o                         
   1  -6  12          1.99          2.03         0.48 o                         
   2  -6  12         20.05         20.84         1.03 o                         
   3  -6  12          0.17          0.87         0.48 o                         
   4  -6  12          0.17          1.57         0.54 o                         
  -4  -5  12          5.04          4.14         0.54 o                         
  -3  -5  12          0.24          1.02         0.41 o                         
  -2  -5  12         41.04         37.37         0.83 o                         
  -1  -5  12         50.30         50.59         0.93 o                         
   0  -5  12          3.15          2.45         0.43 o                         
   1  -5  12         18.97         17.92         0.87 o                         
   2  -5  12          0.07          0.86         0.48 o                         
   3  -5  12         43.62         43.01         1.35 o                         
   4  -5  12         26.14         27.45         1.18 o                         
  -5  -4  12          1.64          1.01         0.65 o                         
  -4  -4  12         98.54         94.43         1.95 o                         
  -3  -4  12         64.12         65.41         1.37 o                         
  -2  -4  12          3.16          2.81         0.34 o                         
  -1  -4  12          0.91          0.52         0.27 o                         
   0  -4  12          0.28          0.44         0.38 o                         
   1  -4  12        151.09        153.52         2.52 o                         
   2  -4  12        126.03        112.79         2.08 o                         
   3  -4  12        121.74        118.66         2.25 o                         
   4  -4  12         83.99         96.71         2.06 o                         
  -5  -3  12          0.03         -0.11         0.46 o                         
  -4  -3  12         44.07         40.22         1.12 o                         
  -3  -3  12        202.33        201.66         2.36 o                         
  -2  -3  12         71.59         70.76         1.32 o                         
  -1  -3  12          1.07          1.13         0.36 o                         
   0  -3  12          0.14          0.86         0.41 o                         
   1  -3  12         19.89         19.62         0.92 o                         
   2  -3  12          4.16          3.78         0.54 o                         
   3  -3  12        107.38        106.27         2.10 o                         
   4  -3  12         19.82         17.99         1.14 o                         
  -6  -2  12         56.81         58.80         1.52 o                         
  -5  -2  12         52.81         51.31         1.85 o                         
  -4  -2  12        331.67        324.74         4.33 o                         
  -3  -2  12         18.90         18.93         0.65 o                         
  -2  -2  12         46.99         45.04         0.87 o                         
  -1  -2  12         69.30         67.48         1.41 o                         
   0  -2  12          7.19          7.19         0.72 o                         
   1  -2  12          3.18          3.40         1.03 o                         
   2  -2  12          1.43          1.39         0.58 o                         
   3  -2  12         24.89         22.05         1.10 o                         
   4  -2  12        109.53        127.01         4.39 o                         
  -6  -1  12         17.11         16.01         0.91 o                         
  -5  -1  12          0.02          0.10         0.44 o                         
  -4  -1  12          0.05         -0.21         0.38 o                         
  -3  -1  12          2.83          2.38         0.32 o                         
  -2  -1  12        104.13        100.67         1.67 o                         
  -1  -1  12         86.74         83.84         3.05 o                         
   0  -1  12          0.09         -0.30         0.43 o                         
   1  -1  12          6.09          6.59         0.72 o                         
   2  -1  12         22.35         25.68         1.10 o                         
   3  -1  12         11.23         14.67         1.07 o                         
  -6   0  12          2.09          2.27         0.58 o                         
  -5   0  12          0.47          0.91         0.46 o                         
  -4   0  12          0.91          0.85         0.62 o                         
  -3   0  12         19.65         19.21         0.64 o                         
  -2   0  12         93.40         92.89         1.75 o                         
  -1   0  12          0.29          0.66         0.41 o                         
   0   0  12          0.77          2.21         0.49 o                         
   1   0  12         27.48         25.28         1.08 o                         
   2   0  12          5.98          5.27         0.79 o                         
  -6   1  12         16.06         15.16         2.02 o                         
  -5   1  12          3.05          3.40         0.53 o                         
  -4   1  12          2.89          3.61         0.49 o                         
  -3   1  12          0.41          0.38         0.41 o                         
  -2   1  12          2.02          3.10         0.58 o                         
  -1   1  12         20.26         16.11         1.41 o                         
   0   1  12         19.23         20.96         1.00 o                         
   1   1  12          1.26          1.12         0.58 o                         
  -5   2  12         47.46         45.72         1.89 o                         
  -4   2  12          4.61          5.54         0.59 o                         
  -3   2  12          0.71          1.91         0.58 o                         
  -2   2  12          1.10          0.93         0.53 o                         
  -1   2  12          5.20          5.74         0.64 o                         
   0   2  12          1.75          2.97         1.13 o                         
  -4   3  12          0.43          0.44         0.54 o                         
  -3   3  12         43.66         40.60         1.92 o                         
  -2   3  12          7.85          8.50         0.84 o                         
  -1  -6  13          9.50          9.14         0.76 o                         
   0  -6  13         15.31         14.31         0.87 o                         
   1  -6  13         29.98         29.73         1.12 o                         
   2  -6  13         81.17         72.80         1.71 o                         
  -3  -5  13          0.02         -0.14         1.17 o                         
  -2  -5  13          9.32          8.93         0.87 o                         
  -1  -5  13          0.31          0.67         0.48 o                         
   0  -5  13         12.17         11.01         0.84 o                         
   1  -5  13          6.53          6.00         0.72 o                         
   2  -5  13          8.68          9.52         1.03 o                         
  -3  -4  13        215.61        207.72         3.09 o                         
  -2  -4  13          2.90          2.64         0.79 o                         
  -1  -4  13         12.80         13.11         0.89 o                         
   0  -4  13          7.01          6.12         1.06 o                         
   1  -4  13         26.35         25.16         1.08 o                         
   2  -4  13        401.20        405.79         6.82 o                         
  -4  -3  13         28.14         28.35         1.44 o                         
  -3  -3  13         66.12         61.82         2.40 o                         
  -2  -3  13         85.94         86.35         1.75 o                         
  -1  -3  13          3.63          2.94         0.86 o                         
   0  -3  13         20.29         21.58         1.23 o                         
   1  -3  13         13.40         14.37         1.41 o                         
   2  -3  13          3.01          2.99         0.59 o                         
  -4  -2  13         10.43         11.45         0.82 o                         
  -3  -2  13         71.66         73.18         2.33 o                         
  -2  -2  13         44.34         43.82         1.26 o                         
  -1  -2  13         11.43         13.46         1.20 o                         
   0  -2  13         10.28         10.49         0.86 o                         
   1  -2  13         30.38         27.68         1.15 o                         
   2  -2  13          5.99          7.88         0.87 o                         
  -4  -1  13          0.16         -0.44         0.44 o                         
  -3  -1  13         11.43          9.05         1.23 o                         
  -2  -1  13          2.44          1.95         0.53 o                         
  -1  -1  13          1.06          0.61         0.53 o                         
   0  -1  13          4.57          7.93         1.23 o                         
   1  -1  13          0.45          0.66         1.75 o                         
  -4   0  13        101.61        102.80         3.22 o                         
  -3   0  13          0.02          0.48         0.75 o                         
  -2   0  13         10.71          9.95         1.44 o                         
  -1   0  13         48.74         43.87         1.32 o                         
   0   0  13          1.12          1.07         0.58 o                         
  -3   1  13          6.88          7.27         1.65 o                         
  -2   1  13         36.73         34.59         1.33 o                         
                                                                                
