# Supplementary material for: Crystal structures of 4-(2/3-meth­oxy­phen­oxy)phthalo­nitrile
Source: Acta Crystallogr E Crystallogr Commun. 2023 Feb 17;79(Pt 3):172–6. doi: 10.1107/S2056989023000518 (PMC9993919; doi:10.1107/S2056989023000518)
Supplement: Supplementary file 6 [file e-79-00172-m-C15H10N2O2sup6.mol]

m-C15H10N2O2
  --CCDC--011323    3D                              

 29 30  0  0  0  0  0  0  0  0999 V2000
    2.0758    2.2807    7.6098 O      0
    4.6290    0.1996   11.1732 O      0
    6.6007    0.4936    4.2453 N      0
    3.6997   -1.1294    2.0455 N      0
    2.8461    2.3259    8.7730 C      0
    3.4243    1.1670    9.2926 C      0
    3.3821    0.3427    8.8222 H      0
    4.0647    1.2621   10.5241 C      0
    4.1293    2.4801   11.2062 C      0
    4.5781    2.5368   12.0415 H      0
    3.5360    3.6030   10.6575 C      0
    3.5726    4.4288   11.1257 H      0
    2.8854    3.5384    9.4270 C      0
    2.4796    4.3096    9.0489 H      0
    2.4906    1.5546    6.5299 C      0
    3.8328    1.4067    6.1828 C      0
    4.5204    1.7601    6.7350 H      0
    4.1400    0.7285    5.0074 C      0
    3.1270    0.1848    4.1968 C      0
    1.7929    0.3552    4.5656 C      0
    1.1010   -0.0014    4.0209 H      0
    1.4756    1.0427    5.7233 C      0
    0.5662    1.1658    5.9686 H      0
    5.5150    0.5999    4.5979 C      0
    3.4546   -0.5382    2.9971 C      0
    4.5698   -1.0697   10.5167 C      0
    4.9784   -1.7526   11.0886 H      0
    5.0561   -1.0211    9.6673 H      0
    3.6342   -1.3050   10.3445 H      0
  1  5  1
  1 15  1
  2  8  1
  2 26  1
  3 24  1
  4 25  1
  5  6  1
  5 13  1
  6  7  1
  6  8  1
  8  9  1
  9 10  1
  9 11  1
 11 12  1
 11 13  1
 13 14  1
 15 16  1
 15 22  1
 16 17  1
 16 18  1
 18 19  1
 18 24  1
 19 20  1
 19 25  1
 20 21  1
 20 22  1
 22 23  1
 26 27  1
 26 28  1
 26 29  1
M  END
$$$$
